# Supplementary material for: Hsp70-associated chaperones have a critical role in buffering protein production costs
Source: eLife. 2018 Jan 29;7:e29845. doi: 10.7554/eLife.29845 (PMC5788500; doi:10.7554/eLife.29845)
Supplement: Supplementary file 1. — This file contains information of the Synthetic Genetic Array with yEVenus in single gene deletion backgrounds and was used to create the following figures/tables: Figure 1C, D, E and F, Figure 1—figure supplement 1 A–C, and Table 1. [file elife-29845-supp1.xlsx]

## Sheet: README
This file contains information of the Synthetic Genetic Array with yEVenus in single gene deletion backgrounds
Legend for the sheet "data"
	Column name	Variable description
	ORF	systematic name
	gene	standard name
	epsilon.mean	interaction value using mean fitness values (calculated by multiplicative model)
	epsilon.pvalue	P-values resulted by using bootstrap method, testing whether mean epsilon equals zero
	replicates.no.yEVenus	number of replicates without yEVenus
	mean.fitness.no.yEVenus	mean of replicates without yEVenus
	sd.fitness.no.yEVenus	standard deviation of replicates without yEVenus
	replicates.yEVenus	number of replicates with yEVenus
	mean.fitness.yEVenus	mean of replicates with yEVenus
	sd.fitness.yEVenus	standard deviation of replicates with yEVenus
	rel_maxFLOD_mean	Mean of relative fluorescence of a given genotype with yEVenus, normalized to the wild type with yEVenus. MaxFLOD is the median of the five highest OD600 normalized fluorescence value in liquid culture, calculted for one growth curve
	rel_maxFLOD_N	Number of cases used to calculate rel_maxFLOD_mean value for one genotype
	rel_maxFLOD_SD	Standard deviation of rel_maxFLOD_mean value for one genotype
	rel_maxOD_mean	Mean of relative OD600 value of a given genotype with yEVenus, normalized to the wild type with yEVenus. MaxOD is the median of the five highest OD600 value in liquid culture, calculted for one growth curve
	rel_maxOD_N	Number of cases used to calculate rel_maxOD_mean value for one genotype
	rel_maxOD_SD	Standard deviation of rel_maxOD_mean value for one genotype
	FLOD_p_lowerThanWt	Significantly lower normalized fluorescence (rel_maxFLOD value) for a given genotype, compared to wild-type (one-tailed Wilcoxon test p value)
	FLOD_p_higherThanWt	Significantly higher normalized fluorescence (rel_maxFLOD value) for a given genotype, compared to wild-type (one-tailed Wilcoxon test p value)
	FLOD_p_lowerThanWt_fdr	Significantly (with FDR correction) lower normalized fluorescence (rel_maxFLOD value) for a given genotype, compared to wild-type (one-tailed Wilcoxon test p value, with FDR correction)
	FLOD_p_higherThanWt_fdr	Significantly (with FDR correction) higher normalized fluorescence (rel_maxFLOD value) for a given genotype, compared to wild-type (one-tailed Wilcoxon test p value, with FDR correction)
	cell_size_Ohya2005	continuous cell size data based on Ohya et al, 2005 (Ohya, Yoshikazu, Jun Sese, Masashi Yukawa, Fumi Sano, Yoichiro Nakatani, Taro L. Saito, Ayaka Saka, et al. “High-Dimensional and Large-Scale Phenotyping of Yeast Mutants.” Proceedings of the National Academy of Sciences of the United States of America 102, no. 52 (December 27, 2005): 19015–20. https://doi.org/10.1073/pnas.0509436102.)
	cell_size_Jorgensen2002	categorical cell size data based on Jorgensen et al, 2002 (Jorgensen, Paul, Joy L. Nishikawa, Bobby-Joe Breitkreutz, and Mike Tyers. “Systematic Identification of Pathways That Couple Cell Growth and Division in Yeast.” Science 297, no. 5580 (July 19, 2002): 395–400. https://doi.org/10.1126/science.1070850.)
	GO.0000054	GO term: ribosomal subunit export from nucleus
	GO.0000278	GO term: mitotic cell cycle
	GO.0000746	GO term: conjugation
	GO.0000902	GO term: cell morphogenesis
	GO.0000910	GO term: cytokinesis
	GO.0001403	GO term: invasive growth in response to glucose limitation
	GO.0002181	GO term: cytoplasmic translation
	GO.0005975	GO term: carbohydrate metabolic process
	GO.0006091	GO term: generation of precursor metabolites and energy
	GO.0006260	GO term: DNA replication
	GO.0006281	GO term: DNA repair
	GO.0006310	GO term: DNA recombination
	GO.0006325	GO term: chromatin organization
	GO.0006352	GO term: DNA-templated transcription, initiation
	GO.0006353	GO term: DNA-templated transcription, termination
	GO.0006354	GO term: DNA-templated transcription, elongation
	GO.0006360	GO term: transcription from RNA polymerase I promoter
	GO.0006364	GO term: rRNA processing
	GO.0006366	GO term: transcription from RNA polymerase II promoter
	GO.0006383	GO term: transcription from RNA polymerase III promoter
	GO.0006397	GO term: mRNA processing
	GO.0006401	GO term: RNA catabolic process
	GO.0006413	GO term: translational initiation
	GO.0006414	GO term: translational elongation
	GO.0006417	GO term: regulation of translation
	GO.0006418	GO term: tRNA aminoacylation for protein translation
	GO.0006457	GO term: protein folding
	GO.0006468	GO term: protein phosphorylation
	GO.0006470	GO term: protein dephosphorylation
	GO.0006486	GO term: protein glycosylation
	GO.0006497	GO term: protein lipidation
	GO.0006520	GO term: cellular amino acid metabolic process
	GO.0006605	GO term: protein targeting
	GO.0006629	GO term: lipid metabolic process
	GO.0006766	GO term: vitamin metabolic process
	GO.0006811	GO term: ion transport
	GO.0006865	GO term: amino acid transport
	GO.0006869	GO term: lipid transport
	GO.0006873	GO term: cellular ion homeostasis
	GO.0006887	GO term: exocytosis
	GO.0006897	GO term: endocytosis
	GO.0006970	GO term: response to osmotic stress
	GO.0006974	GO term: cellular response to DNA damage stimulus
	GO.0006979	GO term: response to oxidative stress
	GO.0006997	GO term: nucleus organization
	GO.0007005	GO term: mitochondrion organization
	GO.0007010	GO term: cytoskeleton organization
	GO.0007031	GO term: peroxisome organization
	GO.0007033	GO term: vacuole organization
	GO.0007059	GO term: chromosome segregation
	GO.0007114	GO term: cell budding
	GO.0007124	GO term: pseudohyphal growth
	GO.0008033	GO term: tRNA processing
	GO.0008150	GO term: biological_process
	GO.0008213	GO term: protein alkylation
	GO.0008380	GO term: RNA splicing
	GO.0008643	GO term: carbohydrate transport
	GO.0009311	GO term: oligosaccharide metabolic process
	GO.0009408	GO term: response to heat
	GO.0009451	GO term: RNA modification
	GO.0015931	GO term: nucleobase-containing compound transport
	GO.0016050	GO term: vesicle organization
	GO.0016197	GO term: endosomal transport
	GO.0016570	GO term: histone modification
	GO.0018193	GO term: peptidyl-amino acid modification
	GO.0023052	GO term: signaling
	GO.0031399	GO term: regulation of protein modification process
	GO.0032196	GO term: transposition
	GO.0032200	GO term: telomere organization
	GO.0032543	GO term: mitochondrial translation
	GO.0032787	GO term: monocarboxylic acid metabolic process
	GO.0033043	GO term: regulation of organelle organization
	GO.0042221	GO term: response to chemical
	GO.0042255	GO term: ribosome assembly
	GO.0042273	GO term: ribosomal large subunit biogenesis
	GO.0042274	GO term: ribosomal small subunit biogenesis
	GO.0042594	GO term: response to starvation
	GO.0043144	GO term: snoRNA processing
	GO.0043543	GO term: protein acylation
	GO.0043934	GO term: sporulation
	GO.0045333	GO term: cellular respiration
	GO.0048193	GO term: Golgi vesicle transport
	GO.0048284	GO term: organelle fusion
	GO.0048285	GO term: organelle fission
	GO.0048308	GO term: organelle inheritance
	GO.0051049	GO term: regulation of transport
	GO.0051052	GO term: regulation of DNA metabolic process
	GO.0051169	GO term: nuclear transport
	GO.0051186	GO term: cofactor metabolic process
	GO.0051321	GO term: meiotic cell cycle
	GO.0051603	GO term: proteolysis involved in cellular protein catabolic process
	GO.0051604	GO term: protein maturation
	GO.0051726	GO term: regulation of cell cycle
	GO.0055085	GO term: transmembrane transport
	GO.0055086	GO term: nucleobase-containing small molecule metabolic process
	GO.0061025	GO term: membrane fusion
	GO.0070271	GO term: protein complex biogenesis
	GO.0070647	GO term: protein modification by small protein conjugation or removal
	GO.0070925	GO term: organelle assembly
	GO.0071554	GO term: cell wall organization or biogenesis

## Sheet: data
ORF	gene	epsilon.mean	epsilon.pvalue	replicates.no.yEVenus	mean.fitness.no.yEVenus	sd.fitness.no.yEVenus	replicates.yEVenus	mean.fitness.yEVenus	sd.fitness.yEVenus	rel_maxFLOD_mean	rel_maxFLOD_N	rel_maxFLOD_SD	rel_maxOD_mean	rel_maxOD_N	rel_maxOD_SD	FLOD_p_lowerThanWt	FLOD_p_higherThanWt	FLOD_p_lowerThanWt_fdr	FLOD_p_higherThanWt_fdr	cell_size_Ohya2005	cell_size_Jorgensen2002	GO.0000054	GO.0000278	GO.0000746	GO.0000902	GO.0000910	GO.0001403	GO.0002181	GO.0005975	GO.0006091	GO.0006260	GO.0006281	GO.0006310	GO.0006325	GO.0006352	GO.0006353	GO.0006354	GO.0006360	GO.0006364	GO.0006366	GO.0006383	GO.0006397	GO.0006401	GO.0006413	GO.0006414	GO.0006417	GO.0006418	GO.0006457	GO.0006468
WT	HIS3	NA	NA	3371	0.999996	0.0347861	3376	0.940546	0.037521	1.00164	1536	0.138666	0.994329	1536	0.093736	NA	NA	NA	NA	NA	NA	NA	NA	NA	NA	NA	NA	NA	NA	NA	NA	NA	NA	NA	NA	NA	NA	NA	NA	NA	NA	NA	NA	NA	NA	NA	NA	NA	NA
YAL002W	VPS8	-0.0335322	0.193333	6	0.752057	0.0760933	6	0.673812	0.0766987	0.758204	3	0.026241	0.798083	3	0.039095	0.00157587	0.998431	0.0100953	0.999986	796.625	NA	0	0	0	0	0	0	0	0	0	0	0	0	0	0	0	0	0	0	0	0	0	0	0	0	0	0	0	0
YAL004W		0.0013717	0.483333	6	0.997718	0.0428013	6	0.939772	0.0374577	0.916023	3	0.058537	0.991182	3	0.074996	0.0271818	0.9729	0.0669068	0.999986	793.674	NA	NA	NA	NA	NA	NA	NA	NA	NA	NA	NA	NA	NA	NA	NA	NA	NA	NA	NA	NA	NA	NA	NA	NA	NA	NA	NA	NA	NA
YAL005C	SSA1	-0.00939025	0.303333	6	1.0108	0.027362	6	0.941318	0.0334046	0.957804	3	0.04659	0.979257	3	0.086875	0.158812	0.841502	0.269756	0.999986	655.702	NA	0	0	0	0	0	0	1	0	0	0	0	0	0	0	0	0	0	0	0	0	0	0	0	0	0	0	1	0
YAL007C	ERP2	0.0336236	0	6	0.983565	0.0240929	6	0.958712	0.0250318	0.912108	3	0.034274	1.00632	3	0.052199	0.0116089	0.988431	0.0326904	0.999986	802.036	NA	0	0	0	0	0	0	0	0	0	0	0	0	0	0	0	0	0	0	0	0	0	0	0	0	0	0	0	0
YAL008W	FUN14	0.0278694	0.05	6	0.988822	0.0366043	6	0.957902	0.02051	1.07884	3	0.228114	0.908393	3	0.176994	0.804804	0.195554	0.897977	0.999986	829.615	NA	0	0	0	0	0	0	0	0	0	0	0	0	0	0	0	0	0	0	0	0	0	0	0	0	0	0	0	0
YAL009W	SPO7	0.0103944	0.33	6	0.961405	0.031981	6	0.91464	0.0597977	0.63654	3	0.113054	1.107	3	0.029125	0.00154952	0.998457	0.0100953	0.999986	711.713	NA	0	0	0	0	0	0	0	0	0	0	0	0	0	0	0	0	0	0	0	0	0	0	0	0	0	0	0	0
YAL010C	MDM10	0.00725672	0.32	6	1.00599	0.023623	6	0.953435	0.0317111	0.989338	3	0.065335	0.975358	3	0.098127	0.375263	0.62523	0.514015	0.999986	725.63	small	0	0	0	0	0	0	0	0	0	0	0	0	0	0	0	0	0	0	0	0	0	0	0	0	0	0	0	0
YAL011W	SWC3	-0.0162522	0.236667	6	0.939177	0.0438701	6	0.867087	0.03662	0.854524	3	0.063929	1.04072	3	0.096346	0.00316507	0.996847	0.0123058	0.999986	720.665	NA	0	0	0	0	0	0	0	0	0	0	0	0	1	0	0	0	0	0	0	0	0	0	0	0	0	0	0	0
YAL012W	CYS3	-0.066969	0	6	0.83848	0.0295223	6	0.72166	0.0608945	0.820823	3	0.078303	1.03461	3	0.052251	0.00246099	0.997549	0.0107654	0.999986	786.159	NA	0	0	0	0	0	0	0	0	0	0	0	0	0	0	0	0	0	0	0	0	0	0	0	0	0	0	0	0
YAL013W	DEP1	-0.00578123	0.416667	6	0.716135	0.0784197	6	0.667777	0.0619287	0.740951	3	0.197885	0.723549	3	0.086454	0.00255202	0.997458	0.010866	0.999986	773.994	NA	0	0	0	0	0	0	0	1	0	1	0	0	1	0	0	0	0	0	1	0	0	0	0	0	0	0	0	0
YAL014C	SYN8	-0.00130049	0.446667	6	1.02939	0.0456391	6	0.966885	0.0324049	0.987268	3	0.221974	0.973753	3	0.133155	0.19305	0.807306	0.308134	0.999986	704.513	NA	0	0	0	0	0	0	0	0	0	0	0	0	0	0	0	0	0	0	0	0	0	0	0	0	0	0	0	0
YAL015C	NTG1	0.0199753	0.226667	6	0.991472	0.044024	6	0.9525	0.0413806	0.618238	3	0.069441	1.04668	3	0.057006	0.00154299	0.998464	0.0100953	0.999986	753.931	NA	0	0	0	0	0	0	0	0	0	1	1	0	0	0	0	0	0	0	0	0	0	0	0	0	0	0	0	0
YAL016C-B		-0.0271758	0.00666667	6	1.05072	0.0120647	6	0.96107	0.0274787	0.983822	3	0.042566	0.991317	3	0.026152	0.429046	0.571465	0.568658	0.999986	NA	NA	NA	NA	NA	NA	NA	NA	NA	NA	NA	NA	NA	NA	NA	NA	NA	NA	NA	NA	NA	NA	NA	NA	NA	NA	NA	NA	NA	NA
YAL016W	TPD3	0.22827	0.0566667	2	0.57857	0.300436	6	0.772442	0.107632	0.955284	3	0.046471	1.02414	3	0.035787	0.141821	0.858471	0.249751	0.999986	NA	large	0	1	0	0	0	0	0	0	0	0	0	0	0	0	0	0	0	0	0	0	0	0	0	0	1	0	0	0
YAL017W	PSK1	-0.00238789	0.396667	6	1.02029	0.0242107	6	0.957243	0.027588	1.00998	3	0.347651	0.97834	3	0.307598	0.166487	0.833838	0.2769	0.999986	780.642	NA	0	0	0	0	0	0	0	1	1	0	0	0	0	0	0	0	0	0	0	0	0	0	0	0	1	0	0	1
YAL018C	LDS1	0.0155839	0.15	6	1.01836	0.0354887	6	0.973398	0.0164162	0.85364	3	0.034067	1.03934	3	0.051459	0.00235372	0.997656	0.0105367	0.999986	760.336	NA	0	0	0	0	0	0	0	0	0	0	0	0	0	0	0	0	0	0	0	0	0	0	0	0	0	0	0	0
YAL019W	FUN30	0.00955419	0.126667	6	0.99919	0.0166904	6	0.949338	0.0180136	1.0242	3	0.169174	0.921924	3	0.112843	0.538589	0.461928	0.672709	0.999986	693.66	NA	0	0	0	0	0	0	0	0	0	0	1	0	1	0	0	0	0	0	1	0	0	0	0	0	0	0	0	0
YAL020C	ATS1	0.00491142	0.346667	5	0.90927	0.0300672	6	0.860122	0.015976	0.916097	3	0.2159	0.998292	3	0.190152	0.171734	0.828597	0.282877	0.999986	797.168	NA	0	0	0	0	0	0	0	0	0	0	0	0	0	0	0	0	0	0	0	0	0	0	0	0	0	0	0	0
YAL021C	CCR4	-0.0546988	0	6	0.711972	0.0236502	6	0.614943	0.0151261	0.66149	3	0.403551	1.00064	3	0.07414	0.0110676	0.98897	0.0314437	0.999986	1067.07	large	0	1	0	0	0	0	0	0	0	1	0	0	0	0	0	1	0	0	1	0	0	1	0	0	0	0	0	0
YAL022C	FUN26	-0.0116381	0.286667	6	1.00215	0.0513959	6	0.930932	0.0277253	0.884624	3	0.030626	0.915044	3	0.050576	0.00390761	0.996107	0.0141157	0.999986	770.836	NA	0	0	0	0	0	0	0	0	0	0	0	0	0	0	0	0	0	0	0	0	0	0	0	0	0	0	0	0
YAL023C	PMT2	-0.00814148	0.32	6	1.0384	0.0345842	6	0.968518	0.0348	0.781197	3	0.096766	1.07007	3	0.045877	0.00216061	0.997848	0.0103287	0.999986	691.951	NA	0	0	0	0	0	0	0	1	0	0	0	0	0	0	0	0	0	0	0	0	0	0	0	0	0	0	0	0
YAL024C	LTE1	0.0485355	0.0566667	9	0.933792	0.0406123	9	0.92681	0.0786782	1.01441	3	0.253003	0.981984	3	0.171751	0.189507	0.810845	0.304304	0.999986	804.342	NA	0	1	0	0	0	0	0	0	0	0	0	0	0	0	0	0	0	0	0	0	0	0	0	0	0	0	0	0
YAL026C	DRS2	0.0126628	0.153333	6	0.82298	0.0262962	6	0.786713	0.0195555	1.11488	3	0.179174	0.858627	3	0.099187	0.934861	0.0653045	0.982445	0.999986	733.333	NA	0	0	1	0	0	0	0	0	0	0	0	0	0	0	0	0	0	0	0	0	0	0	0	0	0	0	0	0
YAL027W	SAW1	-0.00536764	0.406667	6	0.992543	0.0295596	6	0.928165	0.0405611	0.675102	3	0.078531	1.02214	3	0.123841	0.00154952	0.998457	0.0100953	0.999986	702.914	NA	0	0	0	0	0	0	0	0	0	0	1	0	0	0	0	0	0	0	0	0	0	0	0	0	0	0	0	0
YAL028W	FRT2	0.00828802	0.353333	6	0.97509	0.0260111	6	0.925405	0.038052	0.64308	3	0.025724	1.06342	3	0.041738	0.00154299	0.998464	0.0100953	0.999986	757.375	NA	0	0	0	0	0	0	0	0	0	0	0	0	0	0	0	0	0	0	0	0	0	0	0	0	0	0	0	0
YAL029C	MYO4	0.0211495	0.1	6	1.00693	0.043916	6	0.968215	0.0172261	0.97321	3	0.102447	0.958617	3	0.156844	0.222052	0.778335	0.343772	0.999986	802.853	NA	0	0	0	0	0	0	0	0	0	0	0	0	0	0	0	0	0	0	0	0	0	0	0	0	0	0	0	0
YAL030W	SNC1	-0.00105858	0.45	6	1.00848	0.0406963	6	0.947462	0.0347158	0.901138	3	0.037903	0.996228	3	0.104685	0.00752692	0.9925	0.023156	0.999986	712.931	NA	0	0	0	0	0	0	0	0	0	0	0	0	0	0	0	0	0	0	0	0	0	0	0	0	0	0	0	0
YAL031C	GIP4	0.0142185	0.28	6	1.01258	0.0295667	6	0.966595	0.0553095	0.981155	3	0.149536	0.988201	3	0.06781	0.618308	0.382188	0.747337	0.999986	772.517	NA	0	0	0	0	0	0	0	0	0	0	0	0	0	0	0	0	0	0	0	0	0	0	0	0	0	0	0	0
YAL034C	FUN19	0.020531	0.0633333	6	1.00634	0.0262836	6	0.96704	0.0246641	0.923408	3	0.150332	1.01182	3	0.152774	0.128819	0.871454	0.232408	0.999986	795.5	NA	0	0	0	0	0	0	0	0	0	0	0	0	1	0	0	0	0	0	1	0	0	0	0	0	0	0	0	0
YAL035W	FUN12	0.0115275	0.183333	6	1.0261	0.0258782	6	0.976623	0.0276131	0.880877	3	0.035464	1.09645	3	0.057151	0.00371584	0.996299	0.0136809	0.999986	989.627	large	0	0	0	0	0	0	1	0	0	0	0	0	0	0	0	0	0	1	0	0	0	0	1	0	1	0	0	0
YAL036C	RBG1	0.00654453	0.316667	6	1.00718	0.0461995	6	0.953848	0.0269227	1.01162	3	0.178659	0.888211	3	0.134885	0.492478	0.508041	0.629394	0.999986	764.366	NA	0	0	0	0	0	0	1	0	0	0	0	0	0	0	0	0	0	0	0	0	0	0	0	0	0	0	0	0
YAL037C-A		-0.0304595	0.0166667	6	0.981943	0.0389635	6	0.893103	0.01506	0.96151	3	0.075303	0.952256	3	0.071313	0.283382	0.717058	0.415871	0.999986	NA	NA	0	0	0	0	0	0	0	0	0	0	0	0	0	0	0	0	0	0	0	0	0	0	0	0	0	0	0	0
YAL037W		0.00527505	0.313333	6	1.0063	0.0226151	6	0.951743	0.0277221	0.9209	3	0.072017	1.0859	3	0.053921	0.0497846	0.950349	0.110761	0.999986	757.373	NA	0	0	0	0	0	0	0	0	0	0	0	0	0	0	0	0	0	0	0	0	0	0	0	0	0	0	0	0
YAL039C	CYC3	0.00228569	0.45	6	0.996748	0.0274342	6	0.939773	0.0418515	1.0599	3	0.116975	0.936601	3	0.110116	0.844316	0.155995	0.924334	0.999986	649.155	NA	0	0	0	0	0	0	0	0	0	0	0	0	0	0	0	0	0	0	0	0	0	0	0	0	0	0	0	0
YAL040C	CLN3	0.026738	0.00666667	6	0.978313	0.0267267	6	0.946887	0.0163405	0.687451	3	0.042466	1.08636	3	0.027828	0.00156264	0.998444	0.0100953	0.999986	801.152	large	0	1	0	0	0	0	0	0	0	0	0	0	0	0	0	0	0	0	1	0	0	0	0	0	0	0	0	1
YAL042W	ERV46	0.00435743	0.42	6	0.99888	0.0157033	6	0.94385	0.0464008	0.674757	3	0.111733	0.967561	3	0.106639	0.00157587	0.998431	0.0100953	0.999986	735.192	NA	0	0	0	0	0	0	0	0	0	0	0	0	0	0	0	0	0	0	0	0	0	0	0	0	0	0	0	0
YAL043C-a		0.00378052	0.393333	6	0.999577	0.0300643	6	0.943928	0.0290613	1.05082	3	0.151184	0.972606	3	0.0783	0.674324	0.326144	0.79167	0.999986	NA	NA	NA	NA	NA	NA	NA	NA	NA	NA	NA	NA	NA	NA	NA	NA	NA	NA	NA	NA	NA	NA	NA	NA	NA	NA	NA	NA	NA	NA
YAL044C	GCV3	-0.00519448	0.41	6	0.539782	0.0454249	6	0.502495	0.0513323	0.954579	3	0.153811	0.927198	3	0.018337	0.43928	0.561233	0.578858	0.999986	843.114	NA	0	0	0	0	0	0	0	0	0	0	0	0	0	0	0	0	0	0	0	0	0	0	0	0	0	0	0	0
YAL044W-A		-0.0456108	0	6	1.02792	0.0426382	6	0.921198	0.0227896	1.01977	3	0.061052	0.939404	3	0.074984	0.756491	0.243917	0.859486	0.999986	NA	NA	0	0	0	0	0	0	0	0	0	0	0	0	0	0	0	0	0	0	0	0	0	0	0	0	0	0	0	0
YAL045C		0.00966476	0.306667	6	0.998835	0.0260643	6	0.949115	0.0368027	1.00697	3	0.140155	0.951049	3	0.190618	0.365441	0.635048	0.503875	0.999986	771.185	NA	NA	NA	NA	NA	NA	NA	NA	NA	NA	NA	NA	NA	NA	NA	NA	NA	NA	NA	NA	NA	NA	NA	NA	NA	NA	NA	NA	NA
YAL046C	AIM1	0.0332268	0.04	6	0.889345	0.0497987	6	0.869697	0.0237404	0.938151	3	0.115461	0.994164	3	0.177317	0.128819	0.871454	0.232408	0.999986	741.602	NA	0	0	0	0	0	0	0	0	0	0	0	0	0	0	0	0	0	0	0	0	0	0	0	0	0	0	0	0
YAL047C	SPC72	NA	NA	NA	NA	NA	NA	NA	NA	0.313717	3	0.028044	0.037849	3	0.002239	0.00142977	0.998576	0.0100953	0.999986	1346.12	large	0	1	0	0	0	0	0	0	0	0	0	0	0	0	0	0	0	0	0	0	0	0	0	0	0	0	0	0
YAL048C	GEM1	0.0138432	0.09	6	0.940305	0.0155168	6	0.898243	0.0267765	1.11369	3	0.179496	0.965726	3	0.08556	0.886863	0.113386	0.953552	0.999986	726.79	NA	0	0	0	0	0	0	0	0	0	0	0	0	0	0	0	0	0	0	0	0	0	0	0	0	0	0	0	0
YAL049C	AIM2	-0.0103177	0.323333	6	0.998262	0.0400719	6	0.928593	0.0332649	0.977135	3	0.238094	1.02343	3	0.050439	0.170412	0.829917	0.281377	0.999986	852.088	NA	0	0	0	0	0	0	0	0	0	0	0	0	0	0	0	0	0	0	0	0	0	0	0	0	0	0	0	0
YAL051W	OAF1	0.0154459	0.18	6	1.03014	0.0361393	6	0.984338	0.0253687	0.844884	3	0.069401	1.0226	3	0.037142	0.00264609	0.997365	0.011012	0.999986	811.197	NA	0	0	0	0	0	0	0	0	0	0	0	0	1	0	0	0	0	0	1	0	0	0	0	0	0	0	0	0
YAL053W	FLC2	0.0134069	0.32	6	1.02774	0.0768079	6	0.980048	0.0195462	1.03781	3	0.242331	0.862755	3	0.153841	0.730106	0.270324	0.836853	0.999986	754.097	NA	0	0	0	0	0	0	0	0	0	0	0	0	0	0	0	0	0	0	0	0	0	0	0	0	0	0	1	0
YAL054C	ACS1	-0.000229355	0.49	9	1.01538	0.0330705	9	0.954782	0.0315834	0.716737	3	0.302175	1.12015	3	0.2055	0.00360206	0.996412	0.0134167	0.999986	888.907	NA	0	0	0	0	0	0	0	0	1	0	0	0	1	0	0	0	0	0	0	0	0	0	0	0	0	0	0	0
YAL055W	PEX22	0.0581101	0.00333333	6	0.968958	0.0420274	6	0.96946	0.0579394	0.86046	3	0.080032	0.96458	3	0.052654	0.00675389	0.993271	0.0212139	0.999986	744.438	NA	0	0	0	0	0	0	0	0	0	0	0	0	0	0	0	0	0	0	0	0	0	0	0	0	0	0	0	0
YAL056W	GPB2	0.025036	0.116667	6	1.03367	0.0387068	6	0.997253	0.0369814	0.752705	3	0.260127	0.952654	3	0.06827	0.0132836	0.986761	0.0364425	0.999986	777.904	NA	0	0	0	0	0	1	0	0	0	0	0	0	0	0	0	0	0	0	1	0	0	0	0	0	0	0	0	0
YAL058C-A		0.0208414	0.07	9	0.966279	0.0382699	9	0.929671	0.0305305	0.901815	3	0.224666	0.894916	3	0.131123	0.145058	0.855239	0.253772	0.999986	712.368	NA	NA	NA	NA	NA	NA	NA	NA	NA	NA	NA	NA	NA	NA	NA	NA	NA	NA	NA	NA	NA	NA	NA	NA	NA	NA	NA	NA	NA
YAL058W	CNE1	0.0156584	0.246667	6	0.98631	0.0469827	6	0.943328	0.0271566	0.871645	3	0.047247	1.07053	3	0.046658	0.00347781	0.996536	0.0131068	0.999986	744.056	NA	0	0	0	0	0	0	0	0	0	0	0	0	0	0	0	0	0	0	0	0	0	0	0	0	0	0	1	0
YAL059W	ECM1	0.0113762	0.263333	6	0.993702	0.0470008	6	0.945998	0.0343441	1.01482	3	0.362596	0.976276	3	0.217914	0.167463	0.832863	0.277752	0.999986	784.533	NA	1	0	0	0	0	0	0	0	0	0	0	0	0	0	0	0	0	0	0	0	0	0	0	0	0	0	0	0
YAL060W	BDH1	0.013313	0.22	6	0.986583	0.0335057	6	0.94124	0.0295866	1.01977	3	0.124656	0.994852	3	0.141914	0.619795	0.380701	0.747813	0.999986	831.512	NA	0	0	0	0	0	0	0	0	0	0	0	0	0	0	0	0	0	0	0	0	0	0	0	0	0	0	0	0
YAL061W	BDH2	0.00863085	0.303333	6	0.972278	0.0329595	6	0.923103	0.030962	0.684581	3	0.127442	1.03476	3	0.181949	0.00159589	0.998411	0.0100953	0.999986	766.034	NA	0	0	0	0	0	0	0	0	0	0	0	0	0	0	0	0	0	0	0	0	0	0	0	0	0	0	0	0
YAL062W	GDH3	-0.00200228	0.446667	6	0.995913	0.0302302	6	0.9347	0.0225906	1.02584	3	0.035825	1.01549	3	0.081499	0.859053	0.141238	0.934347	0.999986	765.103	NA	0	0	0	0	0	0	0	0	0	0	0	0	0	0	0	0	0	0	0	0	0	0	0	0	0	0	0	0
YAL064C-A	TDA8	-0.0254738	0.05	6	1.0219	0.028638	6	0.935672	0.0372926	0.890319	3	0.077449	0.966487	3	0.096012	0.0172113	0.982844	0.0456743	0.999986	723.545	NA	0	0	0	0	0	0	0	0	0	0	0	0	0	0	0	0	0	0	0	0	0	0	0	0	0	0	0	0
YAL065C		-0.00794575	0.263333	6	1.01001	0.0205874	6	0.942017	0.0353794	0.982469	3	0.22111	0.958158	3	0.07674	0.176411	0.823926	0.288006	0.999986	733.306	NA	0	0	0	0	0	0	0	0	0	0	0	0	0	0	0	0	0	0	0	0	0	0	0	0	0	0	0	0
YAL066W		0.0212213	0	6	0.994825	0.0100204	6	0.9569	0.00975285	0.924492	3	0.096804	1.04554	3	0.170022	0.0847421	0.91546	0.170052	0.999986	789.982	NA	NA	NA	NA	NA	NA	NA	NA	NA	NA	NA	NA	NA	NA	NA	NA	NA	NA	NA	NA	NA	NA	NA	NA	NA	NA	NA	NA	NA
YAL067C	SEO1	-0.0129041	0.273333	6	0.977465	0.0447877	6	0.906447	0.0443689	0.711329	3	0.085419	1.0038	3	0.068487	0.00158919	0.998417	0.0100953	0.999986	763.796	NA	0	0	0	0	0	0	0	0	0	0	0	0	0	0	0	0	0	0	0	0	0	0	0	0	0	0	0	0
YAL067W-A		-0.026781	0.08	6	0.996468	0.0368738	6	0.910443	0.0395228	1.01917	3	0.079529	0.957773	3	0.087432	0.676663	0.323804	0.793443	0.999986	NA	NA	0	0	0	0	0	0	0	0	0	0	0	0	0	0	0	0	0	0	0	0	0	0	0	0	0	0	0	0
YAL068C	PAU8	-0.00424083	0.41	6	1.00583	0.0396016	6	0.941792	0.0419788	0.746549	3	0.108651	1.01733	3	0.053763	0.00167133	0.998336	0.0100953	0.999986	764.655	NA	0	0	0	0	0	0	0	0	0	0	0	0	0	0	0	0	0	0	1	0	0	0	0	0	0	0	0	0
YAR002C-A	ERP1	-0.00962145	0.29	6	0.943898	0.0232555	6	0.878158	0.0499675	0.755338	3	0.089574	0.977603	3	0.07187	0.00170668	0.9983	0.0100953	0.999986	745.846	NA	0	0	0	0	0	0	0	0	0	0	0	0	0	0	0	0	0	0	0	0	0	0	0	0	0	0	0	0
YAR002W	NUP60	0.0212561	0.09	6	0.889978	0.0296379	6	0.858322	0.0299502	1.0237	3	0.147189	0.901283	3	0.12367	0.433134	0.567377	0.57265	0.999986	888.054	NA	0	0	0	0	0	0	0	0	0	0	1	0	1	0	0	0	0	0	0	0	0	0	0	0	0	0	0	0
YAR003W	SWD1	0.00752078	0.266667	6	0.783223	0.0402057	6	0.744178	0.0187279	0.629183	3	0.260052	0.896697	3	0.253643	0.00368709	0.996327	0.0136169	0.999986	795.91	NA	0	0	0	0	0	0	0	0	0	0	0	0	1	0	0	0	0	0	0	0	0	0	0	0	0	0	0	0
YAR014C	BUD14	0.0325007	0.02	6	0.91223	0.0359995	6	0.890495	0.0284489	0.734756	3	0.055527	1.07902	3	0.053049	0.00158919	0.998417	0.0100953	0.999986	840.622	NA	0	0	0	1	1	0	0	0	0	0	0	0	0	0	0	0	0	0	0	0	0	0	0	0	0	0	0	0
YAR015W	ADE1	0.0205891	0.106667	6	0.924313	0.0202908	6	0.889948	0.0365626	1.01862	3	0.129509	0.976734	3	0.084628	0.400163	0.60034	0.53827	0.999986	760.908	NA	0	0	0	0	0	0	0	0	0	0	0	0	0	0	0	0	0	0	0	0	0	0	0	0	0	0	0	0
YAR018C	KIN3	-0.024989	0.126667	6	0.934072	0.033382	6	0.853548	0.0396977	0.921216	3	0.281752	0.95747	3	0.190438	0.160075	0.840241	0.270462	0.999986	935.265	NA	0	0	0	0	0	0	0	0	0	0	0	0	0	0	0	0	0	0	0	0	0	0	0	0	0	0	0	1
YAR020C	PAU7	0.000212003	0.5	6	1.02293	0.0219712	6	0.96232	0.0184771	0.961283	3	0.050479	0.880873	3	0.058478	0.16294	0.83738	0.273566	0.999986	744.185	NA	0	0	0	0	0	0	0	0	0	0	0	0	0	0	0	0	0	0	0	0	0	0	0	0	0	0	0	0
YAR023C		-0.00932765	0.243333	6	1.00513	0.0297072	6	0.936043	0.0246957	0.894598	3	0.050224	1.03751	3	0.075718	0.00852639	0.991504	0.0255578	0.999986	854.848	NA	0	0	0	0	0	0	0	0	0	0	0	0	0	0	0	0	0	0	0	0	0	0	0	0	0	0	0	0
YAR027W	UIP3	0.0456044	0.0166667	6	0.986018	0.0505389	6	0.973	0.0384408	0.963618	3	0.127803	0.965497	3	0.131846	0.190212	0.810141	0.305232	0.999986	836.841	NA	0	0	0	0	0	0	0	0	0	0	0	0	0	0	0	0	0	0	0	0	0	0	0	0	0	0	0	0
YAR028W		-0.00225763	0.45	6	1.00858	0.0180401	6	0.946357	0.0195807	0.908773	3	0.05518	1.0054	3	0.11123	0.0176594	0.982397	0.0467083	0.999986	820.787	NA	0	0	0	0	0	0	0	0	0	0	0	0	0	0	0	0	0	0	0	0	0	0	0	0	0	0	0	0
YAR029W		0.00435477	0.453333	6	1.00181	0.0364814	6	0.9466	0.0580015	0.721612	3	0.145686	1.06136	3	0.135074	0.00192548	0.998082	0.0100953	0.999986	695.048	NA	0	0	0	0	0	0	0	0	0	0	0	0	0	0	0	0	0	0	0	0	0	0	0	0	0	0	0	0
YAR030C		0.00888067	0.276667	6	0.99686	0.0324473	6	0.946473	0.0330067	0.927064	3	0.081251	0.934078	3	0.052439	0.071653	0.928525	0.14929	0.999986	810.817	NA	NA	NA	NA	NA	NA	NA	NA	NA	NA	NA	NA	NA	NA	NA	NA	NA	NA	NA	NA	NA	NA	NA	NA	NA	NA	NA	NA	NA
YAR031W	PRM9	0.0145199	0.0633333	6	0.990932	0.0165117	6	0.946537	0.0193147	0.989262	3	0.182735	0.955636	3	0.193779	0.657765	0.342712	0.778911	0.999986	839.108	NA	0	0	0	0	0	0	0	0	0	0	0	0	0	0	0	0	0	0	0	0	0	0	0	0	0	0	0	0
YAR035C-A		-0.000598817	0.44	6	1.00141	0.0459286	6	0.941273	0.0452284	1.10052	3	0.089714	0.926215	3	0.041303	0.981296	0.0187639	0.99854	0.903319	NA	NA	0	0	0	0	0	0	0	0	0	0	0	0	0	0	0	0	0	0	0	0	0	0	0	0	0	0	0	0
YAR035W	YAT1	0.0201481	0.143333	6	1.04632	0.0210221	6	1.00426	0.0482611	0.973542	3	0.052519	0.95747	3	0.152942	0.336521	0.663954	0.474378	0.999986	746.356	NA	0	0	0	0	0	0	0	0	0	0	0	0	0	0	0	0	0	0	0	0	0	0	0	0	0	0	0	0
YAR037W		0.0483463	0	6	1.0244	0.0244304	6	1.01184	0.031836	0.98624	3	0.197885	0.948297	3	0.154671	0.215528	0.784853	0.335514	0.999986	925.444	NA	NA	NA	NA	NA	NA	NA	NA	NA	NA	NA	NA	NA	NA	NA	NA	NA	NA	NA	NA	NA	NA	NA	NA	NA	NA	NA	NA	NA
YAR040C		0.0128115	0.266667	6	0.98894	0.0336014	6	0.942955	0.0461421	0.749259	3	0.286477	0.980174	3	0.202569	0.10559	0.894647	0.201104	0.999986	797.25	NA	NA	NA	NA	NA	NA	NA	NA	NA	NA	NA	NA	NA	NA	NA	NA	NA	NA	NA	NA	NA	NA	NA	NA	NA	NA	NA	NA	NA
YAR042W	SWH1	-0.00624944	0.226667	6	1.00213	0.0137863	6	0.936298	0.0169051	1.00042	3	0.053124	0.986221	3	0.017322	0.54478	0.455735	0.677967	0.999986	NA	NA	0	0	0	0	0	0	0	0	0	0	0	0	0	0	0	0	0	0	0	0	0	0	0	0	0	0	0	0
YAR043C		0.0160859	0.05	6	0.997228	0.0106574	6	0.954025	0.0250092	0.890388	3	0.188564	0.997145	3	0.09064	0.127457	0.872814	0.231083	0.999986	811.352	NA	NA	NA	NA	NA	NA	NA	NA	NA	NA	NA	NA	NA	NA	NA	NA	NA	NA	NA	NA	NA	NA	NA	NA	NA	NA	NA	NA	NA
YAR044W		-0.00549003	0.346667	6	1.00492	0.0292316	6	0.939685	0.0306971	1.10589	3	0.210562	0.937977	3	0.163279	0.823926	0.176411	0.911456	0.999986	NA	NA	NA	NA	NA	NA	NA	NA	NA	NA	NA	NA	NA	NA	NA	NA	NA	NA	NA	NA	NA	NA	NA	NA	NA	NA	NA	NA	NA	NA
YAR047C		0.000456021	0.5	6	0.998043	0.0236649	6	0.939162	0.0299683	0.766829	3	0.022555	1.0898	3	0.040604	0.00159589	0.998411	0.0100953	0.999986	850.99	NA	NA	NA	NA	NA	NA	NA	NA	NA	NA	NA	NA	NA	NA	NA	NA	NA	NA	NA	NA	NA	NA	NA	NA	NA	NA	NA	NA	NA
YAR050W	FLO1	0.00362787	0.43	9	0.940168	0.0349376	9	0.887899	0.0185744	0.840942	3	0.061528	0.987797	3	0.085184	0.00271053	0.9973	0.0111446	0.999986	770.075	NA	0	0	0	0	0	0	0	0	0	0	0	0	0	0	0	0	0	0	0	0	0	0	0	0	0	0	0	0
YBL001C	ECM15	0.0116758	0.303333	6	0.97068	0.062816	6	0.924645	0.0215384	1.05465	3	0.014861	1.00737	3	0.013973	0.964712	0.0353894	0.996862	0.999986	839.921	NA	0	0	0	0	0	0	0	0	0	0	0	0	0	0	0	0	0	0	0	0	0	0	0	0	0	0	0	0
YBL002W	HTB2	0.0447959	0.02	6	0.975587	0.0441883	6	0.96238	0.0366936	0.950839	3	0.017996	1.03384	3	0.057198	0.0758316	0.924354	0.155827	0.999986	742.108	NA	0	0	0	0	0	0	0	0	0	0	0	0	1	0	0	0	0	0	0	0	0	0	0	0	0	0	0	0
YBL003C	HTA2	0.0147191	0.253333	6	0.994703	0.0294077	6	0.950283	0.0475105	1.03934	3	0.037001	0.981464	3	0.066044	0.915862	0.084339	0.972076	0.999986	787.529	NA	0	0	0	0	0	0	0	0	0	0	1	0	1	0	0	0	0	0	0	0	0	0	0	0	0	0	0	0
YBL005W	PDR3	-0.0290363	0.123333	6	1.07336	0.0582854	6	0.980505	0.0289245	0.99856	3	0.044552	0.992291	3	0.061245	0.545811	0.454704	0.678193	0.999986	852.812	NA	0	0	0	0	0	0	0	0	0	0	0	0	0	0	0	0	0	0	1	0	0	0	0	0	0	0	0	0
YBL006C	LDB7	0.364458	0	4	0.449475	0.118514	3	0.78721	0.131205	0.586426	3	0.062228	0.950468	3	0.071527	0.00153649	0.99847	0.0100953	0.999986	1057.25	large	0	0	0	0	0	0	0	0	0	0	0	0	1	0	0	1	0	0	1	0	0	0	0	0	0	0	0	0
YBL007C	SLA1	-0.0119717	0.27	6	0.73275	0.0562734	6	0.677213	0.0407289	0.502938	3	0.01434	1.00779	3	0.027203	0.00153649	0.99847	0.0100953	0.999986	851.976	NA	0	0	0	0	0	0	0	0	0	0	0	0	0	0	0	0	0	0	0	0	0	0	0	0	0	0	0	0
YBL008W	HIR1	0.0110439	0.27	6	0.942053	0.0132835	6	0.897088	0.0447149	0.913053	3	0.088951	0.986135	3	0.053136	0.0466584	0.953468	0.105223	0.999986	863.526	NA	0	0	0	0	0	0	0	0	0	0	0	0	1	0	0	1	0	0	1	0	0	0	0	0	0	0	0	0
YBL008W-A		0.0149194	0.17	6	0.966003	0.0298016	6	0.92349	0.0305478	0.950922	3	0.084982	0.998379	3	0.006912	0.238243	0.762159	0.363435	0.999986	NA	NA	0	0	0	0	0	0	0	0	0	0	0	0	0	0	0	0	0	0	0	0	0	0	0	0	0	0	0	0
YBL009W	ALK2	-0.00265568	0.45	6	0.968608	0.0268918	6	0.908365	0.0220344	1.01727	3	0.040031	0.976581	3	0.045637	0.786748	0.21363	0.883179	0.999986	809.73	NA	0	1	0	0	0	0	0	0	0	0	0	0	0	0	0	0	0	0	0	0	0	0	0	0	0	0	0	1
YBL010C		-0.024898	0.156667	6	1.03588	0.0485999	6	0.949392	0.0359526	0.992531	3	0.011391	0.984012	3	0.033119	0.545296	0.45522	0.67808	0.999986	686.833	NA	0	0	0	0	0	0	0	0	0	0	0	0	0	0	0	0	0	0	0	0	0	0	0	0	0	0	0	0
YBL011W	SCT1	0.0070399	0.38	6	0.953817	0.0424721	6	0.904148	0.0168922	1.02912	3	0.056439	0.940278	3	0.118787	0.829588	0.170742	0.915394	0.999986	789.299	NA	0	0	0	0	0	0	0	0	0	0	0	0	0	0	0	0	0	0	0	0	0	0	0	0	0	0	0	0
YBL012C		-0.0717973	0.0133333	6	0.952433	0.059818	6	0.82401	0.0901602	1.04097	3	0.020676	0.970637	3	0.067799	0.940291	0.0598638	0.986311	0.999986	688.776	NA	NA	NA	NA	NA	NA	NA	NA	NA	NA	NA	NA	NA	NA	NA	NA	NA	NA	NA	NA	NA	NA	NA	NA	NA	NA	NA	NA	NA
YBL013W	FMT1	-0.00509771	0.43	6	0.989178	0.046067	6	0.92527	0.0415256	1.04364	3	0.019854	1.03852	3	0.016167	0.944926	0.0552187	0.987541	0.999986	775.248	NA	0	0	0	0	0	0	0	0	0	0	0	0	0	0	0	0	0	0	0	0	0	0	1	0	0	0	0	0
YBL015W	ACH1	0.000216949	0.543333	4	0.983187	0.00563656	4	0.92495	0.0214902	0.775394	3	0.411092	0.664678	3	0.544948	0.344626	0.655853	0.481833	0.999986	762.947	NA	0	0	0	0	0	0	0	0	0	0	0	0	0	0	0	0	0	0	0	0	0	0	0	0	0	0	0	0
YBL016W	FUS3	NA	NA	NA	NA	NA	NA	NA	NA	0.345594	3	0.018328	0.033543	3	0.001603	0.0014854	0.998521	0.0100953	0.999986	930.688	NA	0	1	1	0	0	1	0	0	0	0	0	0	0	0	0	0	0	0	0	0	0	0	0	0	0	0	0	1
YBL017C	PEP1	-0.0622285	0	6	0.967832	0.0356219	6	0.848062	0.0436029	0.861618	3	0.001371	0.961508	3	0.072401	0.00216061	0.997848	0.0103287	0.999986	781.973	NA	0	0	0	0	0	0	0	0	0	0	0	0	0	0	0	0	0	0	0	0	0	0	0	0	0	0	0	0
YBL019W	APN2	-0.0517066	0.0133333	6	0.98275	0.049466	6	0.872615	0.05659	0.819179	3	0.029141	1.03242	3	0.017102	0.00172821	0.998279	0.0100953	0.999986	829.05	NA	0	0	0	0	0	0	0	0	0	0	1	0	0	0	0	0	0	0	0	0	0	0	0	0	0	0	0	0
YBL021C	HAP3	-0.0351382	0.06	6	1.01106	0.0604692	6	0.915813	0.0232865	1.25395	3	0.076733	0.945585	3	0.047909	0.99805	0.00195758	0.99854	0.681633	666.131	NA	0	0	0	0	0	0	0	0	1	0	0	0	0	0	0	0	0	0	1	0	0	0	0	0	0	0	0	0
YBL022C	PIM1	0.00855071	0.446667	6	0.785297	0.121875	6	0.747158	0.0730905	1.06528	3	0.026063	0.914589	3	0.020411	0.975399	0.0246758	0.99854	0.980695	786.462	NA	0	0	0	0	0	0	0	0	0	0	0	0	0	0	0	0	0	0	0	0	0	0	0	0	0	0	0	0
YBL024W	NCL1	-0.0249178	0.0566667	6	0.986177	0.0453118	6	0.902627	0.0297571	0.858496	3	0.064057	0.945161	3	0.031538	0.00420386	0.995812	0.0147304	0.999986	981.206	large	0	0	0	0	0	0	0	0	0	0	0	0	0	0	0	0	0	0	0	0	0	0	0	0	0	0	0	0
YBL025W	RRN10	0.0499255	0.116667	6	0.859637	0.100728	6	0.858453	0.0854468	0.944321	3	0.100841	0.969436	3	0.081171	0.122374	0.877889	0.224587	0.999986	1014.92	NA	0	0	0	0	0	0	0	0	0	0	0	0	0	0	0	0	1	0	0	0	0	0	0	0	0	0	0	0
YBL027W	RPL19B	-0.0558672	0.0233333	6	0.865197	0.0538255	6	0.75789	0.0509143	0.776238	3	0.005196	0.984648	3	0.059396	0.00158252	0.998424	0.0100953	0.999986	758.973	NA	0	0	0	0	0	0	1	0	0	0	0	0	0	0	0	0	0	0	0	0	0	0	0	0	0	0	0	0
YBL028C		-0.0144044	0.28	6	0.988785	0.0612453	6	0.915593	0.0302635	1.01406	3	0.07987	0.973609	3	0.022149	0.630641	0.36985	0.757845	0.999986	788.165	NA	0	0	0	0	0	0	0	0	0	0	0	0	0	0	0	0	0	0	0	0	0	0	0	0	0	0	0	0
YBL029C-A		-0.000718923	0.496667	6	0.972787	0.0268622	6	0.914232	0.0260333	1.05575	3	0.210227	0.959759	3	0.150775	0.488329	0.512189	0.625093	0.999986	NA	NA	0	0	0	0	0	0	0	0	0	0	0	0	0	0	0	0	0	0	0	0	0	0	0	0	0	0	0	0
YBL029W		0.0203098	0.126667	6	1.01367	0.0342187	6	0.973708	0.0413668	0.921124	3	0.126701	0.94049	3	0.089133	0.107502	0.892738	0.20321	0.999986	835.25	NA	0	0	0	0	0	0	0	0	0	0	0	0	0	0	0	0	0	0	0	0	0	0	0	0	0	0	0	0
YBL031W	SHE1	-0.0329919	0.0933333	6	1.00624	0.03335	6	0.91342	0.0623486	0.993544	3	0.056847	0.960659	3	0.060319	0.490403	0.510115	0.627245	0.999986	736.643	NA	0	1	0	0	0	0	0	0	0	0	0	0	0	0	0	0	0	0	0	0	0	0	0	0	0	0	0	0
YBL032W	HEK2	0.0131418	0.163333	6	0.967388	0.0295146	6	0.923015	0.0227983	0.889624	3	0.05678	0.97389	3	0.017571	0.00675389	0.993271	0.0212139	0.999986	933.279	NA	0	0	0	0	0	0	0	0	0	1	0	0	1	0	0	0	0	0	0	0	0	0	0	0	1	0	0	0
YBL033C	RIB1	NA	NA	NA	NA	NA	NA	NA	NA	0.276146	3	0.026452	0.038872	3	0.002082	0.00137605	0.99863	0.0100953	0.999986	721.046	NA	0	0	0	0	0	0	0	0	0	0	0	0	0	0	0	0	0	0	0	0	0	0	0	0	0	0	0	0
YBL036C		-0.0095025	0.32	6	0.997592	0.0374914	6	0.928778	0.025663	1.05407	3	0.076914	0.981494	3	0.048156	0.904265	0.0959562	0.965585	0.999986	821.033	NA	0	0	0	0	0	0	0	0	0	0	0	0	0	0	0	0	0	0	0	0	0	0	0	0	0	0	0	0
YBL037W	APL3	-0.032338	0.103333	6	1.0278	0.0595474	6	0.934358	0.0301769	0.991915	3	0.042896	0.982525	3	0.055744	0.467612	0.532905	0.605859	0.999986	786.209	NA	0	0	0	0	0	0	0	0	0	0	0	0	0	0	0	0	0	0	0	0	0	0	0	0	0	0	0	0
YBL038W	MRPL16	-0.0495493	0.0266667	6	0.78611	0.0423342	6	0.689823	0.0619294	1.03817	3	0.004527	0.911617	3	0.047701	0.934198	0.065969	0.982179	0.999986	767.146	NA	0	0	0	0	0	0	0	0	0	0	0	0	0	0	0	0	0	0	0	0	0	0	0	0	0	0	0	0
YBL039C	URA7	-0.0364604	0.07	6	0.978143	0.0530352	6	0.883528	0.0459586	0.869308	3	0.002034	0.942188	3	0.056857	0.00234418	0.997665	0.0105235	0.999986	906.8	large	0	0	0	0	0	0	0	0	0	0	0	0	0	0	0	0	0	0	0	0	0	0	0	0	0	0	0	0
YBL039W-A		-0.00268258	0.44	6	0.976005	0.0316147	6	0.915295	0.0262978	1.03323	3	0.073584	0.984917	3	0.055063	0.813996	0.186352	0.90465	0.999986	NA	NA	NA	NA	NA	NA	NA	NA	NA	NA	NA	NA	NA	NA	NA	NA	NA	NA	NA	NA	NA	NA	NA	NA	NA	NA	NA	NA	NA	NA
YBL042C	FUI1	-0.0178057	0.246667	6	0.888407	0.0645595	6	0.817782	0.0557683	0.933019	3	0.107775	1.02159	3	0.020411	0.115145	0.885107	0.214276	0.999986	825.422	NA	0	0	0	0	0	0	0	0	0	0	0	0	0	0	0	0	0	0	0	0	0	0	0	0	0	0	0	0
YBL043W	ECM13	-0.0321894	0.0966667	6	1.01584	0.0592867	6	0.923252	0.0307471	1.03067	3	0.038662	0.995688	3	0.036389	0.877098	0.123167	0.94816	0.999986	805.897	NA	0	0	0	0	0	0	0	0	0	0	0	0	0	0	0	0	0	0	0	0	0	0	0	0	0	0	0	0
YBL044W		-0.00404442	0.386667	6	0.973395	0.0206777	6	0.911478	0.0299217	0.982097	3	0.045931	1.00694	3	0.018797	0.346544	0.653936	0.483526	0.999986	789.825	NA	0	0	0	0	0	0	0	0	0	0	0	0	0	0	0	0	0	0	0	0	0	0	0	0	0	0	0	0
YBL045C	COR1	-0.0535203	0.0266667	6	0.951262	0.0430442	6	0.841185	0.0664275	1.14909	3	0.122889	0.961508	3	0.0723	0.991198	0.00883256	0.99854	0.700931	708.611	NA	0	0	0	0	0	0	0	0	1	0	0	0	0	0	0	0	0	0	0	0	0	0	0	0	0	0	0	0
YBL046W	PSY4	-0.00637323	0.333333	6	0.990207	0.0335663	6	0.924962	0.0321071	0.957668	3	0.091038	0.976369	3	0.057642	0.202817	0.79755	0.32052	0.999986	818.754	NA	0	0	0	0	0	0	0	0	0	0	0	0	0	0	0	0	0	0	0	0	0	0	0	0	0	0	0	0
YBL047C	EDE1	-0.0298821	0.183333	6	1.03026	0.0653555	6	0.939122	0.0648785	0.999544	3	0.166528	0.981071	3	0.054688	0.696026	0.304429	0.809804	0.999986	907.444	NA	0	0	0	0	1	0	0	0	0	0	0	0	0	0	0	0	0	0	0	0	0	0	0	0	0	0	0	0
YBL048W	RRT1	0.0166894	0.15	6	1.0078	0.0250393	6	0.964572	0.0267415	0.893841	3	0.013793	0.977269	3	0.034545	0.0043844	0.995632	0.0152073	0.999986	796.732	NA	NA	NA	NA	NA	NA	NA	NA	NA	NA	NA	NA	NA	NA	NA	NA	NA	NA	NA	NA	NA	NA	NA	NA	NA	NA	NA	NA	NA
YBL049W	MOH1	-0.0255614	0.0933333	6	0.983902	0.0368547	6	0.899843	0.0362016	0.93763	3	0.060734	1.00663	3	0.060731	0.0765769	0.92361	0.156955	0.999986	836.742	NA	0	0	0	0	0	0	0	0	0	0	0	0	0	0	0	0	0	0	0	0	0	0	0	0	0	0	0	0
YBL051C	PIN4	0.0190354	0.2	6	0.966243	0.0323209	6	0.927832	0.0458064	1.02312	3	0.018019	0.915651	3	0.037063	0.873355	0.126916	0.945473	0.999986	858.086	large	0	1	0	0	0	0	0	0	0	0	0	0	0	0	0	0	0	0	0	0	0	0	0	0	0	0	0	0
YBL052C	SAS3	0.0167627	0.193333	6	0.98683	0.0456425	6	0.944922	0.0260527	0.899022	3	0.012453	0.971698	3	0.038088	0.00498706	0.995032	0.0166467	0.999986	809.946	NA	0	0	0	0	0	0	0	0	0	0	0	0	1	0	0	0	0	0	0	0	0	0	0	0	0	0	0	0
YBL053W		-0.00367584	0.38	6	0.98949	0.036365	6	0.926985	0.0310424	1.05916	3	0.050476	0.941339	3	0.019433	0.956788	0.0433319	0.993408	0.999986	853.536	NA	NA	NA	NA	NA	NA	NA	NA	NA	NA	NA	NA	NA	NA	NA	NA	NA	NA	NA	NA	NA	NA	NA	NA	NA	NA	NA	NA	NA
YBL054W	TOD6	0.000451008	0.496667	6	0.990558	0.0295625	6	0.932117	0.0412387	1.0118	3	0.009651	1.01204	3	0.023306	0.800107	0.200257	0.893985	0.999986	895.496	NA	0	0	0	0	0	0	0	0	0	0	0	0	0	0	0	0	0	0	1	0	0	0	0	0	0	0	0	0
YBL055C		0.000477705	0.5	6	1.03306	0.041249	6	0.972115	0.0426999	1.05859	3	0.019128	0.928389	3	0.043897	0.968664	0.0314279	0.997828	0.999986	875.437	NA	0	0	0	0	0	0	0	0	0	0	0	0	0	0	0	0	0	0	0	0	0	0	0	0	0	0	0	0
YBL056W	PTC3	-0.00920081	0.386667	6	0.994677	0.061537	6	0.926338	0.0444359	1.0268	3	0.017977	1.02201	3	0.024439	0.890562	0.109682	0.955906	0.999986	822.203	NA	0	0	0	0	0	0	0	0	0	0	0	0	0	0	0	0	0	0	0	0	0	0	0	0	0	0	0	1
YBL057C	PTH2	-0.0571139	0	6	1.0071	0.0376008	6	0.89011	0.0300426	0.969024	3	0.051651	1.00418	3	0.037875	0.265186	0.73524	0.395221	0.999986	857.639	NA	0	0	0	0	0	0	0	0	0	0	0	0	0	0	0	0	0	0	0	0	0	0	0	0	0	0	0	0
YBL058W	SHP1	NA	NA	NA	NA	NA	NA	NA	NA	0.433353	3	0.097762	0.577032	3	0.469983	0.00151075	0.998496	0.0100953	0.999986	1043.15	large	0	0	0	0	0	0	0	1	1	0	0	0	0	0	0	0	0	0	0	0	0	0	0	0	0	0	0	0
YBL059W		0.0025555	0.453333	6	1.00064	0.0576588	6	0.943705	0.0456981	0.909533	3	0.040019	0.987621	3	0.041834	0.0120909	0.98795	0.0337699	0.999986	739.217	NA	0	0	0	0	0	0	0	0	0	0	0	0	0	0	0	0	0	0	0	0	0	0	0	0	0	0	0	0
YBL060W	YEL1	0.0134454	0.276667	6	0.998565	0.0514925	6	0.952642	0.0513092	0.911148	3	0.042284	1.02141	3	0.026575	0.0121729	0.987868	0.0339792	0.999986	791.339	NA	0	0	0	0	0	0	0	0	0	0	0	0	0	0	0	0	0	0	0	0	0	0	0	0	0	0	0	0
YBL061C	SKT5	0.00648049	0.39	6	0.961592	0.0228762	6	0.910902	0.0424124	0.824346	3	0.010889	0.992054	3	0.057665	0.00172821	0.998279	0.0100953	0.999986	666.169	NA	0	0	0	0	0	0	0	1	0	0	0	0	0	0	0	0	0	0	0	0	0	0	0	0	0	0	0	0
YBL062W		0.0115323	0.236667	6	1.03142	0.0212763	6	0.981633	0.0324357	0.94538	3	0.020644	1.01339	3	0.026205	0.0523762	0.947763	0.115614	0.999986	861.073	NA	NA	NA	NA	NA	NA	NA	NA	NA	NA	NA	NA	NA	NA	NA	NA	NA	NA	NA	NA	NA	NA	NA	NA	NA	NA	NA	NA	NA
YBL063W	KIP1	-0.0148347	0.113333	6	0.949142	0.0215486	6	0.877877	0.0230869	0.910805	3	0.111909	0.969363	3	0.097919	0.0839374	0.916263	0.168791	0.999986	873.456	NA	0	1	0	0	0	0	0	0	0	0	0	0	0	0	0	0	0	0	0	0	0	0	0	0	0	0	0	0
YBL064C	PRX1	-0.0289459	0.01	6	0.982425	0.0314893	6	0.89507	0.0189167	0.937996	3	0.044254	0.969363	3	0.057684	0.0532165	0.946924	0.117145	0.999986	876.758	NA	0	0	0	0	0	0	0	0	0	0	0	0	0	0	0	0	0	0	0	0	0	0	0	0	0	0	0	0
YBL065W		0.000263635	0.503333	6	0.996125	0.0334777	6	0.937165	0.0175444	1.09979	3	0.056276	0.982313	3	0.032503	0.988272	0.0117677	0.99854	0.739525	770.523	NA	NA	NA	NA	NA	NA	NA	NA	NA	NA	NA	NA	NA	NA	NA	NA	NA	NA	NA	NA	NA	NA	NA	NA	NA	NA	NA	NA	NA
YBL066C	SEF1	-0.0146657	0.246667	6	0.98582	0.052931	6	0.912543	0.0397953	1.02577	3	0.049252	0.993141	3	0.021413	0.839291	0.161026	0.92122	0.999986	901.644	NA	0	0	0	0	0	0	0	0	0	0	0	0	0	0	0	0	0	0	1	0	0	0	0	0	0	0	0	0
YBL067C	UBP13	0.0155054	0.18	6	0.876455	0.0400433	6	0.839852	0.0287342	0.941278	3	0.007461	0.97276	3	0.016963	0.0348854	0.965215	0.082033	0.999986	832.345	NA	0	0	0	0	0	0	0	0	0	0	0	0	0	0	0	0	0	0	0	0	0	0	0	0	0	0	0	0
YBL068W	PRS4	-0.00377048	0.433333	6	0.933582	0.0280316	5	0.874306	0.028227	0.833948	3	0.044177	0.998023	3	0.0106	0.00201493	0.997993	0.010148	0.999986	800.146	NA	0	0	0	0	0	0	0	0	0	0	0	0	0	0	0	0	0	0	0	0	0	0	0	0	0	0	0	0
YBL069W	AST1	-0.0611423	0	6	1.02753	0.0255776	6	0.9053	0.0346968	0.954468	3	0.020194	1.00864	3	0.018419	0.0861642	0.91404	0.172113	0.999986	734.5	NA	0	0	0	0	0	0	0	0	0	0	0	0	0	0	0	0	0	0	0	0	0	0	0	0	0	0	0	0
YBL070C		0.0378232	0.06	6	0.979635	0.030142	6	0.959215	0.0624816	0.949622	3	0.085813	0.969363	3	0.054406	0.218968	0.781416	0.339546	0.999986	786.752	NA	NA	NA	NA	NA	NA	NA	NA	NA	NA	NA	NA	NA	NA	NA	NA	NA	NA	NA	NA	NA	NA	NA	NA	NA	NA	NA	NA	NA
YBL071C		-0.0208657	0.02	6	0.926783	0.0217667	6	0.850817	0.0181199	0.913597	3	0.0109	0.924992	3	0.092498	0.00846629	0.991564	0.0254254	0.999986	821.062	NA	NA	NA	NA	NA	NA	NA	NA	NA	NA	NA	NA	NA	NA	NA	NA	NA	NA	NA	NA	NA	NA	NA	NA	NA	NA	NA	NA	NA
YBL071C-B		-0.0201575	0.293333	6	0.662642	0.0780997	4	0.603087	0.0420865	0.806646	3	0.180637	1.0253	3	0.031126	0.00531521	0.994705	0.0175102	0.999986	NA	NA	0	0	0	0	0	0	0	0	0	0	0	0	0	0	0	0	0	0	0	0	0	0	0	0	0	0	0	0
YBL071W-A	KTI11	-0.0642045	0	6	0.61603	0.0296392	6	0.5152	0.0475472	0.619045	3	0.043015	0.894657	3	0.039813	0.00154299	0.998464	0.0100953	0.999986	NA	NA	0	0	0	0	0	0	0	0	0	0	0	0	0	0	0	0	0	0	0	0	0	0	0	0	0	0	0	0
YBL072C	RPS8A	-0.0609162	0.116667	6	0.619857	0.0295375	4	0.522088	0.106143	0.743771	3	0.062903	0.979804	3	0.007008	0.00161615	0.998391	0.0100953	0.999986	765.893	small	0	0	0	0	0	0	1	0	0	0	0	0	0	0	0	0	0	1	0	0	0	0	0	0	0	0	0	0
YBL075C	SSA3	0.0366506	0.04	6	1.05315	0.0275051	6	1.02719	0.0532902	0.991635	3	0.111146	0.973256	3	0.053612	0.443385	0.557129	0.582985	0.999986	771.332	NA	0	0	0	0	0	0	0	0	0	0	0	0	0	0	0	0	0	0	0	0	0	0	0	0	0	0	1	0
YBL078C	ATG8	0.0106166	0.343333	6	0.8395	0.0524239	6	0.800205	0.0395286	0.969201	3	0.081626	1.0438	3	0.045522	0.393145	0.607355	0.531067	0.999986	926.087	NA	0	0	0	0	0	0	0	0	0	0	0	0	0	0	0	0	0	0	0	0	0	0	0	0	0	0	0	0
YBL079W	NUP170	0.00501911	0.35	6	0.831272	0.045177	6	0.786868	0.0504585	1.07159	3	0.063163	0.960659	3	0.026768	0.965315	0.0347853	0.996951	0.999986	861.103	NA	0	0	0	0	0	0	0	0	0	0	0	0	1	0	0	0	0	0	0	0	0	0	0	0	0	0	0	0
YBL080C	PET112	0.0175359	0.116667	6	0.981558	0.0316396	6	0.940737	0.0275314	0.906234	3	0.022472	1.01543	3	0.022194	0.00715697	0.992869	0.0222177	0.999986	795.987	NA	0	0	0	0	0	0	0	0	0	0	0	0	0	0	0	0	0	0	0	0	0	0	0	0	0	0	0	0
YBL081W		-0.0628653	0	6	0.93049	0.0219691	6	0.812303	0.0320668	0.777676	3	0.056028	0.986771	3	0.052142	0.00163665	0.99837	0.0100953	0.999986	930.561	NA	0	0	0	0	0	0	0	0	0	0	0	0	0	0	0	0	0	0	0	0	0	0	0	0	0	0	0	0
YBL082C	ALG3	0.0172213	0.203333	6	0.988488	0.0252269	6	0.94694	0.0508002	0.939647	3	0.042862	0.978067	3	0.076232	0.0550737	0.945071	0.120348	0.999986	761.652	NA	0	0	0	0	0	0	0	1	0	0	0	0	0	0	0	0	0	0	0	0	0	0	0	0	0	0	0	0
YBL083C		-0.0117184	0.263333	6	1.01297	0.0422434	6	0.941023	0.0284142	0.886352	3	0.02605	0.968514	3	0.049179	0.00386258	0.996152	0.0140378	0.999986	779.564	NA	NA	NA	NA	NA	NA	NA	NA	NA	NA	NA	NA	NA	NA	NA	NA	NA	NA	NA	NA	NA	NA	NA	NA	NA	NA	NA	NA	NA
YBL085W	BOI1	0.004317	0.42	6	0.957917	0.0271777	6	0.905282	0.0488377	1.0233	3	0.037625	0.990168	3	0.01204	0.847096	0.153211	0.926179	0.999986	806.156	NA	0	0	0	0	0	0	0	0	0	0	0	0	0	0	0	0	0	0	0	0	0	0	0	0	0	0	0	0
YBL086C		-0.0407001	0.11	6	0.98698	0.0144769	6	0.8876	0.0853092	0.907588	3	0.043546	1.02477	3	0.012722	0.0108425	0.989195	0.0309878	0.999986	805.564	NA	0	0	0	0	0	0	0	0	0	0	0	0	0	0	0	0	0	0	0	0	0	0	0	0	0	0	0	0
YBL087C	RPL23A	-0.0241397	0.0633333	6	0.859493	0.0323765	6	0.784253	0.0385498	1.07948	3	0.091672	0.935607	3	0.042611	0.937462	0.0626982	0.984434	0.999986	741.419	small	0	0	0	0	0	0	1	0	0	0	0	0	0	0	0	0	0	0	0	0	0	0	0	0	0	0	0	0
YBL088C	TEL1	0.0134006	0.24	6	1.02523	0.038065	6	0.977675	0.0275875	0.91259	3	0.032636	0.944736	3	0.09081	0.0108797	0.989158	0.0310387	0.999986	826.348	NA	0	0	0	0	0	0	0	0	0	0	1	1	1	0	0	0	0	0	0	0	0	0	0	0	0	0	0	1
YBL089W	AVT5	-0.0236506	0.0433333	6	0.988428	0.0160086	6	0.906012	0.0309964	0.957422	3	0.087882	0.980438	3	0.023353	0.166162	0.834162	0.276841	0.999986	928.262	NA	0	0	0	0	0	0	0	0	0	0	0	0	0	0	0	0	0	0	0	0	0	0	0	0	0	0	0	0
YBL090W	MRP21	-0.0245887	0.333333	6	0.860715	0.0967097	6	0.784953	0.0660093	0.971654	3	0.175171	0.97389	3	0.062704	0.546842	0.453674	0.678769	0.999986	798	NA	0	0	0	0	0	0	0	0	0	0	0	0	0	0	0	0	0	0	0	0	0	0	1	0	0	0	0	0
YBL091C	MAP2	0.00631296	0.41	6	0.99303	0.0397675	6	0.940303	0.0483527	0.993308	3	0.044651	0.999235	3	0.005632	0.515819	0.4847	0.651725	0.999986	903.198	NA	0	0	0	0	0	0	0	0	0	0	0	0	0	0	0	0	0	0	0	0	0	0	0	0	0	0	0	0
YBL091C-A	SCS22	-0.0327875	0.0533333	6	1.00567	0.0436973	6	0.913087	0.029892	0.959094	3	0.061646	1.05285	3	0.017695	0.188452	0.811899	0.303219	0.999986	815.871	NA	0	0	0	0	0	0	0	0	0	0	0	0	1	0	0	0	0	0	0	0	0	0	0	0	0	0	0	0
YBL093C	ROX3	0.0144157	0.126667	6	1.04959	0.015681	6	1.0016	0.0310193	0.915313	3	0.04794	1.05622	3	0.027874	0.0180021	0.982055	0.0475096	0.999986	708.672	large	0	0	0	0	0	0	0	0	0	0	0	0	0	1	0	0	0	0	1	0	0	0	0	0	0	0	0	0
YBL094C		0.0356403	0.103333	6	0.97168	0.0583231	6	0.94955	0.0437451	0.964223	3	0.100734	0.977643	3	0.041399	0.195554	0.804804	0.311405	0.999986	1329.71	large	NA	NA	NA	NA	NA	NA	NA	NA	NA	NA	NA	NA	NA	NA	NA	NA	NA	NA	NA	NA	NA	NA	NA	NA	NA	NA	NA	NA
YBL095W		-0.00161341	0.45	12	0.992797	0.0375011	12	0.932157	0.0267987	1.0963	3	0.208629	0.94227	3	0.116644	0.750751	0.249662	0.854992	0.999986	674.667	NA	0	0	0	0	0	0	0	0	0	0	0	0	0	0	0	0	0	0	0	0	0	0	0	0	0	0	0	0
YBL096C		0.0107493	0.23	12	1.00041	0.033704	12	0.951682	0.0408739	1.04459	3	0.140818	0.992677	3	0.083826	0.767357	0.233041	0.86874	0.999986	757.327	NA	NA	NA	NA	NA	NA	NA	NA	NA	NA	NA	NA	NA	NA	NA	NA	NA	NA	NA	NA	NA	NA	NA	NA	NA	NA	NA	NA	NA
YBL098W	BNA4	-6.39e-05	0.54	12	0.956935	0.0445226	12	0.899977	0.0415712	0.819582	3	0.255493	1.00522	3	0.094896	0.131019	0.869257	0.235137	0.999986	836.507	NA	0	0	0	0	0	0	0	0	0	0	0	0	0	0	0	0	0	0	0	0	0	0	0	0	0	0	0	0
YBL099W	ATP1	-0.0650273	0.0766667	10	0.539261	0.0991718	12	0.442173	0.115959	1.008	3	0.192695	0.615634	3	0.142059	0.744103	0.256315	0.850049	0.999986	687.817	small	0	0	0	0	0	0	0	0	0	0	0	0	0	0	0	0	0	0	0	0	0	0	0	0	0	0	0	0
YBL100C		-0.0173305	0.326667	8	0.574791	0.0973361	7	0.523287	0.0446645	0.559156	3	0.17082	0.871476	3	0.168133	0.00154299	0.998464	0.0100953	0.999986	772.5	NA	NA	NA	NA	NA	NA	NA	NA	NA	NA	NA	NA	NA	NA	NA	NA	NA	NA	NA	NA	NA	NA	NA	NA	NA	NA	NA	NA	NA
YBL101C	ECM21	-0.00658997	0.203333	12	0.995924	0.026524	12	0.930122	0.0202265	0.988803	3	0.132077	0.95952	3	0.096842	0.619299	0.381196	0.747813	0.999986	865.6	NA	0	0	0	0	0	0	0	0	0	0	0	0	0	0	0	0	0	0	0	0	0	0	0	0	0	0	0	0
YBL101W-C		0.0158355	0.276667	6	1.02753	0.0567043	6	0.98227	0.0491148	0.991687	3	0.120899	0.996393	3	0.105113	0.307165	0.693292	0.441176	0.999986	NA	NA	NA	NA	NA	NA	NA	NA	NA	NA	NA	NA	NA	NA	NA	NA	NA	NA	NA	NA	NA	NA	NA	NA	NA	NA	NA	NA	NA	NA
YBL102W	SFT2	-0.0184088	0.0966667	12	0.94798	0.038762	12	0.87321	0.0391127	0.63967	3	0.018391	1.06526	3	0.043119	0.00154299	0.998464	0.0100953	0.999986	763.342	NA	0	0	0	0	0	0	0	0	0	0	0	0	0	0	0	0	0	0	0	0	0	0	0	0	0	0	0	0
YBL103C	RTG3	-0.0334646	0.0366667	12	0.90066	0.0568984	12	0.813647	0.0473075	0.923549	3	0.053563	1.02516	3	0.050206	0.0313361	0.968756	0.0753135	0.999986	774.576	NA	0	0	0	0	0	0	0	0	0	0	0	0	0	0	0	0	0	0	1	0	0	0	0	0	0	0	0	0
YBL104C	SEA4	-0.0116232	0.26	6	0.926545	0.043476	6	0.859835	0.026337	0.974505	3	0.068214	0.978964	3	0.05991	0.398656	0.601846	0.536545	0.999986	NA	NA	0	0	0	0	0	0	0	0	0	0	0	0	0	0	0	0	0	0	0	0	0	0	0	0	0	0	0	0
YBL106C	SRO77	-0.0142721	0.143333	12	0.977499	0.0301318	12	0.905111	0.0392596	0.808789	3	0.090687	0.944062	3	0.093641	0.00191753	0.99809	0.0100953	0.999986	712.833	NA	0	0	0	0	0	0	0	0	0	0	0	0	0	0	0	0	0	0	0	0	0	0	0	0	0	0	0	0
YBL107C	MIC23	-0.0093454	0.116667	12	1.00434	0.0226428	12	0.935283	0.018112	0.978892	3	0.027672	1.00119	3	0.065591	0.328961	0.671509	0.465915	0.999986	840.568	NA	0	0	0	0	0	0	0	0	0	0	0	0	0	0	0	0	0	0	0	0	0	0	0	0	0	0	0	0
YBR001C	NTH2	0.00415451	0.386667	12	1.0056	0.0373006	12	0.949968	0.0302106	1.10878	3	0.435274	0.998725	3	0.1053	0.183576	0.816769	0.297271	0.999986	842.337	NA	0	0	0	0	0	0	0	1	0	0	0	0	0	0	0	0	0	0	0	0	0	0	0	0	0	0	0	0
YBR003W	COQ1	0.00929363	0.226667	12	0.96798	0.0305141	12	0.919723	0.041109	1.10182	3	0.137672	0.970274	3	0.117155	0.953215	0.0469128	0.991293	0.999986	800.225	NA	0	0	0	0	0	0	0	0	0	0	0	0	0	0	0	0	0	0	0	0	0	0	0	0	0	0	0	0
YBR005W	RCR1	0.00593035	0.326667	12	1.00817	0.0412134	12	0.954157	0.0346117	0.92774	3	0.080434	1.00433	3	0.026987	0.0831384	0.91706	0.167536	0.999986	779.764	NA	0	0	0	0	0	0	0	0	0	0	0	0	0	0	0	0	0	0	0	0	0	0	0	0	0	0	0	0
YBR006W	UGA2	-0.0136672	0.12	12	1.00456	0.0175941	12	0.93117	0.0378735	0.923284	3	0.041501	1.06414	3	0.028957	0.0229261	0.977144	0.058183	0.999986	778.43	NA	0	0	0	0	0	0	0	0	0	0	0	0	0	0	0	0	0	0	0	0	0	0	0	0	0	0	0	0
YBR007C	DSF2	-0.0166383	0.183333	12	1.00939	0.0449574	12	0.932743	0.0453695	0.999201	3	0.052619	0.997157	3	0.048546	0.585707	0.4148	0.716612	0.999986	792.031	NA	0	0	0	0	0	0	0	0	0	0	0	0	0	0	0	0	0	0	0	0	0	0	0	0	0	0	0	0
YBR008C	FLR1	-0.000605245	0.47	12	0.981651	0.0370916	12	0.922682	0.0299891	1.00833	3	0.136126	0.979235	3	0.088402	0.557642	0.442871	0.688784	0.999986	801.72	NA	0	0	0	0	0	0	0	0	0	0	0	0	0	0	0	0	0	0	0	0	0	0	0	0	0	0	0	0
YBR009C	HHF1	-0.0181456	0.0766667	12	0.956849	0.0329425	12	0.881815	0.0309966	0.817378	3	0.100034	1.02449	3	0.081299	0.00409245	0.995923	0.014553	0.999986	809.579	NA	0	0	0	0	0	0	0	0	0	0	0	0	1	0	0	0	0	0	1	0	0	0	0	0	0	0	0	0
YBR010W	HHT1	-0.00778276	0.396667	12	0.975568	0.0490697	12	0.909783	0.0503522	0.892556	3	0.076335	1.05025	3	0.053857	0.0149164	0.985133	0.0401176	0.999986	842.601	NA	0	0	0	0	0	0	0	0	0	0	1	0	1	0	0	0	0	0	0	0	0	0	0	0	0	0	0	0
YBR012C		-0.00744586	0.256667	12	1.00191	0.0312276	12	0.934895	0.0364217	0.961427	3	0.150911	0.982819	3	0.064833	0.166162	0.834162	0.276841	0.999986	788.772	NA	NA	NA	NA	NA	NA	NA	NA	NA	NA	NA	NA	NA	NA	NA	NA	NA	NA	NA	NA	NA	NA	NA	NA	NA	NA	NA	NA	NA
YBR013C		-0.0654515	0	6	1.05805	0.0466669	6	0.92969	0.039198	1.093	3	0.143527	0.943146	3	0.163313	0.883587	0.116668	0.951952	0.999986	795.435	NA	0	0	0	0	0	0	0	0	0	0	0	0	0	0	0	0	0	0	0	0	0	0	0	0	0	0	0	0
YBR014C	GRX7	-0.0251396	0.04	6	1.00953	0.0358102	6	0.924367	0.0201468	0.950314	3	0.053618	1.01639	3	0.045486	0.128819	0.871454	0.232408	0.999986	769.946	NA	0	0	0	0	0	0	0	0	0	0	0	0	0	0	0	0	0	0	0	0	0	0	0	0	0	0	0	0
YBR015C	MNN2	-0.0564576	0	6	1.02604	0.0180784	6	0.908583	0.0210639	1.00035	3	0.161702	0.953774	3	0.169915	0.386162	0.614336	0.525338	0.999986	835.747	NA	0	0	0	0	0	0	0	1	0	0	0	0	0	0	0	0	0	0	0	0	0	0	0	0	0	0	0	0
YBR016W		-0.0399195	0.0333333	6	1.02279	0.0529283	6	0.92206	0.0292679	1.26961	3	0.614547	0.782335	3	0.267592	0.728384	0.272047	0.835879	0.999986	864.842	NA	0	0	0	0	0	0	0	0	0	0	0	0	0	0	0	0	0	0	0	0	0	0	0	0	0	0	0	0
YBR018C	GAL7	-0.0226206	0.0866667	6	1.02358	0.0176053	6	0.940105	0.0366562	1.00629	3	0.113764	0.984042	3	0.112267	0.36593	0.634559	0.504259	0.999986	747.054	NA	0	0	0	0	0	0	0	1	0	0	0	0	0	0	0	0	0	0	0	0	0	0	0	0	0	0	0	0
YBR019C	GAL10	-0.00139099	0.483333	6	1.0132	0.023203	6	0.951573	0.0269377	0.913265	3	0.154649	1.03279	3	0.086252	0.120799	0.879462	0.222292	0.999986	796.576	NA	0	0	0	0	0	0	0	1	0	0	0	0	0	0	0	0	0	0	0	0	0	0	0	0	0	0	0	0
YBR020W	GAL1	0.0111047	0.296667	9	0.951159	0.0342034	9	0.905713	0.0535195	0.771004	3	0.023856	1.0315	3	0.069799	0.00159589	0.998411	0.0100953	0.999986	766.504	NA	0	0	0	0	0	0	0	1	0	0	0	0	0	0	0	0	0	0	0	0	0	0	0	0	0	0	0	0
YBR021W	FUR4	-0.00872907	0.346667	5	0.10441	0.0547663	3	0.0894733	0.00397262	0.306346	3	0.102321	0.318387	3	0.468051	0.00141767	0.998588	0.0100953	0.999986	772.418	NA	0	0	0	0	0	0	0	0	0	0	0	0	0	0	0	0	0	0	0	0	0	0	0	0	0	0	0	0
YBR022W	POA1	0.000339064	0.53	6	0.975192	0.0379141	6	0.917552	0.0191701	0.875186	3	0.106809	1.03025	3	0.096923	0.033993	0.966105	0.0803289	0.999986	721.012	large	0	0	0	0	0	0	0	0	0	0	0	0	0	0	0	0	0	0	0	0	0	0	0	0	0	0	0	0
YBR023C	CHS3	0.00142029	0.48	6	0.923015	0.0457607	6	0.869558	0.0612387	0.69142	3	0.042022	0.944763	3	0.047817	0.00155607	0.99845	0.0100953	0.999986	705.203	NA	0	0	0	0	0	0	0	1	0	0	0	0	0	0	0	0	0	0	0	0	0	0	0	0	0	0	0	0
YBR024W	SCO2	-0.0305236	0.05	6	0.98922	0.0359978	6	0.899883	0.0257778	0.930708	3	0.040678	1.11574	3	0.071975	0.0332157	0.96688	0.079077	0.999986	802.547	NA	0	0	0	0	0	0	0	0	0	0	0	0	0	0	0	0	0	0	0	0	0	0	0	0	0	0	0	0
YBR025C	OLA1	-0.0102984	0.313333	6	0.89579	0.0423132	6	0.832233	0.0504209	1.01219	3	0.014737	0.980807	3	0.061488	0.803006	0.197355	0.896596	0.999986	890.009	NA	0	0	0	0	0	0	0	0	0	0	0	0	0	0	0	0	0	0	0	0	0	0	0	0	0	0	0	0
YBR026C	ETR1	-0.0389129	0.0866667	6	0.55873	0.061667	6	0.486598	0.05658	0.976226	3	0.303902	0.774941	3	0.152479	0.229082	0.771312	0.352264	0.999986	757.711	NA	0	0	0	0	0	0	0	0	1	0	0	0	0	0	0	0	0	0	0	0	0	0	0	0	0	0	0	0
YBR027C		-0.0228411	0.08	6	1.00507	0.0445662	6	0.922475	0.0174093	0.988916	3	0.082272	1.05636	3	0.033365	0.532905	0.467612	0.668224	0.999986	746.492	NA	NA	NA	NA	NA	NA	NA	NA	NA	NA	NA	NA	NA	NA	NA	NA	NA	NA	NA	NA	NA	NA	NA	NA	NA	NA	NA	NA	NA
YBR028C	YPK3	-0.0182776	0.0833333	6	0.955063	0.0292356	6	0.880003	0.0243052	0.710888	3	0.241124	0.973182	3	0.161997	0.0194913	0.98057	0.0508791	0.999986	792.252	NA	0	0	0	0	0	0	0	0	0	0	0	0	0	0	0	0	0	0	0	0	0	0	0	0	0	0	0	1
YBR030W	RKM3	0.00727354	0.306667	6	0.973585	0.0111773	6	0.922975	0.0352943	0.935505	3	0.121211	1.05151	3	0.023618	0.256315	0.744103	0.384995	0.999986	751.194	NA	0	0	0	0	0	0	0	0	0	0	0	0	0	0	0	0	0	0	0	0	0	0	0	0	0	0	0	0
YBR031W	RPL4A	-0.0156073	0.183333	6	0.872288	0.0212978	6	0.80482	0.0396017	0.782537	3	0.03953	1.02309	3	0.017329	0.00162296	0.998384	0.0100953	0.999986	751.91	NA	0	0	0	0	0	0	1	0	0	0	0	0	0	0	0	0	0	0	0	0	0	0	0	0	0	0	0	0
YBR032W		0.0158394	0.213333	6	1.00001	0.0521619	6	0.956392	0.0314795	0.937683	3	0.161764	1.03349	3	0.127816	0.155064	0.845246	0.265269	0.999986	759.675	NA	NA	NA	NA	NA	NA	NA	NA	NA	NA	NA	NA	NA	NA	NA	NA	NA	NA	NA	NA	NA	NA	NA	NA	NA	NA	NA	NA	NA
YBR033W	EDS1	0.00967847	0.36	6	0.991048	0.0216168	6	0.941805	0.0453151	0.925817	3	0.080636	1.01801	3	0.062323	0.068165	0.932006	0.143584	0.999986	798.256	NA	0	0	0	0	0	0	0	0	0	0	0	0	0	0	0	0	0	0	1	0	0	0	0	0	0	0	0	0
YBR034C	HMT1	-0.0118276	0.22	6	0.925938	0.0169352	6	0.85906	0.0345733	0.774091	3	0.11758	1.02956	3	0.025864	0.00256233	0.997448	0.0108808	0.999986	803.794	NA	0	0	0	0	0	0	0	0	0	0	0	0	1	0	1	1	0	0	1	0	0	0	0	0	0	0	0	0
YBR035C	PDX3	-0.00974134	0.246667	6	0.492038	0.0384797	6	0.453043	0.0131463	0.773045	3	0.110373	0.808556	3	0.192568	0.00220524	0.997804	0.0103679	0.999986	846.821	NA	0	0	0	0	0	0	0	0	0	0	0	0	0	0	0	0	0	0	0	0	0	0	0	0	0	0	0	0
YBR036C	CSG2	-0.0664489	0.236667	4	0.47369	0.141692	6	0.379078	0.202098	0.457273	3	0.058906	1.06653	3	0.050368	0.00153002	0.998476	0.0100953	0.999986	718.121	NA	0	0	0	0	0	0	0	0	0	0	0	0	0	0	0	0	0	0	0	0	0	0	0	0	0	0	0	0
YBR037C	SCO1	-0.0134783	0.13	6	0.948633	0.017033	6	0.878755	0.0271248	1.11978	3	0.255153	0.977572	3	0.103603	0.69192	0.308537	0.806595	0.999986	694.333	small	0	0	0	0	0	0	0	0	0	0	0	0	0	0	0	0	0	0	0	0	0	0	0	0	0	0	0	0
YBR040W	FIG1	0.00751728	0.396667	6	0.993663	0.0379458	6	0.942103	0.05574	0.916769	3	0.05824	0.984966	3	0.040292	0.0286823	0.971403	0.0699534	0.999986	774.713	NA	0	0	1	1	0	0	0	0	0	0	0	0	0	0	0	0	0	0	0	0	0	0	0	0	0	0	0	0
YBR041W	FAT1	0.0114771	0.406667	6	1.00157	0.0401623	6	0.953495	0.0834188	0.779746	3	0.014361	0.941066	3	0.018461	0.00160937	0.998397	0.0100953	0.999986	787.107	NA	0	0	0	0	0	0	0	0	0	0	0	0	0	0	0	0	0	0	0	0	0	0	0	0	0	0	0	0
YBR042C	CST26	-0.0109886	0.356667	6	1.00921	0.047172	6	0.938217	0.0455588	0.843913	3	0.116488	1.04273	3	0.030153	0.0140098	0.986037	0.0381941	0.999986	791.43	NA	0	0	0	0	0	0	0	0	0	0	0	0	0	0	0	0	0	0	0	0	0	0	0	0	0	0	0	0
YBR043C	QDR3	-0.0134453	0.26	6	0.980108	0.0378577	6	0.908392	0.0372915	1.01649	3	0.100781	1.00738	3	0.089881	0.712198	0.288245	0.823818	0.999986	770.774	NA	0	0	0	0	0	0	0	0	0	0	0	0	0	0	0	0	0	0	0	0	0	0	0	0	0	0	0	0
YBR044C	TCM62	-0.0274847	0.0566667	6	1.00341	0.0386162	6	0.916272	0.0237217	1.00606	3	0.029385	1.02332	3	0.061867	0.699655	0.300798	0.812842	0.999986	860.33	NA	0	0	0	0	0	0	0	0	0	0	0	0	0	0	0	0	0	0	0	0	0	0	0	0	0	0	0	0
YBR045C	GIP1	0.0127669	0.226667	6	0.994778	0.0359651	6	0.948402	0.0284946	0.836342	3	0.055559	1.05867	3	0.102886	0.00206529	0.997943	0.0101777	0.999986	773.096	NA	0	0	0	0	0	0	0	0	0	0	0	0	0	0	0	0	0	0	0	0	0	0	0	0	0	0	0	0
YBR046C	ZTA1	0.0139884	0.326667	6	0.981067	0.0379422	6	0.936727	0.0477069	0.974916	3	0.030179	1.015	3	0.028891	0.278559	0.721877	0.410049	0.999986	791.368	NA	0	0	0	0	0	0	0	0	0	0	0	0	0	0	0	0	0	0	0	0	0	0	0	0	0	0	0	0
YBR047W	FMP23	-0.00414716	0.453333	6	0.98616	0.0385987	6	0.923382	0.0301197	0.928636	3	0.089936	0.971796	3	0.083316	0.110907	0.889339	0.207924	0.999986	784.292	NA	0	0	0	0	0	0	0	0	0	0	0	0	0	0	0	0	0	0	0	0	0	0	0	0	0	0	0	0
YBR048W	RPS11B	0.00398639	0.44	6	0.738325	0.0344807	6	0.698415	0.0355239	1.00335	3	0.281481	0.923275	3	0.109116	0.173729	0.826605	0.284889	0.999986	886.28	NA	0	0	0	0	0	0	1	0	0	0	0	0	0	0	0	0	0	1	0	0	0	0	0	0	0	0	0	0
YBR050C	REG2	-0.00761018	0.406667	6	1.04402	0.0591855	6	0.974343	0.0541333	0.872613	3	0.101069	0.945918	3	0.055739	0.0127606	0.987282	0.0353109	0.999986	822.911	NA	0	0	0	0	0	0	0	0	0	0	0	0	0	0	0	0	0	0	1	0	0	0	0	0	0	0	0	0
YBR051W		-0.0110505	0.196667	6	0.993728	0.0329082	6	0.923597	0.0274158	0.991743	3	0.107341	0.977341	3	0.08969	0.344626	0.655853	0.481833	0.999986	741.575	NA	NA	NA	NA	NA	NA	NA	NA	NA	NA	NA	NA	NA	NA	NA	NA	NA	NA	NA	NA	NA	NA	NA	NA	NA	NA	NA	NA	NA
YBR052C	RFS1	-0.0248759	0.00333333	6	0.988845	0.0196241	6	0.905178	0.022061	1.08396	3	0.157858	0.926279	3	0.032823	0.83738	0.16294	0.920388	0.999986	801.573	NA	0	0	0	0	0	0	0	0	0	0	0	0	0	0	0	0	0	0	0	0	0	0	0	0	0	0	0	0
YBR053C		-0.0243107	0.0266667	6	1.01164	0.0202116	6	0.927182	0.0282227	0.880913	3	0.084464	1.0455	3	0.020752	0.0173224	0.982733	0.0458929	0.999986	802.988	NA	0	0	0	0	0	0	0	0	0	0	0	0	0	0	0	0	0	0	0	0	0	0	0	0	0	0	0	0
YBR054W	YRO2	0.00352989	0.39	6	1.03637	0.0357373	6	0.978287	0.0181443	0.857535	3	0.053691	0.991204	3	0.114584	0.00309095	0.996921	0.0121358	0.999986	798.397	NA	0	0	0	0	0	0	0	0	0	0	0	0	0	0	0	0	0	0	0	0	0	0	0	0	0	0	0	0
YBR056W		-0.02708	0.113333	6	0.998867	0.0426893	6	0.9124	0.0456741	0.881268	3	0.150958	1.08663	3	0.00644	0.0878112	0.912396	0.174819	0.999986	833.39	NA	0	0	0	0	0	0	0	1	0	0	0	0	0	0	0	0	0	0	0	0	0	0	0	0	0	0	0	0
YBR056W-A		-0.0110999	0.34	6	1.07422	0.0686071	6	0.999255	0.0555615	1.01958	3	0.070022	0.994848	3	0.07395	0.716177	0.284264	0.826424	0.999986	NA	NA	0	0	0	0	0	0	0	0	0	0	0	0	0	0	0	0	0	0	0	0	0	0	0	0	0	0	0	0
YBR057C	MUM2	-0.0508296	0	6	1.02794	0.0294433	6	0.915998	0.0267419	0.931282	3	0.248646	1.01292	3	0.152583	0.181168	0.819175	0.294667	0.999986	732.984	NA	0	0	0	0	0	0	0	0	0	1	0	0	0	0	0	0	0	0	0	0	0	0	0	0	0	0	0	0
YBR058C	UBP14	0.00210288	0.423333	6	0.947027	0.0482298	6	0.892825	0.0385107	0.947736	3	0.095044	1.06653	3	0.091015	0.129093	0.871181	0.232639	0.999986	850.43	NA	0	0	0	0	0	0	0	1	0	0	0	0	0	0	0	0	0	0	0	0	0	0	0	0	0	0	0	0
YBR058C-A	TSC3	-0.00126552	0.486667	6	0.665015	0.0696022	6	0.624212	0.0548315	1.00861	3	0.098905	0.859012	3	0.057588	0.637002	0.363486	0.763191	0.999986	NA	NA	0	0	0	0	0	0	0	0	0	0	0	0	0	0	0	0	0	0	0	0	0	0	0	0	0	0	0	0
YBR059C	AKL1	0.0136949	0.206667	6	0.908095	0.0196471	6	0.8678	0.041522	0.919222	3	0.060383	1.07692	3	0.012211	0.0306093	0.969481	0.0738633	0.999986	816.298	NA	0	0	0	0	0	0	0	0	0	0	0	0	0	0	0	0	0	0	0	0	0	0	0	0	0	0	0	1
YBR061C	TRM7	0.021402	0.15	6	0.985642	0.0355855	6	0.948443	0.0485823	0.982288	3	0.128114	0.932749	3	0.082788	0.239857	0.760547	0.365547	0.999986	765.595	NA	0	0	0	0	0	0	1	0	0	0	0	0	0	0	0	0	0	0	0	0	0	0	0	0	0	0	0	0
YBR062C		-0.00647618	0.38	6	0.969357	0.0356175	6	0.905248	0.0394945	1.05989	3	0.109	0.99219	3	0.155747	0.877098	0.123167	0.94816	0.999986	827.651	NA	0	0	0	0	0	0	0	0	0	0	0	0	0	0	0	0	0	0	0	0	0	0	0	0	0	0	0	0
YBR063C		-0.0278432	0.103333	6	0.98959	0.0483031	6	0.902912	0.035691	0.661467	3	0.079242	1.06329	3	0.050856	0.00155607	0.99845	0.0100953	0.999986	824.512	NA	0	0	0	0	0	0	0	0	0	0	0	0	0	0	0	0	0	0	0	0	0	0	0	0	0	0	0	0
YBR064W		-0.0126815	0.35	6	0.999235	0.0578905	6	0.927145	0.0484666	0.959386	3	0.181722	0.933211	3	0.086697	0.159127	0.841188	0.270099	0.999986	841.459	NA	NA	NA	NA	NA	NA	NA	NA	NA	NA	NA	NA	NA	NA	NA	NA	NA	NA	NA	NA	NA	NA	NA	NA	NA	NA	NA	NA	NA
YBR065C	ECM2	-0.0165366	0.146667	6	0.988552	0.0409767	6	0.913242	0.00719681	0.998645	3	0.016158	1.03279	3	0.064742	0.631131	0.369359	0.758054	0.999986	776.752	NA	0	0	0	0	0	0	0	0	0	0	0	0	0	0	0	0	0	0	0	0	1	0	0	0	0	0	0	0
YBR066C	NRG2	0.0165793	0.216667	6	0.965412	0.0367214	6	0.924593	0.0343726	0.870941	3	0.052928	1.05751	3	0.060349	0.00428508	0.995731	0.014906	0.999986	831.609	NA	0	0	0	0	0	1	0	0	0	0	0	0	0	0	0	0	0	0	1	0	0	0	0	0	0	0	0	0
YBR067C	TIP1	-0.0214576	0.143333	6	1.0072	0.042096	6	0.925865	0.0392228	1.00548	3	0.072226	0.912416	3	0.113662	0.640897	0.359589	0.766134	0.999986	782.878	NA	0	0	0	0	0	0	0	0	0	0	0	0	0	0	0	0	0	0	0	0	0	0	0	0	0	0	0	0
YBR068C	BAP2	0.0187009	0.143333	6	0.952825	0.0267345	6	0.914877	0.0351698	0.952977	3	0.116275	1.00622	3	0.087239	0.151679	0.848626	0.26144	0.999986	785.958	NA	0	0	0	0	0	0	0	0	0	0	0	0	0	0	0	0	0	0	0	0	0	0	0	0	0	0	0	0
YBR069C	TAT1	0.00955451	0.22	6	0.966257	0.0207244	6	0.918363	0.0274689	0.899476	3	0.136544	1.04319	3	0.075036	0.0888524	0.911357	0.176452	0.999986	874.734	NA	0	0	0	0	0	0	0	0	0	0	0	0	0	0	0	0	0	0	0	0	0	0	0	0	0	0	0	0
YBR071W		-0.0112314	0.253333	6	1.00156	0.040449	6	0.930785	0.0326968	0.972322	3	0.164704	1.00946	3	0.040169	0.638464	0.362023	0.76437	0.999986	819.536	NA	0	0	0	0	0	0	0	0	0	0	0	0	0	0	0	0	0	0	0	0	0	0	0	0	0	0	0	0
YBR072C-A		-0.013806	0.286667	6	1.05315	0.0517908	6	0.97673	0.0279938	0.979434	3	0.066096	1.00963	3	0.018947	0.271616	0.728815	0.402674	0.999986	NA	NA	0	0	0	0	0	0	0	0	0	0	0	0	0	0	0	0	0	0	0	0	0	0	0	0	0	0	0	0
YBR072W	HSP26	-0.0147079	0.15	6	0.994137	0.02997	6	0.920323	0.031146	0.972565	3	0.104741	1.00368	3	0.066892	0.432111	0.5684	0.571614	0.999986	777.375	NA	0	0	0	0	0	0	0	0	0	0	0	0	0	0	0	0	0	0	0	0	0	0	0	0	0	0	1	0
YBR073W	RDH54	-0.00877469	0.306667	6	0.988668	0.0516844	6	0.921113	0.0262285	0.932507	3	0.141679	1.03395	3	0.068258	0.131296	0.868981	0.235281	0.999986	814.707	NA	0	0	0	0	0	0	0	0	0	0	1	1	0	0	0	0	0	0	0	0	0	0	0	0	0	0	0	0
YBR074W	PFF1	0.0017013	0.426667	6	0.991488	0.0365921	6	0.934242	0.0331626	1.02442	3	0.083159	0.942478	3	0.006988	0.718815	0.281624	0.82847	0.999986	NA	NA	0	0	0	0	0	0	0	0	0	0	0	0	0	0	0	0	0	0	0	0	0	0	0	0	0	0	0	0
YBR075W		0.0330524	0.03	9	0.958801	0.0420751	9	0.934849	0.046255	0.968229	3	0.074086	0.937327	3	0.16843	0.35716	0.643325	0.495166	0.999986	NA	NA	NA	NA	NA	NA	NA	NA	NA	NA	NA	NA	NA	NA	NA	NA	NA	NA	NA	NA	NA	NA	NA	NA	NA	NA	NA	NA	NA	NA
YBR076W	ECM8	-0.0132232	0.243333	6	1.00997	0.0460689	6	0.9367	0.0176507	0.88315	3	0.073253	1.0254	3	0.056865	0.011688	0.988352	0.032894	0.999986	805.918	NA	0	0	0	0	0	0	0	0	0	0	0	0	0	0	0	0	0	0	0	0	0	0	0	0	0	0	0	0
YBR077C	SLM4	0.00294675	0.446667	6	0.942747	0.0435461	6	0.889643	0.0328005	0.766018	3	0.129442	0.940142	3	0.197588	0.00279866	0.997212	0.011409	0.999986	771.112	NA	0	0	0	0	0	0	0	0	0	0	0	0	0	0	0	0	0	0	0	0	0	0	0	0	0	0	0	0
YBR078W	ECM33	0.0270105	0.0433333	6	1.02548	0.0450787	6	0.99152	0.0131531	0.650662	3	0.354225	1.1804	3	0.144924	0.00180931	0.998198	0.0100953	0.999986	916.587	large	0	0	0	0	0	0	0	0	0	0	0	0	0	0	0	0	0	0	0	0	0	0	0	0	0	0	0	0
YBR081C	SPT7	0.0240079	0.39	5	0.527352	0.0957222	3	0.520007	0.383976	0.478218	3	0.092606	0.998428	3	0.056943	0.00153002	0.998476	0.0100953	0.999986	846.58	large	0	0	1	0	0	0	0	0	0	0	0	0	1	0	0	0	0	0	0	0	0	0	0	0	0	0	0	0
YBR082C	UBC4	-0.018753	0.0633333	6	0.977203	0.025246	6	0.900352	0.0200742	1.0113	3	0.197771	0.999534	3	0.058584	0.223993	0.776396	0.346216	0.999986	902.69	NA	0	0	0	0	0	0	0	0	0	0	0	0	0	0	0	0	0	0	0	0	0	0	0	0	0	0	0	0
YBR083W	TEC1	0.0428647	0.00333333	6	0.980417	0.0435032	6	0.964992	0.0232608	0.897191	3	0.139732	1.02417	3	0.075709	0.089692	0.910518	0.177458	0.999986	731.753	NA	0	0	0	0	0	1	0	0	0	0	0	0	0	0	0	0	0	0	1	0	0	0	0	0	0	0	0	0
YBR084C-A	RPL19A	0.0208993	0.27	6	0.846048	0.0476461	6	0.816647	0.0564264	0.925134	3	0.13109	0.971156	3	0.06348	0.122638	0.877626	0.224727	0.999986	704.77	small	0	0	0	0	0	0	1	0	0	0	0	0	0	0	0	0	0	0	0	0	0	0	0	0	0	0	0	0
YBR084W	MIS1	0.0362695	0.01	6	0.94854	0.0285558	6	0.928415	0.0343354	0.932389	3	0.036407	1.04225	3	0.055452	0.0330236	0.967072	0.0787372	0.999986	824.8	NA	0	0	0	0	0	0	0	0	0	0	0	0	0	0	0	0	0	0	0	0	0	0	0	0	0	0	0	0
YBR085C-A		-0.0199053	0.216667	6	1.02154	0.053449	6	0.9409	0.0309757	0.852606	3	0.074696	0.895981	3	0.090676	0.00396838	0.996047	0.0142707	0.999986	NA	NA	0	0	0	0	0	0	0	0	0	0	0	0	0	0	0	0	0	0	0	0	0	0	0	0	0	0	0	0
YBR085W	AAC3	NA	NA	NA	NA	NA	NA	NA	NA	0.286574	3	0.026662	0.035517	3	0.000764	0.00138783	0.998618	0.0100953	0.999986	1321.79	large	0	0	0	0	0	0	0	0	1	0	0	0	0	0	0	0	0	0	0	0	0	0	0	0	0	0	0	0
YBR090C		0.00710809	0.363333	6	1.00055	0.0436316	6	0.948167	0.0326954	0.923772	3	0.236276	0.968052	3	0.181817	0.156307	0.844005	0.266634	0.999986	764.387	NA	0	0	0	0	0	0	0	0	0	0	0	0	0	0	0	0	0	0	0	0	0	0	0	0	0	0	0	0
YBR090C-A		0.00790418	0.373333	6	0.98237	0.0390816	6	0.931868	0.0443673	0.824687	3	0.194673	0.927159	3	0.076605	0.0773278	0.92286	0.158291	0.999986	NA	NA	NA	NA	NA	NA	NA	NA	NA	NA	NA	NA	NA	NA	NA	NA	NA	NA	NA	NA	NA	NA	NA	NA	NA	NA	NA	NA	NA	NA
YBR092C	PHO3	-0.0129146	0.246667	6	0.9938	0.0505749	6	0.9218	0.0291094	0.846887	3	0.137169	0.986033	3	0.141946	0.0255918	0.974486	0.0635155	0.999986	867.772	NA	0	0	0	0	0	0	0	0	0	0	0	0	0	0	0	0	0	0	0	0	0	0	0	0	0	0	0	0
YBR093C	PHO5	-0.0540556	0.01	6	0.863878	0.0416322	6	0.758462	0.0485703	0.98001	3	0.06975	1.04292	3	0.060004	0.351837	0.648645	0.488918	0.999986	709.218	small	0	0	0	0	0	0	0	0	0	0	0	0	0	0	0	0	0	0	0	0	0	0	0	0	0	0	0	0
YBR094W	PBY1	0.015523	0.153333	6	0.930602	0.0211423	6	0.890797	0.0349007	0.95159	3	0.099806	0.973196	3	0.077324	0.159759	0.840557	0.270455	0.999986	768.511	NA	0	0	0	0	0	0	0	0	0	0	0	0	0	0	0	0	0	0	0	0	0	1	0	0	0	0	0	0
YBR095C	RXT2	-0.00756064	0.366667	6	0.871783	0.0442863	6	0.812392	0.0351187	0.63629	3	0.010273	1.01724	3	0.026284	0.00153649	0.99847	0.0100953	0.999986	750.156	NA	0	0	1	0	0	1	0	0	0	0	0	0	1	0	0	0	0	0	1	0	0	0	0	0	0	0	0	0
YBR097W	VPS15	NA	NA	NA	NA	NA	NA	NA	NA	0.272709	3	0.01962	0.037715	3	0.002231	0.00137605	0.99863	0.0100953	0.999986	807.613	NA	0	0	0	0	0	0	0	0	0	0	0	0	0	0	0	1	0	0	1	0	0	0	0	0	0	0	0	1
YBR098W	MMS4	-0.0201616	0.186667	6	0.923572	0.0640289	6	0.8485	0.0197284	0.942304	3	0.043267	1.03574	3	0.093653	0.066807	0.933361	0.141096	0.999986	NA	NA	0	0	0	0	0	0	0	0	0	0	1	1	0	0	0	0	0	0	0	0	0	0	0	0	0	0	0	0
YBR099C		0.0311767	0.0866667	6	0.92004	0.0210022	6	0.896517	0.0643678	0.942078	3	0.060427	1.0241	3	0.024418	0.0955141	0.904706	0.18583	0.999986	756.727	NA	NA	NA	NA	NA	NA	NA	NA	NA	NA	NA	NA	NA	NA	NA	NA	NA	NA	NA	NA	NA	NA	NA	NA	NA	NA	NA	NA	NA
YBR100W		0.0171286	0.21	6	1.01906	0.0201102	6	0.975597	0.0467922	0.794051	3	0.041969	1.02853	3	0.02761	0.00167133	0.998336	0.0100953	0.999986	NA	NA	NA	NA	NA	NA	NA	NA	NA	NA	NA	NA	NA	NA	NA	NA	NA	NA	NA	NA	NA	NA	NA	NA	NA	NA	NA	NA	NA	NA
YBR101C	FES1	-0.178103	0	6	0.932907	0.0704876	6	0.699338	0.0593805	0.80922	3	0.051294	1.00891	3	0.031306	0.00180931	0.998198	0.0100953	0.999986	830.367	NA	0	0	0	0	0	0	1	0	0	0	0	0	0	0	0	0	0	0	0	0	0	0	0	0	1	0	1	0
YBR103W	SIF2	-0.0170459	0.15	6	0.84512	0.0346453	6	0.777828	0.0258449	0.721368	3	0.062358	0.9805	3	0.071033	0.00158919	0.998417	0.0100953	0.999986	778.467	NA	0	0	0	0	0	0	0	0	0	0	0	0	1	0	0	0	0	0	1	0	0	0	0	0	0	0	0	1
YBR104W	YMC2	-0.026447	0.0466667	6	0.990003	0.0326564	6	0.904697	0.0310877	0.86718	3	0.01208	1.05354	3	0.034581	0.00236329	0.997646	0.01055	0.999986	814.905	NA	0	0	0	0	0	0	0	0	0	0	0	0	0	0	0	0	0	0	0	0	0	0	0	0	0	0	0	0
YBR105C	VID24	-0.00719915	0.383333	6	0.939312	0.0316418	6	0.876267	0.0327675	0.886973	3	0.040701	1.05057	3	0.062999	0.00510076	0.994918	0.016885	0.999986	795.521	NA	0	0	0	0	0	0	0	1	0	0	0	0	0	0	0	0	0	0	0	0	0	0	0	0	0	0	0	0
YBR106W	PHO88	-0.00937369	0.29	9	0.878824	0.0359992	9	0.817201	0.0388218	1.01498	3	0.115414	1.0064	3	0.098195	0.605354	0.395147	0.735764	0.999986	1203.41	NA	0	0	0	0	0	0	0	0	0	0	0	0	0	0	0	0	0	0	0	0	0	0	0	0	0	0	0	0
YBR107C	IML3	-0.0183542	0.143333	6	0.957953	0.0401384	6	0.882645	0.0265416	0.67944	3	0.028371	1.04336	3	0.010506	0.00156264	0.998444	0.0100953	0.999986	770.331	NA	0	1	0	0	0	0	0	0	0	0	0	0	0	0	0	0	0	0	0	0	0	0	0	0	0	0	0	0
YBR108W	AIM3	0.000989698	0.48	6	0.982883	0.0160918	6	0.925437	0.0421423	0.935624	3	0.093112	0.958809	3	0.057504	0.150157	0.850147	0.260033	0.999986	793.145	NA	0	0	0	0	0	0	0	0	0	0	0	0	0	0	0	0	0	0	0	0	0	0	0	0	0	0	0	0
YBR111C	YSA1	-0.00627177	0.33	6	0.986923	0.0282807	6	0.921975	0.0135579	0.905706	3	0.07744	1.02012	3	0.02738	0.0334086	0.966688	0.0793393	0.999986	782.02	NA	0	0	0	0	0	0	0	0	0	0	0	0	0	0	0	0	0	0	0	0	0	0	0	0	0	0	0	0
YBR111W-A	SUS1	-0.0043882	0.346667	6	0.88856	0.0225995	6	0.831343	0.0200875	0.636995	3	0.098637	0.931732	3	0.116164	0.00154952	0.998457	0.0100953	0.999986	NA	NA	0	0	0	0	0	0	0	0	0	0	0	0	1	0	0	1	0	0	1	0	0	1	0	0	0	0	0	0
YBR112C	CYC8	-0.0421448	0.03	6	0.991667	0.0552955	6	0.890563	0.0367292	0.885811	3	0.095832	1.0066	3	0.102792	0.0298965	0.970192	0.0723986	0.999986	1591.61	large	0	1	0	0	0	0	0	0	0	0	0	0	1	0	0	0	0	0	1	0	0	0	0	0	0	0	0	0
YBR113W		-0.0102712	0.34	6	0.969468	0.0326846	6	0.901558	0.0360842	0.814256	3	0.135084	1.0365	3	0.056095	0.00957354	0.99046	0.0280301	0.999986	778.378	NA	NA	NA	NA	NA	NA	NA	NA	NA	NA	NA	NA	NA	NA	NA	NA	NA	NA	NA	NA	NA	NA	NA	NA	NA	NA	NA	NA	NA
YBR114W	RAD16	-0.00320989	0.423333	6	0.981517	0.020437	6	0.919952	0.0230909	0.796271	3	0.19511	0.992452	3	0.084451	0.0497846	0.950349	0.110761	0.999986	815.803	NA	0	0	0	0	0	0	0	0	0	0	1	0	0	0	0	0	0	0	0	0	0	0	0	0	0	0	0	0
YBR115C	LYS2	0.00551998	0.233333	4	0.084715	0.0116825	6	0.0851983	0.0184553	0.2677	3	0.014939	0.358558	3	0.541112	0.0013702	0.998636	0.0100953	0.999986	794.882	NA	0	0	0	0	0	0	0	0	0	0	0	0	0	0	0	0	0	0	0	0	0	0	0	0	0	0	0	0
YBR116C		-0.0305163	0.0666667	6	1.03526	0.0394776	6	0.943193	0.0345725	1.00648	3	0.174136	0.989796	3	0.098729	0.237439	0.762963	0.362554	0.999986	872.971	NA	NA	NA	NA	NA	NA	NA	NA	NA	NA	NA	NA	NA	NA	NA	NA	NA	NA	NA	NA	NA	NA	NA	NA	NA	NA	NA	NA	NA
YBR119W	MUD1	-0.0183407	0.196667	6	1.01736	0.0375121	6	0.93853	0.0385927	0.968162	3	0.075714	0.982049	3	0.034393	0.308995	0.691463	0.443273	0.999986	747.541	NA	0	0	0	0	0	0	0	0	0	0	0	0	0	0	0	0	0	0	0	0	1	0	0	0	0	0	0	0
YBR120C	CBP6	-0.0116708	0.266667	6	0.94105	0.0372846	6	0.87343	0.0409047	0.9926	3	0.075507	1.03827	3	0.04587	0.400163	0.60034	0.53827	0.999986	722.425	NA	0	0	0	0	0	0	0	0	0	0	0	0	0	0	0	0	0	0	0	0	1	0	0	0	1	0	0	0
YBR121C	GRS1	0.00757886	0.376667	6	0.976422	0.031074	6	0.925948	0.0555514	1.02403	3	0.083633	1.0002	3	0.081662	0.712642	0.287802	0.823933	0.999986	851.178	NA	0	0	0	0	0	0	0	0	0	0	0	0	0	0	1	0	0	0	0	0	0	0	0	0	0	1	0	0
YBR122C	MRPL36	-0.0387876	0.0533333	6	0.291105	0.0441046	6	0.23501	0.0377804	0.69655	3	0.358387	0.584915	3	0.352032	0.0158213	0.98423	0.0422431	0.999986	833.43	large	0	0	0	0	0	0	0	0	0	0	0	0	0	0	0	0	0	0	0	0	0	0	0	0	0	0	0	0
YBR125C	PTC4	0.00297005	0.503333	6	0.99542	0.0480847	6	0.939208	0.0497363	0.977525	3	0.116059	0.934144	3	0.0991	0.539621	0.460895	0.673297	0.999986	766.876	NA	0	0	0	0	0	0	0	0	0	0	0	0	0	0	0	0	0	0	0	0	0	0	0	0	0	0	0	0
YBR126C	TPS1	-0.00796357	0.393333	6	0.865595	0.0416074	6	0.806168	0.0476574	0.630541	3	0.095554	1.02565	3	0.021468	0.00154952	0.998457	0.0100953	0.999986	743.284	small	0	0	0	0	0	0	0	1	0	0	0	0	0	0	0	0	0	0	0	0	0	0	0	0	0	0	0	0
YBR127C	VMA2	-0.00302661	0.436667	3	0.231653	0.125282	5	0.214854	0.118088	0.948066	3	0.203168	0.951948	3	0.172843	0.155995	0.844316	0.266198	0.999986	878.876	NA	0	0	0	0	0	0	0	0	0	0	0	0	0	0	0	0	0	0	0	0	0	0	0	0	0	0	0	0
YBR128C	ATG14	-0.0196715	0.203333	3	0.981853	0.0337616	3	0.903807	0.0460309	NA	NA	NA	NA	NA	NA	NA	NA	NA	NA	751.715	NA	0	0	0	0	0	0	0	0	0	0	0	0	0	0	0	0	0	0	0	0	0	0	0	0	0	0	0	0
YBR129C	OPY1	-0.0285852	0.243333	3	1.06398	0.0645528	3	0.97214	0.061084	NA	NA	NA	NA	NA	NA	NA	NA	NA	NA	915.356	NA	0	0	0	0	0	0	0	0	0	0	0	0	0	0	0	0	0	0	0	0	0	0	0	0	0	0	0	0
YBR130C	SHE3	0.00399041	0.443333	3	1.01014	0.0478161	3	0.954077	0.0180242	NA	NA	NA	NA	NA	NA	NA	NA	NA	NA	746.328	NA	0	0	0	0	0	0	0	0	0	0	0	0	0	0	0	0	0	0	0	0	0	0	0	0	0	0	0	0
YBR131W	CCZ1	-0.0243018	0.0466667	6	0.856542	0.0304832	6	0.781315	0.0292443	0.935988	3	0.041674	1.01462	3	0.034633	0.0444188	0.955703	0.100646	0.999986	766.792	NA	0	0	0	0	0	0	0	0	0	0	0	0	0	0	0	0	0	0	0	0	0	0	0	0	0	0	0	0
YBR132C	AGP2	0.0108955	0.0333333	3	0.961957	0.00364124	3	0.91566	0.0119553	NA	NA	NA	NA	NA	NA	NA	NA	NA	NA	687.46	small	0	0	0	0	0	0	0	0	0	0	0	0	0	0	0	0	0	0	0	0	0	0	0	0	0	0	0	0
YBR133C	HSL7	-0.0143424	0.283333	6	1.04172	0.0553944	6	0.96544	0.0315035	0.674909	3	0.047168	1.00939	3	0.139053	0.00156264	0.998444	0.0100953	0.999986	1148.47	NA	0	1	0	0	0	0	0	0	0	0	0	0	1	0	0	0	0	0	0	0	0	0	0	0	0	0	0	0
YBR134W		0.0138186	0.276667	3	1.01561	0.0377371	3	0.969043	0.0469886	NA	NA	NA	NA	NA	NA	NA	NA	NA	NA	1078.97	NA	NA	NA	NA	NA	NA	NA	NA	NA	NA	NA	NA	NA	NA	NA	NA	NA	NA	NA	NA	NA	NA	NA	NA	NA	NA	NA	NA	NA
YBR137W		0.0076075	0.336667	3	0.988733	0.0424732	3	0.937557	0.0220537	NA	NA	NA	NA	NA	NA	NA	NA	NA	NA	857.288	NA	0	0	0	0	0	0	0	0	0	0	0	0	0	0	0	0	0	0	0	0	0	0	0	0	0	0	0	0
YBR138C		0.000909117	0.453333	3	1.00031	0.0678741	3	0.941747	0.0696661	NA	NA	NA	NA	NA	NA	NA	NA	NA	NA	831.645	NA	0	0	0	0	0	0	0	0	0	0	0	0	0	0	0	0	0	0	0	0	0	0	0	0	0	0	0	0
YBR139W		-0.04615	0	3	0.958557	0.0193833	3	0.855417	0.0107195	NA	NA	NA	NA	NA	NA	NA	NA	NA	NA	770.037	NA	0	0	0	0	0	0	0	0	0	0	0	0	0	0	0	0	0	0	0	0	0	0	0	0	0	0	0	0
YBR141C	BMT2	0.0130599	0.246667	2	0.98782	0.0439962	2	0.94215	0.0168291	NA	NA	NA	NA	NA	NA	NA	NA	NA	NA	812.983	NA	0	0	0	0	0	0	0	0	0	0	0	0	0	0	0	0	0	1	0	0	0	0	0	0	0	0	0	0
YBR144C		0.0476119	0.0133333	6	1.00728	0.0435669	6	0.995007	0.0374867	0.820375	3	0.233481	0.953276	3	0.152352	0.113386	0.886863	0.211413	0.999986	854.86	NA	NA	NA	NA	NA	NA	NA	NA	NA	NA	NA	NA	NA	NA	NA	NA	NA	NA	NA	NA	NA	NA	NA	NA	NA	NA	NA	NA	NA
YBR145W	ADH5	-0.00402144	0.4	6	0.952785	0.0418656	6	0.892117	0.0294553	0.757801	3	0.10825	1.03937	3	0.073857	0.00196568	0.998042	0.0101104	0.999986	838.326	NA	0	0	0	0	0	0	0	1	1	0	0	0	0	0	0	0	0	0	0	0	0	0	0	0	0	0	0	0
YBR146W	MRPS9	-0.0549514	0.0133333	3	0.954047	0.0241328	3	0.842373	0.0442528	NA	NA	NA	NA	NA	NA	NA	NA	NA	NA	806.165	NA	0	0	0	0	0	0	0	0	0	0	0	0	0	0	0	0	0	1	0	0	0	0	0	0	0	0	0	0
YBR147W	RTC2	-0.00636103	0.403333	3	0.980797	0.0149258	3	0.916123	0.0447482	NA	NA	NA	NA	NA	NA	NA	NA	NA	NA	877.16	NA	0	0	0	0	0	0	0	0	0	0	0	0	0	0	0	0	0	0	0	0	0	0	0	0	0	0	0	0
YBR148W	YSW1	0.0332136	0.106667	3	0.974203	0.0100067	3	0.949497	0.0511665	NA	NA	NA	NA	NA	NA	NA	NA	NA	NA	783.495	NA	0	0	0	0	0	0	0	0	0	0	0	0	0	0	0	0	0	0	0	0	0	0	0	0	0	0	0	0
YBR149W	ARA1	-0.00144205	0.406667	3	0.959587	0.0273829	3	0.901093	0.0336952	NA	NA	NA	NA	NA	NA	NA	NA	NA	NA	801.189	NA	0	0	0	0	0	0	0	1	0	0	0	0	0	0	0	0	0	0	0	0	0	0	0	0	0	0	0	0
YBR150C	TBS1	-0.0219167	0.12	6	1.03741	0.0483546	6	0.953817	0.0257193	0.929485	3	0.116364	0.966619	3	0.13301	0.106304	0.893934	0.201982	0.999986	767.321	NA	0	0	0	0	0	0	0	0	0	0	0	0	0	0	0	0	0	0	1	0	0	0	0	0	0	0	0	0
YBR151W	APD1	0.0184101	0.33	3	0.974423	0.063627	3	0.9349	0.0561422	NA	NA	NA	NA	NA	NA	NA	NA	NA	NA	790.987	NA	0	0	0	0	0	0	0	0	0	0	0	0	0	0	0	0	0	0	0	0	0	0	0	0	0	0	0	0
YBR156C	SLI15	0.0161313	0.12	3	0.9879	0.0105045	3	0.945297	0.0232947	NA	NA	NA	NA	NA	NA	NA	NA	NA	NA	754.925	NA	0	0	0	0	1	0	0	0	0	0	0	0	0	0	0	0	0	0	0	0	0	0	0	0	0	0	0	1
YBR157C	ICS2	-0.0206298	0.14	6	1.00131	0.0158092	6	0.921148	0.0582151	1.04101	3	0.203826	0.955248	3	0.120924	0.34128	0.659197	0.478831	0.999986	836.987	NA	0	0	0	0	0	0	0	0	0	0	0	0	0	0	0	0	0	0	0	0	0	0	0	0	0	0	0	0
YBR158W	AMN1	0.0130417	0.223333	3	1.02923	0.0175326	3	0.981077	0.0283127	NA	NA	NA	NA	NA	NA	NA	NA	NA	NA	856.8	NA	0	1	0	0	0	0	0	0	0	0	0	0	0	0	0	0	0	0	0	0	0	0	0	0	0	0	0	0
YBR159W	IFA38	-0.000727691	0.466667	3	0.96992	0.0468623	3	0.911527	0.0413997	NA	NA	NA	NA	NA	NA	NA	NA	NA	NA	769.757	NA	0	0	0	0	0	0	0	0	0	0	0	0	0	0	0	0	0	0	0	0	0	0	0	0	0	0	0	0
YBR161W	CSH1	0.0278316	0.00666667	3	0.96918	0.0207756	3	0.93939	0.0195543	NA	NA	NA	NA	NA	NA	NA	NA	NA	NA	795.144	NA	0	0	0	0	0	0	0	0	0	0	0	0	0	0	0	0	0	0	0	0	0	0	0	0	0	0	0	0
YBR162C	TOS1	0.00253909	0.43	6	0.98021	0.0277683	6	0.924472	0.0288433	0.763463	3	0.06277	1.05133	3	0.048359	0.00162296	0.998384	0.0100953	0.999986	756.862	NA	0	0	0	0	0	0	0	0	0	0	0	0	0	0	0	0	0	0	0	0	0	0	0	0	0	0	0	0
YBR162W-A	YSY6	0.0134958	0.16	6	1.02021	0.0291824	6	0.973053	0.0208426	0.814981	3	0.02827	1.03273	3	0.028562	0.00173545	0.998272	0.0100953	0.999986	843	NA	0	0	0	0	0	0	0	0	0	0	0	0	0	0	0	0	0	0	0	0	0	0	0	0	0	0	0	0
YBR163W	EXO5	-0.00529412	0.376667	3	0.67827	0.0122066	3	0.63265	0.0542861	NA	NA	NA	NA	NA	NA	NA	NA	NA	NA	714.698	NA	0	0	0	0	0	0	0	0	0	0	0	0	0	0	0	0	0	0	0	0	0	0	0	0	0	0	0	0
YBR164C	ARL1	-0.0199649	0.256667	3	0.977423	0.0513544	3	0.899347	0.0195776	NA	NA	NA	NA	NA	NA	NA	NA	NA	NA	744.028	NA	0	0	0	0	0	0	0	0	0	0	0	0	0	0	0	0	0	0	0	0	0	0	0	0	0	0	0	0
YBR165W	UBS1	-0.0184353	0.15	3	0.955383	0.0324214	3	0.880147	0.0262431	NA	NA	NA	NA	NA	NA	NA	NA	NA	NA	932.618	NA	0	0	0	0	0	0	0	0	0	0	0	0	0	0	0	0	0	0	0	0	0	0	0	0	0	0	0	0
YBR166C	TYR1	0.0133568	0.24	3	0.91236	0.0352083	3	0.871473	0.0137101	NA	NA	NA	NA	NA	NA	NA	NA	NA	NA	838.476	NA	0	0	0	0	0	0	0	0	0	0	0	0	0	0	0	0	0	0	0	0	0	0	0	0	0	0	0	0
YBR168W	PEX32	0.000122212	0.523333	6	0.895127	0.0321805	6	0.84203	0.020228	0.946284	3	0.167562	0.89737	3	0.076763	0.150157	0.850147	0.260033	0.999986	849.866	NA	0	0	0	0	0	0	0	0	0	0	0	0	0	0	0	0	0	0	0	0	0	0	0	0	0	0	0	0
YBR169C	SSE2	0.0126869	0.28	6	0.980622	0.0323442	6	0.935007	0.053025	1.18358	3	0.177408	0.892594	3	0.132938	0.993246	0.00677849	0.99854	0.700931	779.585	NA	0	0	0	0	0	0	0	0	0	0	0	0	0	0	0	0	0	0	0	0	0	0	0	0	0	0	1	0
YBR170C	NPL4	-0.00894277	0.35	3	0.972133	0.019931	3	0.905393	0.0466994	NA	NA	NA	NA	NA	NA	NA	NA	NA	NA	896.16	NA	0	1	0	0	0	0	0	0	0	1	0	0	0	0	0	0	0	0	0	0	0	1	0	0	0	0	0	0
YBR171W	SEC66	0.00598138	0.356667	3	0.941087	0.026016	3	0.891117	0.0177543	NA	NA	NA	NA	NA	NA	NA	NA	NA	NA	885.912	large	0	0	0	0	0	0	0	0	0	0	0	0	0	0	0	0	0	0	0	0	0	0	0	0	0	0	0	0
YBR172C	SMY2	0.0166041	0.223333	3	0.973313	0.0435245	3	0.93205	0.0238272	NA	NA	NA	NA	NA	NA	NA	NA	NA	NA	1111.58	NA	0	0	0	0	0	0	0	0	0	0	0	0	0	0	0	0	0	0	0	0	0	0	0	0	0	0	0	0
YBR173C	UMP1	-0.0465768	0.09	9	0.545019	0.0631666	7	0.466039	0.0701755	0.550923	3	0.083626	0.98266	3	0.075837	0.00153649	0.99847	0.0100953	0.999986	862.828	NA	0	0	0	0	0	0	0	0	0	0	0	0	0	0	0	0	0	0	0	0	0	0	0	0	0	0	0	0
YBR174C		-0.0119983	0.193333	6	0.795433	0.0154371	6	0.736143	0.0332401	0.718326	3	0.076311	0.982135	3	0.049052	0.00156264	0.998444	0.0100953	0.999986	843.013	NA	NA	NA	NA	NA	NA	NA	NA	NA	NA	NA	NA	NA	NA	NA	NA	NA	NA	NA	NA	NA	NA	NA	NA	NA	NA	NA	NA	NA
YBR175W	SWD3	0.00128853	0.456667	6	0.7921	0.0262668	6	0.746295	0.0170466	0.728017	3	0.022311	0.898911	3	0.111886	0.00157587	0.998431	0.0100953	0.999986	870.558	NA	0	0	0	0	0	0	0	0	0	0	0	0	1	0	0	0	0	0	0	0	0	0	0	0	0	0	0	0
YBR176W	ECM31	-0.0121542	0.383333	6	0.995993	0.0193225	6	0.924623	0.0696804	1.02372	3	0.090365	0.970588	3	0.038239	0.690546	0.309912	0.805385	0.999986	848	NA	0	0	0	0	0	0	0	0	0	0	0	0	0	0	0	0	0	0	0	0	0	0	0	0	0	0	0	0
YBR177C	EHT1	-0.0487168	0.0766667	6	1.03716	0.092807	6	0.926778	0.0500096	0.976441	3	0.050861	1.01886	3	0.031294	0.363486	0.637002	0.502047	0.999986	763.853	NA	0	0	0	0	0	0	0	0	0	0	0	0	0	0	0	0	0	0	0	0	0	0	0	0	0	0	0	0
YBR178W		-0.014009	0.38	6	1.00676	0.0595851	6	0.932897	0.0690403	1.00786	3	0.041336	1.00496	3	0.042483	0.692378	0.30808	0.806735	0.999986	791.737	NA	NA	NA	NA	NA	NA	NA	NA	NA	NA	NA	NA	NA	NA	NA	NA	NA	NA	NA	NA	NA	NA	NA	NA	NA	NA	NA	NA	NA
YBR179C	FZO1	-0.0485532	0.01	4	0.501695	0.0372867	5	0.423314	0.0427073	1.27727	3	0.1483	0.938017	3	0.077267	0.997375	0.00263549	0.99854	0.681633	723.582	small	0	0	0	0	0	0	0	0	0	0	0	0	0	0	0	0	0	0	0	0	0	0	0	0	0	0	0	0
YBR180W	DTR1	-0.0462967	0.0633333	6	1.04008	0.0667471	6	0.931942	0.0311903	1.09482	3	0.031897	0.992157	3	0.116866	0.990053	0.0099813	0.99854	0.707984	769.339	NA	0	0	0	0	0	0	0	0	0	0	0	0	0	0	0	0	0	0	0	0	0	0	0	0	0	0	0	0
YBR181C	RPS6B	-0.0234095	0.0366667	6	0.78406	0.0323602	6	0.714035	0.0237424	1.1803	3	0.098208	0.959477	3	0.083864	0.995497	0.00452003	0.99854	0.681633	804.11	small	0	0	0	0	0	0	1	0	0	0	0	0	0	0	0	0	0	1	0	0	0	0	0	0	0	0	0	0
YBR182C	SMP1	-0.0404082	0.0233333	6	1.01389	0.0447773	6	0.913207	0.0349853	1.31504	3	0.474728	0.872331	3	0.205092	0.947763	0.0523762	0.98906	0.999986	829.118	NA	0	0	0	0	0	0	0	0	0	0	0	0	0	0	0	0	0	0	1	0	0	0	0	0	0	0	0	0
YBR182C-A		0.000637719	0.533333	6	1.00385	0.0437118	6	0.944802	0.0263717	0.969094	3	0.074829	0.999262	3	0.069853	0.368378	0.632112	0.506613	0.999986	NA	NA	0	0	0	0	0	0	0	0	0	0	0	0	0	0	0	0	0	0	0	0	0	0	0	0	0	0	0	0
YBR183W	YPC1	-0.0186768	0.0533333	6	1.00904	0.0326357	6	0.930372	0.0124376	1.01418	3	0.023368	1.03791	3	0.078074	0.797916	0.20245	0.892578	0.999986	842.891	NA	0	0	0	0	0	0	0	0	0	0	0	0	0	0	0	0	0	0	0	0	0	0	0	0	0	0	0	0
YBR184W		0.00171158	0.48	6	0.933773	0.0274693	6	0.879968	0.0430246	0.849396	3	0.123544	0.9878	3	0.111591	0.0255918	0.974486	0.0635155	0.999986	743.776	NA	0	0	0	0	0	0	0	0	0	0	0	0	0	0	0	0	0	0	0	0	0	0	0	0	0	0	0	0
YBR185C	MBA1	-0.0143676	0.143333	6	0.949793	0.0207199	6	0.878957	0.0303631	1.08684	3	0.014478	0.952723	3	0.015595	0.989045	0.0109921	0.99854	0.731283	800.264	NA	0	0	0	0	0	0	0	0	0	0	0	0	0	0	0	0	0	0	0	0	0	0	0	0	1	0	0	0
YBR186W	PCH2	0.0174398	0.143333	6	1.00313	0.0463148	6	0.960925	0.0224009	0.908928	3	0.013865	1.02919	3	0.019893	0.00720882	0.992817	0.0223497	0.999986	769.923	NA	0	0	0	0	0	0	0	0	0	0	0	1	0	0	0	0	0	0	0	0	0	0	0	0	0	0	0	0
YBR187W	GDT1	0.011227	0.213333	6	1.00011	0.0350491	6	0.951873	0.0295018	1.03954	3	0.053714	0.992375	3	0.036039	0.886363	0.113887	0.953552	0.999986	770.038	NA	0	0	0	0	0	0	0	0	0	0	0	0	0	0	0	0	0	0	0	0	0	0	0	0	0	0	0	0
YBR188C	NTC20	-0.010059	0.213333	6	0.986913	0.0247944	6	0.918178	0.024318	1.10104	3	0.095947	0.965577	3	0.078435	0.980261	0.0198013	0.99854	0.903319	766.787	NA	0	0	0	0	0	0	0	0	0	0	0	0	0	0	0	0	0	0	0	0	1	0	0	0	0	0	0	0
YBR189W	RPS9B	-0.0155308	0.293333	6	0.644267	0.0547162	6	0.590432	0.0427466	0.937862	3	0.058925	0.96041	3	0.042654	0.0736289	0.926552	0.152281	0.999986	719.447	NA	0	0	0	0	0	0	0	0	0	0	0	0	0	0	0	0	0	1	0	0	0	0	0	1	1	0	0	0
YBR191W	RPL21A	0.0242168	0.113333	9	1.04744	0.0270019	9	1.00938	0.053316	0.943884	3	0.068628	0.937569	3	0.107647	0.105828	0.89441	0.201397	0.999986	732.035	NA	0	0	0	0	0	0	1	0	0	0	0	0	0	0	0	0	0	0	0	0	0	0	0	0	0	0	0	0
YBR194W	AIM4	-0.064484	0	6	0.82166	0.0273416	6	0.708325	0.0443235	0.931892	3	0.058761	1.04666	3	0.052002	0.0560948	0.944052	0.122189	0.999986	1014.06	NA	0	0	0	0	0	0	0	0	0	0	0	0	0	0	0	0	0	0	0	0	0	0	0	0	0	0	0	0
YBR195C	MSI1	0.00296795	0.46	6	0.91807	0.0369962	6	0.866455	0.0465293	0.954383	3	0.03588	0.986778	3	0.079548	0.109682	0.890562	0.206435	0.999986	949.009	NA	0	0	0	0	0	0	0	0	0	0	0	0	1	0	0	0	0	0	0	0	0	0	0	0	0	0	0	0
YBR196C-A		0.0105243	0.32	6	0.954843	0.0463642	6	0.908598	0.0414062	0.981526	3	0.021458	1.03545	3	0.032292	0.368869	0.631622	0.506996	0.999986	NA	NA	0	0	0	0	0	0	0	0	0	0	0	0	0	0	0	0	0	0	0	0	0	0	0	0	0	0	0	0
YBR196C-B		0.0043868	0.403333	6	0.989955	0.0366171	6	0.935485	0.0494029	1.02272	3	0.068706	0.97918	3	0.096735	0.757305	0.243102	0.860003	0.999986	NA	NA	0	0	0	0	0	0	0	0	0	0	0	0	0	0	0	0	0	0	0	0	0	0	0	0	0	0	0	0
YBR197C		-0.0268214	0.103333	6	0.986845	0.0134122	6	0.901352	0.0512448	1.00303	3	0.067292	0.985709	3	0.039239	0.539105	0.461411	0.673003	0.999986	761.98	NA	0	0	0	0	0	0	0	0	0	0	0	0	0	0	0	0	0	0	0	0	0	0	0	0	0	0	0	0
YBR199W	KTR4	-0.0301164	0.0633333	6	1.02309	0.0336884	6	0.932148	0.0390985	0.957579	3	0.041192	1.02179	3	0.022569	0.137773	0.862513	0.24442	0.999986	736.612	NA	0	0	0	0	0	0	0	1	0	0	0	0	0	0	0	0	0	0	0	0	0	0	0	0	0	0	0	0
YBR200W	BEM1	-0.0281793	0.05	6	0.757403	0.0351107	6	0.684193	0.0343396	0.71108	3	0.084485	0.930937	3	0.082778	0.00157587	0.998431	0.0100953	0.999986	1091.31	large	0	0	1	1	0	0	0	0	0	0	0	0	0	0	0	0	0	0	0	0	0	0	0	0	0	0	0	0
YBR200W-A		0.00532807	0.406667	6	1.00565	0.0336853	6	0.951185	0.0452974	1.02229	3	0.124012	0.934822	3	0.078584	0.457283	0.543233	0.595375	0.999986	NA	NA	0	0	0	0	0	0	0	0	0	0	0	0	0	0	0	0	0	0	0	0	0	0	0	0	0	0	0	0
YBR201W	DER1	-0.0100641	0.34	6	1.0023	0.0375561	6	0.932647	0.0429185	1.02529	3	0.162886	1.02617	3	0.078804	0.451613	0.548902	0.591207	0.999986	784.561	NA	0	0	0	0	0	0	0	0	0	0	0	0	0	0	0	0	0	0	0	0	0	0	0	0	0	0	0	0
YBR203W	COS111	-0.0276986	0.03	6	0.969708	0.0179159	6	0.884357	0.0372275	0.751758	3	0.055753	0.976253	3	0.089276	0.00159589	0.998411	0.0100953	0.999986	794.467	NA	0	0	0	0	0	0	0	0	0	0	0	0	0	0	0	0	0	0	0	0	0	0	0	0	0	0	0	0
YBR204C	LDH1	-0.0114604	0.23	6	1.0018	0.0364056	6	0.930782	0.017352	1.04906	3	0.085998	1.04401	3	0.058263	0.86194	0.138347	0.936948	0.999986	746.616	NA	0	0	0	0	0	0	0	0	0	0	0	0	0	0	0	0	0	0	0	0	0	0	0	0	0	0	0	0
YBR205W	KTR3	0.000324499	0.493333	6	0.979768	0.0351793	6	0.921842	0.0213167	1.0033	3	0.061543	0.985621	3	0.05755	0.546842	0.453674	0.678769	0.999986	846.481	NA	0	0	0	0	0	0	0	1	0	0	0	0	0	0	0	0	0	0	0	0	0	0	0	0	0	0	0	0
YBR206W		0.0215017	0.06	6	0.973442	0.0137909	6	0.937068	0.030336	0.974268	3	0.058061	0.984967	3	0.047172	0.326144	0.674324	0.462883	0.999986	834.706	NA	NA	NA	NA	NA	NA	NA	NA	NA	NA	NA	NA	NA	NA	NA	NA	NA	NA	NA	NA	NA	NA	NA	NA	NA	NA	NA	NA	NA
YBR207W	FTH1	0.0123735	0.183333	6	1.00778	0.0143094	6	0.960242	0.0367311	0.956086	3	0.049808	0.972767	3	0.077831	0.148645	0.851656	0.258536	0.999986	742.61	NA	0	0	0	0	0	0	0	0	0	0	0	0	0	0	0	0	0	0	0	0	0	0	0	0	0	0	0	0
YBR208C	DUR1,2	-0.0133942	0.0833333	6	1.01805	0.0243684	6	0.944133	0.0119618	1.0556	3	0.054763	0.985839	3	0.030463	0.944636	0.0555095	0.987541	0.999986	833.738	NA	0	0	0	0	0	0	0	0	0	0	0	0	0	0	0	0	0	0	0	0	0	0	0	0	0	0	0	0
YBR209W		-0.0311901	0.0566667	6	1.00069	0.0265165	6	0.910003	0.0489542	0.848303	3	0.031731	1.00025	3	0.023972	0.00206529	0.997943	0.0101777	0.999986	827.913	NA	NA	NA	NA	NA	NA	NA	NA	NA	NA	NA	NA	NA	NA	NA	NA	NA	NA	NA	NA	NA	NA	NA	NA	NA	NA	NA	NA	NA
YBR210W	ERV15	-0.00711889	0.413333	6	1.01716	0.0498405	6	0.94957	0.0544309	0.947344	3	0.055664	1.01009	3	0.044286	0.100919	0.899311	0.193825	0.999986	734.706	NA	0	1	0	0	1	0	0	0	0	0	0	0	0	0	0	0	0	0	0	0	0	0	0	0	0	0	0	0
YBR212W	NGR1	-0.0117822	0.166667	6	0.987757	0.0299148	6	0.917248	0.0334682	0.935995	3	0.060271	1.0103	3	0.041868	0.0705925	0.929583	0.147465	0.999986	766.658	NA	0	0	0	0	0	0	0	0	0	0	0	0	0	0	0	0	0	0	0	0	0	0	0	0	1	0	0	0
YBR213W	MET8	-0.0193133	0.233333	6	0.998083	0.0457304	6	0.91943	0.0429218	0.688686	3	0.015476	0.9939	3	0.014995	0.00156264	0.998444	0.0100953	0.999986	745.884	NA	0	0	0	0	0	0	0	0	0	0	0	0	0	0	0	0	0	0	0	0	0	0	0	0	0	0	0	0
YBR214W	SDS24	0.0143776	0.263333	6	0.965495	0.053371	6	0.92247	0.0309495	1.0374	3	0.103533	0.999346	3	0.052763	0.721004	0.279433	0.830194	0.999986	733.509	NA	0	1	0	0	0	0	0	0	0	0	0	0	0	0	0	0	0	0	0	0	0	0	0	0	0	0	0	0
YBR215W	HPC2	0.00406085	0.403333	6	0.957645	0.0426365	6	0.90477	0.027925	0.842529	3	0.046645	1.00152	3	0.022379	0.0020909	0.997918	0.0102094	0.999986	786.056	NA	0	1	0	0	0	0	0	0	0	0	0	0	1	0	0	1	0	0	1	0	0	0	0	0	0	0	0	0
YBR216C	YBP1	-0.00251359	0.406667	6	0.949048	0.0243852	6	0.89011	0.0346385	0.935372	3	0.010564	0.983224	3	0.077092	0.0253602	0.974717	0.0631697	0.999986	881.336	NA	0	0	0	0	0	0	0	0	0	0	0	0	0	0	0	0	0	0	0	0	0	0	0	0	0	0	0	0
YBR217W	ATG12	0.0232042	0.0833333	6	0.94049	0.0448379	6	0.907778	0.0290082	1.0107	3	0.089953	0.974292	3	0.086936	0.514263	0.486255	0.650125	0.999986	744.155	NA	0	0	0	0	0	0	0	0	0	0	0	0	0	0	0	0	0	0	0	0	0	0	0	0	0	0	0	0
YBR218C	PYC2	0.0160877	0.2	6	0.996502	0.0385148	6	0.953343	0.0264133	1.04459	3	0.039498	0.963834	3	0.144155	0.932517	0.0676533	0.981704	0.999986	753.759	NA	0	0	0	0	0	0	0	1	0	0	0	0	0	0	0	0	0	0	0	0	0	0	0	0	0	0	0	0
YBR219C		-0.0108739	0.196667	6	0.945427	0.0207042	6	0.878343	0.0328838	0.78391	3	0.154845	0.986492	3	0.013777	0.00216061	0.997848	0.0103287	0.999986	802.619	NA	0	0	0	0	0	0	0	0	0	0	0	0	0	0	0	0	0	0	0	0	0	0	0	0	0	0	0	0
YBR220C		0.0231399	0.04	6	0.976775	0.0263159	6	0.941842	0.0226664	0.984998	3	0.026343	1.04967	3	0.02694	0.409233	0.591272	0.548315	0.999986	773.033	NA	0	0	0	0	0	0	0	0	0	0	0	0	0	0	0	0	0	0	0	0	0	0	0	0	0	0	0	0
YBR221C	PDB1	-0.0736528	0	6	0.386807	0.0714372	6	0.290157	0.0419558	0.86113	3	0.012197	0.82658	3	0.126609	0.00218729	0.997822	0.0103631	0.999986	810.857	NA	0	0	0	0	0	0	0	1	1	0	0	0	0	0	0	0	0	0	0	0	0	0	0	0	0	0	0	0
YBR221W-A		-0.00166753	0.456667	6	0.785915	0.0261277	6	0.737522	0.051596	0.879872	3	0.05161	0.988228	3	0.068969	0.00508165	0.994937	0.0168567	0.999986	NA	NA	0	0	0	0	0	0	0	0	0	0	0	0	0	0	0	0	0	0	0	0	0	0	0	0	0	0	0	0
YBR222C	PCS60	0.0172171	0.17	6	0.97401	0.0237626	6	0.933318	0.0409463	0.98299	3	0.031063	0.9979	3	0.028924	0.38318	0.617316	0.521726	0.999986	774.025	NA	0	0	0	0	0	0	0	0	0	0	0	0	0	0	0	0	0	0	0	0	0	0	0	0	0	0	0	0
YBR223C	TDP1	-0.0145201	0.18	6	1.01748	0.0358927	6	0.942467	0.0273715	1.36775	3	0.819574	0.920266	3	0.121737	0.259255	0.741166	0.388193	0.999986	792.812	NA	0	0	0	0	0	0	0	0	0	0	1	0	0	0	0	0	0	0	0	0	0	0	0	0	0	0	0	0
YBR224W		0.00913279	0.286667	6	0.908788	0.0305868	6	0.86389	0.0349756	0.791107	3	0.039453	1.03083	3	0.046072	0.00165044	0.998356	0.0100953	0.999986	795.083	NA	NA	NA	NA	NA	NA	NA	NA	NA	NA	NA	NA	NA	NA	NA	NA	NA	NA	NA	NA	NA	NA	NA	NA	NA	NA	NA	NA	NA
YBR225W		-0.0731794	0.00333333	6	0.906733	0.0658345	6	0.779645	0.0349432	1.07624	3	0.042823	0.997168	3	0.059911	0.980693	0.0193684	0.99854	0.903319	814.11	NA	0	0	0	0	0	0	0	0	0	0	0	0	0	0	0	0	0	0	0	0	0	0	0	0	0	0	0	0
YBR226C		-0.0337263	0.03	6	0.95175	0.0420695	6	0.861438	0.0345249	0.803379	3	0.102736	0.986275	3	0.07758	0.00321537	0.996797	0.0124407	0.999986	794.633	NA	NA	NA	NA	NA	NA	NA	NA	NA	NA	NA	NA	NA	NA	NA	NA	NA	NA	NA	NA	NA	NA	NA	NA	NA	NA	NA	NA	NA
YBR227C	MCX1	-0.0300925	0.05	6	0.984192	0.0429074	6	0.895585	0.0281141	0.941689	3	0.075726	1.07712	3	0.045957	0.100689	0.89954	0.193618	0.999986	872.744	NA	0	0	0	0	0	0	0	0	0	0	0	0	0	0	0	0	0	0	0	0	0	0	0	0	0	0	1	0
YBR228W	SLX1	-0.00467802	0.32	6	0.96955	0.0211172	6	0.907228	0.0176383	1.04737	3	0.006655	0.979085	3	0.054421	0.954098	0.0460274	0.991997	0.999986	815.25	NA	0	0	0	0	0	0	0	0	0	1	1	1	0	0	0	0	0	0	0	0	0	0	0	0	0	0	0	0
YBR229C	ROT2	-0.00526286	0.366667	6	0.96204	0.0261752	6	0.89958	0.0259873	1.05567	3	0.093929	0.949237	3	0.030519	0.868704	0.131573	0.94249	0.999986	1244.54	NA	0	0	0	0	0	0	0	1	0	0	0	0	0	0	0	0	0	0	0	0	0	0	0	0	0	0	0	0
YBR230C	OM14	-0.020215	0.0533333	6	0.92559	0.0223011	6	0.850345	0.0292602	0.765326	3	0.129068	0.938998	3	0.099433	0.00173545	0.998272	0.0100953	0.999986	820.945	NA	0	0	0	0	0	0	0	0	0	0	0	0	0	0	0	0	0	0	0	0	0	0	0	0	0	0	0	0
YBR230W-A		-0.0477244	0.0366667	6	0.991057	0.0604616	6	0.88441	0.0578756	1	3	0.078103	1.08181	3	0.091674	0.488329	0.512189	0.625093	0.999986	NA	NA	0	0	0	0	0	0	0	0	0	0	0	0	0	0	0	0	0	0	0	0	0	0	0	0	0	0	0	0
YBR231C	SWC5	-0.0298585	0.05	6	0.851888	0.0284715	6	0.771382	0.0356361	0.889624	3	0.069318	1.01743	3	0.078547	0.00880151	0.991229	0.0262674	0.999986	870.573	NA	0	0	0	0	0	0	0	0	0	0	0	0	1	0	0	0	0	0	0	0	0	0	0	0	0	0	0	0
YBR232C		-0.026743	0	9	0.56711	0.0187229	8	0.50665	0.0225394	0.642532	3	0.03738	0.945816	3	0.04118	0.00154299	0.998464	0.0100953	0.999986	764.381	NA	NA	NA	NA	NA	NA	NA	NA	NA	NA	NA	NA	NA	NA	NA	NA	NA	NA	NA	NA	NA	NA	NA	NA	NA	NA	NA	NA	NA
YBR233W	PBP2	0.0233356	0.163333	6	0.992542	0.0336452	6	0.956867	0.0424335	1.02937	3	0.083511	0.988017	3	0.022273	0.754449	0.24596	0.85798	0.999986	797.81	NA	0	0	0	0	0	0	0	0	0	0	0	0	0	0	0	0	0	0	0	0	0	0	0	0	0	0	0	0
YBR235W	VHC1	-0.0114288	0.286667	6	1.02193	0.037752	6	0.949743	0.0310311	1.11214	3	0.053771	0.93573	3	0.028761	0.991105	0.00892627	0.99854	0.700931	852.724	NA	0	0	0	0	0	0	0	0	0	0	0	0	0	0	0	0	0	0	0	0	0	0	0	0	0	0	0	0
YBR238C		-0.035124	0.0533333	6	0.967263	0.0427044	6	0.874632	0.0431252	0.903662	3	0.108412	0.993836	3	0.013519	0.0534989	0.946642	0.117604	0.999986	720.093	NA	0	0	0	0	0	0	0	0	1	0	0	0	0	0	0	0	0	0	0	0	0	0	0	0	0	0	0	0
YBR239C	ERT1	0.0383904	0.01	6	1.00367	0.0277674	6	0.982385	0.0425769	0.880699	3	0.110997	0.989131	3	0.042142	0.021549	0.978518	0.0551978	0.999986	853.441	NA	0	0	0	0	0	0	0	1	0	0	0	0	0	0	0	0	0	0	1	0	0	0	0	0	0	0	0	0
YBR240C	THI2	-0.0160985	0.183333	6	1.02401	0.0395209	6	0.94703	0.0342366	0.993903	3	0.041047	1.0056	3	0.011555	0.509078	0.491441	0.64459	0.999986	798.924	NA	0	0	0	0	0	0	0	0	0	0	0	0	0	0	0	0	0	0	1	0	0	0	0	0	0	0	0	0
YBR241C		-0.0630967	0	6	1.00969	0.0312065	6	0.88656	0.0444949	0.983948	3	0.04254	1.01547	3	0.029465	0.421401	0.579107	0.560698	0.999986	881.597	NA	0	0	0	0	0	0	0	0	0	0	0	0	0	0	0	0	0	0	0	0	0	0	0	0	0	0	0	0
YBR242W		-0.0267345	0.0266667	6	0.921925	0.0263666	6	0.840378	0.0258765	0.777294	3	0.043651	1.08126	3	0.036334	0.00162296	0.998384	0.0100953	0.999986	817.587	NA	0	0	0	0	0	0	0	0	0	0	0	0	0	0	0	0	0	0	0	0	0	0	0	0	0	0	0	0
YBR244W	GPX2	-0.00873611	0.16	6	0.97631	0.0195182	6	0.909528	0.0193081	0.985611	3	0.030577	1.04248	3	0.033968	0.413786	0.58672	0.552561	0.999986	823.09	NA	0	0	0	0	0	0	0	0	0	0	0	0	0	0	0	0	0	0	0	0	0	0	0	0	0	0	0	0
YBR245C	ISW1	-0.020342	0.01	6	0.951542	0.0166671	6	0.874627	0.0156827	0.973776	3	0.043624	0.996732	3	0.053853	0.299893	0.700559	0.433984	0.999986	832.439	NA	0	0	0	0	0	0	0	0	0	0	0	0	1	1	1	1	1	0	1	0	0	0	0	0	0	0	0	0
YBR246W	RRT2	-0.0272167	0.0133333	6	0.903443	0.0193578	6	0.822513	0.0248045	0.894799	3	0.045514	0.959259	3	0.017927	0.00728721	0.992739	0.0225781	0.999986	870.844	NA	0	0	0	0	0	0	0	0	0	0	0	0	0	0	0	0	0	0	0	0	0	0	0	0	0	0	0	0
YBR248C	HIS7	NA	NA	NA	NA	NA	NA	NA	NA	0.965416	3	0.052473	1.00697	3	0.079825	0.245551	0.754858	0.372094	0.999986	772.579	NA	0	0	0	0	0	0	0	0	0	0	0	0	0	0	0	0	0	0	0	0	0	0	0	0	0	0	0	0
YBR249C	ARO4	0.0111408	0.196667	6	0.976987	0.0157628	6	0.930042	0.0358175	0.9872	3	0.041308	1.01939	3	0.090391	0.455735	0.54478	0.594006	0.999986	871.918	NA	0	0	0	0	0	0	0	0	0	0	0	0	0	0	0	0	0	0	0	0	0	0	0	0	0	0	0	0
YBR250W	SPO23	-0.0102927	0.26	6	1.01009	0.0352475	6	0.939745	0.0487202	1.04556	3	0.122918	1.02854	3	0.054693	0.784853	0.215528	0.881671	0.999986	794.991	NA	0	0	0	0	0	0	0	0	0	0	0	0	0	0	0	0	0	0	0	0	0	0	0	0	0	0	0	0
YBR251W	MRPS5	-0.0975469	0	6	0.554453	0.0511356	5	0.423942	0.0683317	1.09333	3	0.093744	0.841612	3	0.04619	0.963377	0.0367279	0.996776	0.999986	755.627	small	0	0	0	0	0	0	0	0	0	0	0	0	0	0	0	0	0	0	0	0	0	0	0	0	0	0	0	0
YBR255W	MTC4	-0.0342468	0.02	6	0.94734	0.0358489	6	0.85677	0.0225302	0.771517	3	0.085755	1.00945	3	0.030986	0.00181685	0.998191	0.0100953	0.999986	768.674	NA	0	0	0	0	0	0	0	0	0	0	0	0	0	0	0	0	0	0	0	0	0	0	0	0	0	0	0	0
YBR258C	SHG1	-0.0159379	0.173333	6	1.03515	0.0334249	6	0.957667	0.0330201	0.957536	3	0.044716	1.021	3	0.003292	0.145354	0.854942	0.254198	0.999986	861.352	NA	0	0	0	0	0	0	0	0	0	0	0	0	1	0	0	0	0	0	0	0	0	0	0	0	0	0	0	0
YBR259W		0.0121186	0.333333	6	1.00097	0.0433059	6	0.95358	0.0434935	0.948992	3	0.002106	0.990628	3	0.020167	0.0549291	0.945215	0.120142	0.999986	818.459	NA	0	0	0	0	0	0	0	0	0	0	0	0	0	0	0	0	0	0	0	0	0	0	0	0	0	0	0	0
YBR260C	RGD1	-0.0436905	0.0266667	6	1.00253	0.0273217	6	0.899237	0.0398176	0.947248	3	0.046202	1.0597	3	0.041007	0.0882266	0.911981	0.175282	0.999986	768.07	NA	0	0	0	0	0	0	0	0	0	0	0	0	0	0	0	0	0	0	0	0	0	0	0	0	0	0	0	0
YBR261C	TAE1	-0.0261499	0.0766667	6	0.96764	0.0338118	6	0.88396	0.0332022	1.11429	3	0.064729	1.06296	3	0.022607	0.991198	0.00883256	0.99854	0.700931	816.655	NA	0	0	0	0	0	0	1	0	0	0	0	0	0	0	0	0	0	0	0	0	0	0	0	0	0	0	0	0
YBR262C	AIM5	-0.0291733	0.0366667	6	0.98987	0.037402	6	0.901845	0.0178136	1.01026	3	0.020487	1.03747	3	0.022235	0.765365	0.235034	0.866895	0.999986	719.171	NA	0	0	0	0	0	0	0	0	0	0	0	0	0	0	0	0	0	0	0	0	0	0	0	0	0	0	0	0
YBR263W	SHM1	-0.00703497	0.33	6	0.977815	0.0367799	6	0.912645	0.0154884	1.0663	3	0.11188	0.969499	3	0.100851	0.878152	0.122111	0.94823	0.999986	809.861	NA	0	0	0	0	0	0	0	0	0	0	0	0	0	0	0	0	0	0	0	0	0	0	0	0	0	0	0	0
YBR264C	YPT10	0.0299551	0.0566667	6	0.979245	0.0362078	6	0.95098	0.0334404	1.00623	3	0.059561	1.00022	3	0.067248	0.660627	0.339849	0.780371	0.999986	722.553	NA	0	0	0	0	0	0	0	0	0	0	0	0	0	0	0	0	0	0	0	0	0	0	0	0	0	0	0	0
YBR266C	SLM6	-0.0183498	0.193333	6	0.645908	0.0383227	6	0.589157	0.0420228	1.06298	3	0.102349	0.964924	3	0.053556	0.907323	0.0928931	0.966654	0.999986	708.639	small	NA	NA	NA	NA	NA	NA	NA	NA	NA	NA	NA	NA	NA	NA	NA	NA	NA	NA	NA	NA	NA	NA	NA	NA	NA	NA	NA	NA
YBR267W	REI1	0.0010542	0.46	6	0.7347	0.0490892	6	0.692073	0.0540684	0.848355	3	0.063397	1.03856	3	0.056979	0.00331813	0.996695	0.0126948	0.999986	794.115	NA	0	1	0	0	0	0	0	0	0	0	0	0	0	0	0	0	0	0	0	0	0	0	0	0	0	0	0	0
YBR268W	MRPL37	-0.00776457	0.306667	6	0.760903	0.0464191	6	0.7079	0.0371373	0.966543	3	0.120026	0.963834	3	0.074149	0.339373	0.661103	0.477135	0.999986	810.495	small	0	0	0	0	0	0	0	0	0	0	0	0	0	0	0	0	0	0	0	0	0	0	0	0	0	0	0	0
YBR269C	FMP21	-0.0238276	0	6	0.970398	0.014471	6	0.888877	0.0200125	0.76933	3	0.110575	0.932727	3	0.050994	0.00226912	0.99774	0.010411	0.999986	912.14	NA	0	0	0	0	0	0	0	0	0	0	0	0	0	0	0	0	0	0	0	0	0	0	0	0	0	0	0	0
YBR270C	BIT2	0.023864	0.153333	6	0.971715	0.0416596	6	0.937807	0.0480318	0.915127	3	0.160739	1.00912	3	0.128279	0.129367	0.870907	0.232782	0.999986	759.135	NA	0	0	0	0	0	0	0	0	0	0	0	0	0	0	0	0	0	0	0	0	0	0	0	0	0	0	0	0
YBR271W	EFM2	-0.0238279	0.0866667	6	0.94121	0.0218022	6	0.861423	0.0365331	0.781164	3	0.135723	0.994404	3	0.072888	0.00395311	0.996062	0.0142264	0.999986	718.413	NA	0	0	0	0	0	0	0	0	0	0	0	0	0	0	0	0	0	0	0	0	0	0	0	0	1	0	0	0
YBR272C	HSM3	-0.000682914	0.49	6	0.984493	0.0190029	6	0.925278	0.0273699	0.944592	3	0.14428	0.992169	3	0.103413	0.347985	0.652496	0.484548	0.999986	739.813	NA	0	0	0	0	0	0	0	0	0	0	1	0	0	0	0	0	0	0	0	0	0	0	0	0	0	0	0	0
YBR273C	UBX7	-0.000328294	0.54	6	0.984823	0.0416112	6	0.925943	0.0565775	0.979106	3	0.093454	0.994621	3	0.028655	0.24596	0.754449	0.372243	0.999986	775.291	NA	0	0	0	0	0	0	0	0	0	0	0	0	0	0	0	0	0	0	0	0	0	0	0	0	0	0	0	0
YBR274W	CHK1	0.0253688	0	12	0.976084	0.0267629	12	0.943421	0.0175994	0.942016	6	0.068531	1.04149	6	0.07747	0.054722	0.94538	0.119963	0.999986	705.621	NA	0	0	0	0	0	0	0	0	0	1	0	0	0	0	0	0	0	0	0	0	0	0	0	0	0	0	0	1
YBR275C	RIF1	-0.0145653	0.176667	6	0.97453	0.0322517	6	0.902025	0.0352138	0.887313	3	0.020192	1.08339	3	0.059988	0.00377392	0.996241	0.0138099	0.999986	751.685	NA	0	0	0	0	0	0	0	0	0	1	1	0	1	0	0	0	0	0	0	0	0	0	0	0	0	0	0	0
YBR276C	PPS1	0.00645305	0.35	6	0.9798	0.0231786	6	0.928	0.0354737	1.11265	3	0.192462	0.965186	3	0.094393	0.848016	0.152291	0.926761	0.999986	737.457	NA	0	0	0	0	0	0	0	0	0	1	0	0	0	0	0	0	0	0	0	0	0	0	0	0	0	0	0	1
YBR277C		-0.0266566	0.11	6	0.977367	0.0396408	6	0.892602	0.0423648	0.98656	3	0.101536	0.861528	3	0.075016	0.341757	0.65872	0.47922	0.999986	905.545	large	NA	NA	NA	NA	NA	NA	NA	NA	NA	NA	NA	NA	NA	NA	NA	NA	NA	NA	NA	NA	NA	NA	NA	NA	NA	NA	NA	NA
YBR278W	DPB3	-0.0321627	0.0366667	6	0.991057	0.0516152	6	0.899972	0.0208762	0.802278	3	0.08631	0.99224	3	0.06495	0.00217836	0.997831	0.0103618	0.999986	936.9	large	0	0	0	0	0	0	0	0	0	1	1	0	1	0	0	0	0	0	0	0	0	0	0	0	0	0	0	0
YBR279W	PAF1	NA	NA	NA	NA	NA	NA	NA	NA	0.503237	3	0.405127	0.35823	3	0.513008	0.011888	0.988152	0.0333393	0.999986	1303.09	large	0	1	0	0	0	0	0	0	0	0	1	1	1	0	1	1	1	1	1	0	1	0	0	0	0	0	0	1
YBR280C	SAF1	-0.00281248	0.44	6	1.01099	0.0357269	6	0.948072	0.0444318	1.13638	3	0.124777	0.918861	3	0.063794	0.980875	0.0191853	0.99854	0.903319	796.989	NA	0	0	0	0	0	0	0	0	0	0	0	0	0	0	0	0	0	0	0	0	0	0	0	0	0	0	0	0
YBR281C	DUG2	0.0236424	0.183333	6	0.965352	0.024529	6	0.9316	0.0604049	0.866234	3	0.023122	0.984666	3	0.015382	0.00253154	0.997479	0.0108512	0.999986	934.52	NA	0	0	0	0	0	0	0	0	0	0	0	0	0	0	0	0	0	0	0	0	0	0	0	0	0	0	0	0
YBR282W	MRPL27	-0.0754389	0.0966667	5	0.830458	0.046052	6	0.705645	0.150839	0.941215	3	0.243096	0.963458	3	0.114174	0.160075	0.840241	0.270462	0.999986	888.016	NA	0	0	0	0	0	0	0	0	0	0	0	0	0	0	0	0	0	0	0	0	0	0	0	0	0	0	0	0
YBR283C	SSH1	0.0200432	0.18	6	0.982185	0.0442805	6	0.943833	0.0391932	1.01655	3	0.007963	0.968219	3	0.066894	0.838019	0.162301	0.920667	0.999986	844.655	NA	0	0	0	0	0	0	0	0	0	0	0	0	0	0	0	0	0	0	0	0	0	0	0	0	0	0	0	0
YBR284W		0.0150586	0.176667	6	0.994162	0.0179665	6	0.950113	0.0391883	0.923544	3	0.0889	0.935757	3	0.095585	0.0745407	0.925642	0.153768	0.999986	893.982	NA	0	0	0	0	0	0	0	0	0	0	0	0	0	0	0	0	0	0	0	0	0	0	0	0	0	0	0	0
YBR285W		-0.0152758	0.15	6	1.00732	0.0227226	6	0.932155	0.0310256	0.972996	3	0.153905	0.971681	3	0.045155	0.182886	0.817459	0.296756	0.999986	787.434	NA	0	0	0	0	0	0	0	0	0	0	0	0	0	0	0	0	0	0	0	0	0	0	0	0	0	0	0	0
YBR286W	APE3	-0.0201771	0.18	6	0.955325	0.0287208	6	0.87835	0.0414413	0.659641	3	0.060939	1.0154	3	0.046722	0.00154952	0.998457	0.0100953	0.999986	890.045	NA	0	0	0	0	0	0	0	0	0	0	0	0	0	0	0	0	0	0	0	0	0	0	0	0	0	0	0	0
YBR287W		-0.0107724	0.31	6	0.99594	0.0388597	6	0.925955	0.0508987	0.906519	3	0.150027	1.02775	3	0.056744	0.11239	0.887858	0.210046	0.999986	805.082	NA	0	0	0	0	0	0	0	0	0	0	0	0	0	0	0	0	0	0	0	0	0	0	0	0	0	0	0	0
YBR288C	APM3	0.0490149	0.0566667	6	0.905517	0.0644905	6	0.900695	0.0607087	0.861887	3	0.23695	0.947277	3	0.216474	0.161663	0.838656	0.272184	0.999986	805.857	NA	0	0	0	0	0	0	0	0	0	0	0	0	0	0	0	0	0	0	0	0	0	0	0	0	0	0	0	0
YBR289W	SNF5	-0.0459547	0	5	0.207568	0.0342818	4	0.149273	0.0140148	0.830057	3	0.087934	0.985722	3	0.041308	0.00380327	0.996211	0.0138748	0.999986	763.171	large	0	1	0	0	0	1	0	1	0	0	1	1	1	0	0	0	0	0	1	0	0	0	0	0	0	0	0	0
YBR290W	BSD2	0.00338496	0.416667	6	0.949865	0.0267789	6	0.896777	0.0369582	0.783341	3	0.127936	0.912818	3	0.061293	0.00374478	0.99627	0.0137557	0.999986	703.835	NA	0	0	0	0	0	0	0	0	0	0	0	0	0	0	0	0	0	0	0	0	0	0	0	0	0	0	0	0
YBR291C	CTP1	-0.0258686	0.0666667	6	0.891833	0.0442201	6	0.812942	0.0331218	0.9637	3	0.083258	0.962159	3	0.009608	0.200622	0.799743	0.317679	0.999986	845.893	NA	0	0	0	0	0	0	0	0	0	0	0	0	0	0	0	0	0	0	0	0	0	0	0	0	0	0	0	0
YBR292C		-0.027772	0.123333	6	0.974613	0.0550954	6	0.888897	0.0305428	0.919371	3	0.007777	0.991591	3	0.007934	0.0108054	0.989232	0.0309186	0.999986	809.225	NA	NA	NA	NA	NA	NA	NA	NA	NA	NA	NA	NA	NA	NA	NA	NA	NA	NA	NA	NA	NA	NA	NA	NA	NA	NA	NA	NA	NA
YBR293W	VBA2	0.0125031	0.363333	6	1.03567	0.0774393	6	0.986598	0.0542116	0.956097	3	0.191718	0.954585	3	0.140176	0.160075	0.840241	0.270462	0.999986	843.786	NA	0	0	0	0	0	0	0	0	0	0	0	0	0	0	0	0	0	0	0	0	0	0	0	0	0	0	0	0
YBR294W	SUL1	0.0113619	0.286667	6	1.0338	0.0376745	6	0.983698	0.0440918	0.918909	3	0.108493	1.0127	3	0.041117	0.112639	0.88761	0.210346	0.999986	742.791	NA	0	0	0	0	0	0	0	0	0	0	0	0	0	0	0	0	0	0	0	0	0	0	0	0	0	0	0	0
YBR295W	PCA1	0.018985	0.16	6	0.947595	0.0337102	6	0.910242	0.0349804	1.06261	3	0.223387	0.8717	3	0.127508	0.546842	0.453674	0.678769	0.999986	904.165	NA	0	0	0	0	0	0	0	0	0	0	0	0	0	0	0	0	0	0	0	0	0	0	0	0	0	0	0	0
YBR296C	PHO89	0.0240533	0.116667	6	0.976665	0.0453	6	0.942652	0.0345215	0.919385	3	0.023128	1.01431	3	0.0328	0.0125479	0.987494	0.0348029	0.999986	769.737	NA	0	0	0	0	0	0	0	0	0	0	0	0	0	0	0	0	0	0	0	0	0	0	0	0	0	0	0	0
YBR296C-A		-0.00286849	0.366667	6	0.98482	0.0261612	6	0.9234	0.0316388	0.933834	3	0.019449	0.996393	3	0.02999	0.0252068	0.97487	0.0628529	0.999986	NA	NA	0	0	0	0	0	0	0	0	0	0	0	0	0	0	0	0	0	0	0	0	0	0	0	0	0	0	0	0
YBR297W	MAL33	-0.00832283	0.37	6	1.00779	0.0593154	6	0.93955	0.0455917	0.965586	3	0.147165	0.900049	3	0.102225	0.172397	0.827935	0.283482	0.999986	883.146	NA	0	0	0	0	0	0	0	1	0	0	0	0	0	0	0	0	0	0	1	0	0	0	0	0	0	0	0	0
YBR298C	MAL31	0.000530209	0.48	6	0.978407	0.0460866	6	0.920767	0.0219234	0.820953	3	0.095667	1.0089	3	0.02348	0.00291244	0.997099	0.0117035	0.999986	889.403	NA	0	0	0	0	0	0	0	1	0	0	0	0	0	0	0	0	0	0	0	0	0	0	0	0	0	0	0	0
YBR299W	MAL32	0.00540703	0.403333	9	0.94662	0.0386895	9	0.895747	0.0659202	0.802491	3	0.034775	1.05969	3	0.018141	0.00168539	0.998322	0.0100953	0.999986	799.023	NA	0	0	0	0	0	0	0	1	0	0	0	0	0	0	0	0	0	0	0	0	0	0	0	0	0	0	0	0
YBR300C		-0.0209465	0.0933333	6	1.03806	0.0389348	6	0.955397	0.0198226	0.914565	3	0.010188	0.992673	3	0.015267	0.00880151	0.991229	0.0262674	0.999986	761.854	NA	NA	NA	NA	NA	NA	NA	NA	NA	NA	NA	NA	NA	NA	NA	NA	NA	NA	NA	NA	NA	NA	NA	NA	NA	NA	NA	NA	NA
YBR301W	PAU24	0.0048823	0.336667	9	1.0007	0.0268674	9	0.946087	0.0270598	1.0089	3	0.11205	1.01941	3	0.00191	0.392145	0.608354	0.530614	0.999986	790.343	NA	0	0	0	0	0	0	0	0	0	0	0	0	0	0	0	0	0	0	0	0	0	0	0	0	0	0	0	0
YCL001W	RER1	0.0126579	0.14	6	0.992077	0.0253192	6	0.945752	0.0173187	0.993646	6	0.081492	0.991039	6	0.043539	0.535319	0.465046	0.670373	0.999986	814.516	NA	0	0	0	0	0	0	0	0	0	0	0	0	0	0	0	0	0	0	0	0	0	0	0	0	0	0	0	0
YCL001W-A		-0.0242093	0.0533333	6	1.02346	0.0328414	6	0.938405	0.0295197	0.864647	3	0.060551	0.979688	3	0.050694	0.00345072	0.996563	0.0130252	0.999986	857.042	NA	0	0	0	0	0	0	0	0	0	0	0	0	0	0	0	0	0	0	0	0	0	1	0	0	0	0	0	0
YCL001W-B		0.0113998	0.41	6	1.02947	0.0514587	6	0.979668	0.0693504	0.921034	3	0.056241	0.965938	3	0.071401	0.0327373	0.967358	0.0782493	0.999986	NA	NA	0	0	0	0	0	0	0	0	0	0	0	0	0	0	0	0	0	0	0	0	0	1	0	0	0	0	0	0
YCL002C		-0.0367879	0.0266667	6	1.02646	0.031433	6	0.928643	0.0452786	0.999311	3	0.062376	1.0175	3	0.141241	0.549931	0.450583	0.681369	0.999986	733.136	NA	0	0	0	0	0	0	0	0	0	0	0	0	0	0	0	0	0	0	0	0	0	0	0	0	0	0	0	0
YCL005W	LDB16	0.0360761	0.306667	6	0.776893	0.124463	5	0.76678	0.119673	0.695857	3	0.168016	0.977056	3	0.018426	0.00164353	0.998363	0.0100953	0.999986	1071.75	large	0	0	0	0	0	0	0	0	0	0	0	0	0	0	0	0	0	0	0	0	0	0	0	0	0	0	0	0
YCL005W-A	VMA9	-0.00974333	0.26	11	0.96541	0.0349898	12	0.898269	0.0415562	0.973117	6	0.122467	0.993049	6	0.086924	0.100903	0.899259	0.193825	0.999986	NA	NA	0	0	0	0	0	0	0	0	0	0	0	0	0	0	0	0	0	0	0	0	0	0	0	0	0	0	0	0
YCL006C		0.0212174	0.0366667	9	1.03265	0.0273306	9	0.992472	0.0225057	1.08134	3	0.232685	0.873003	3	0.123305	0.733961	0.266466	0.840869	0.999986	NA	NA	NA	NA	NA	NA	NA	NA	NA	NA	NA	NA	NA	NA	NA	NA	NA	NA	NA	NA	NA	NA	NA	NA	NA	NA	NA	NA	NA	NA
YCL007C		0.0123562	0.36	6	0.817515	0.070761	6	0.781267	0.142459	0.97417	3	0.051912	0.999443	3	0.053433	0.340803	0.659674	0.478302	0.999986	886.393	NA	NA	NA	NA	NA	NA	NA	NA	NA	NA	NA	NA	NA	NA	NA	NA	NA	NA	NA	NA	NA	NA	NA	NA	NA	NA	NA	NA	NA
YCL008C	STP22	-0.0568468	0.153333	5	0.61145	0.0905687	5	0.51825	0.112512	0.915984	6	0.099504	1.01622	6	0.065424	0.0158491	0.984187	0.0422937	0.999986	810.693	NA	0	0	0	0	0	0	0	0	0	0	0	0	0	0	0	0	0	0	0	0	0	0	0	0	0	0	0	0
YCL009C	ILV6	0.0212691	0.146667	6	1.01287	0.0453261	6	0.973918	0.0315226	1.04656	6	0.079744	0.989339	6	0.052647	0.924667	0.0754636	0.977523	0.999986	794.6	NA	0	0	0	0	0	0	0	0	0	0	0	0	0	0	0	0	0	0	0	0	0	0	0	0	0	0	0	0
YCL010C	SGF29	0.00221292	0.463333	6	0.824412	0.0346399	6	0.77761	0.0187913	0.702313	6	0.12011	1.04002	6	0.061666	1.56e-05	0.999984	0.00489653	0.999986	753.528	NA	0	0	0	0	0	0	0	0	0	0	0	0	1	0	0	0	0	0	1	0	0	0	0	0	0	0	0	0
YCL011C	GBP2	-0.0162647	0.0666667	6	1.01426	0.0350112	6	0.937695	0.0152651	0.87463	6	0.047556	1.03917	6	0.061251	0.000121109	0.999879	0.0100953	0.999986	759.07	NA	0	0	0	0	0	0	0	0	0	0	0	0	0	0	0	0	0	0	0	0	0	1	0	0	0	0	0	0
YCL012C		-0.00790459	0.353333	6	1.01931	0.0527576	6	0.950803	0.0306305	1.04946	3	0.068815	0.902799	3	0.065251	0.900453	0.0997748	0.963191	0.999986	NA	NA	0	0	0	0	0	0	0	0	0	0	0	0	0	0	0	0	0	0	0	0	0	0	0	0	0	0	0	0
YCL012W		-0.0238635	0.0766667	6	1.01229	0.0355019	6	0.928243	0.0317194	0.741334	6	0.095487	1.02822	6	0.021173	1.75e-05	0.999983	0.00489653	0.999986	NA	NA	NA	NA	NA	NA	NA	NA	NA	NA	NA	NA	NA	NA	NA	NA	NA	NA	NA	NA	NA	NA	NA	NA	NA	NA	NA	NA	NA	NA
YCL013W		-0.0326227	0	6	1.04042	0.0158578	6	0.945943	0.0249909	0.942028	6	0.048937	1.00453	6	0.018229	0.0229331	0.977117	0.058183	0.999986	NA	NA	NA	NA	NA	NA	NA	NA	NA	NA	NA	NA	NA	NA	NA	NA	NA	NA	NA	NA	NA	NA	NA	NA	NA	NA	NA	NA	NA	NA
YCL014W	BUD3	0.0193907	0.293333	6	1.04452	0.0256274	6	1.00181	0.0667033	0.906978	3	0.075939	1.05763	3	0.086957	0.0338951	0.966203	0.0802557	0.999986	NA	NA	0	1	1	0	1	0	0	0	0	0	0	0	0	0	0	0	0	0	0	0	0	0	0	0	0	0	0	0
YCL016C	DCC1	0.0235815	0.143333	6	0.940443	0.0338146	6	0.908112	0.0412875	0.65726	6	0.064186	0.992739	6	0.066711	1.47e-05	0.999985	0.00489653	0.999986	1068.62	large	0	1	0	0	0	0	0	0	0	1	0	0	0	0	0	0	0	0	0	0	0	0	0	0	0	0	0	0
YCL021W-A		-0.00023487	0.44	6	1.01451	0.0419746	6	0.95396	0.016927	0.841268	3	0.012139	1.09309	3	0.097526	0.00187045	0.998137	0.0100953	0.999986	NA	NA	0	0	0	0	0	0	0	0	0	0	0	0	0	0	0	0	0	0	0	0	0	0	0	0	0	0	0	0
YCL022C		-0.0138775	0.0566667	9	1.00575	0.0222158	9	0.932077	0.0194541	0.893132	3	0.048133	1.00939	3	0	0.00733989	0.992686	0.0226973	0.999986	834.847	NA	NA	NA	NA	NA	NA	NA	NA	NA	NA	NA	NA	NA	NA	NA	NA	NA	NA	NA	NA	NA	NA	NA	NA	NA	NA	NA	NA	NA
YCL023C		0.0157857	0.183333	9	1.01275	0.0232774	9	0.968328	0.0440289	0.954658	3	0.144716	0.989655	3	0.166702	0.176411	0.823926	0.288006	0.999986	791.895	NA	NA	NA	NA	NA	NA	NA	NA	NA	NA	NA	NA	NA	NA	NA	NA	NA	NA	NA	NA	NA	NA	NA	NA	NA	NA	NA	NA	NA
YCL024W	KCC4	-0.0180958	0.0466667	6	0.983435	0.0209732	6	0.90687	0.0249302	0.835781	3	0.025459	1.00495	3	0.034318	0.00187045	0.998137	0.0100953	0.999986	800.595	NA	0	1	0	1	0	0	0	0	0	0	0	0	0	0	0	0	0	0	0	0	0	0	0	0	0	0	0	1
YCL025C	AGP1	-0.0168735	0.1	6	1.00879	0.0170024	6	0.931938	0.0306434	0.97398	3	0.054644	0.997459	3	0.012445	0.257153	0.743266	0.386012	0.999986	781.065	NA	0	0	0	0	0	0	0	0	0	0	0	0	0	0	0	0	0	0	0	0	0	0	0	0	0	0	0	0
YCL026C		0.0255399	0.08	6	1.04546	0.0354729	4	1.00884	0.0343276	0.686394	3	0.315222	0.680379	3	0.559035	0.00244116	0.997569	0.0107375	0.999986	NA	NA	NA	NA	NA	NA	NA	NA	NA	NA	NA	NA	NA	NA	NA	NA	NA	NA	NA	NA	NA	NA	NA	NA	NA	NA	NA	NA	NA	NA
YCL026C-A	FRM2	0.0141258	0.263333	9	1.05761	0.0509828	9	1.00886	0.0424599	0.878478	3	0.023518	1.01632	3	0.060946	0.00311548	0.996897	0.0121722	0.999986	NA	NA	0	0	0	0	0	0	0	0	0	0	0	0	0	0	0	0	0	0	0	0	0	0	0	0	0	0	0	0
YCL026C-B	HBN1	0.00949364	0.216667	6	1.00283	0.0341675	6	0.952697	0.00964078	1.01106	3	0.079743	0.960685	3	0.063999	0.672918	0.327551	0.790406	0.999986	NA	NA	0	0	0	0	0	0	0	0	0	0	0	0	0	0	0	0	0	0	0	0	0	0	0	0	0	0	0	0
YCL027W	FUS1	-0.0862168	0	6	1.06348	0.0185784	6	0.914035	0.0267518	0.876006	6	0.060193	1.02482	6	0.038155	0.0001873	0.999813	0.0100953	0.999986	757.936	NA	0	0	1	1	0	0	0	0	0	0	0	0	0	0	0	0	0	0	0	0	0	0	0	0	0	0	0	0
YCL028W	RNQ1	-0.014999	0.226667	6	1.01831	0.0392509	6	0.942768	0.0414211	0.984369	6	0.058654	1.01526	6	0.042737	0.32913	0.671202	0.466017	0.999986	811.384	NA	0	0	0	0	0	0	0	0	0	0	0	0	0	0	0	0	0	0	0	0	0	0	0	0	0	0	0	0
YCL029C	BIK1	0.001656	0.41	6	0.9512	0.0336279	6	0.896303	0.0300268	0.885801	6	0.04422	1.02621	6	0.029808	0.000198746	0.999802	0.0100953	0.999986	911.22	NA	0	1	1	0	0	0	0	0	0	0	0	0	0	0	0	0	0	0	0	0	0	0	0	0	0	0	0	0
YCL030C	HIS4	0.0334407	0.17	3	0.132537	0.0113466	4	0.158098	0.0750957	0.539662	6	0.31684	0.612812	6	0.473712	0.00155999	0.998445	0.0100953	0.999986	763.655	NA	0	0	0	0	0	0	0	0	0	0	0	0	0	0	0	0	0	0	0	0	0	0	0	0	0	0	0	0
YCL032W	STE50	0.00879556	0.366667	6	0.813355	0.0465754	6	0.773793	0.0398562	0.571024	6	0.033523	0.985514	6	0.059855	1.44e-05	0.999986	0.00489653	0.999986	838.252	NA	0	0	1	0	0	0	0	0	0	0	0	0	0	0	0	0	0	0	0	0	0	0	0	0	0	0	0	1
YCL033C	MXR2	-0.0219616	0.0533333	6	1.04543	0.0193707	6	0.961315	0.0376776	0.921472	6	0.095111	0.980415	6	0.05405	0.034221	0.965849	0.0808278	0.999986	946.856	NA	0	0	0	0	0	0	0	0	0	0	0	0	0	0	0	0	0	0	0	0	0	0	0	0	0	0	0	0
YCL034W	LSB5	0.0190376	0.0633333	6	0.978307	0.0220573	6	0.93918	0.0278731	0.950336	6	0.091413	1.004	6	0.077664	0.0349237	0.965147	0.0820827	0.999986	788.365	NA	0	0	0	0	0	0	0	0	0	0	0	0	0	0	0	0	0	0	0	0	0	0	0	0	0	0	0	0
YCL035C	GRX1	0.0494673	0.0133333	9	1.02201	0.0516407	9	1.01072	0.0488165	0.935664	3	0.036777	1.05493	3	0.042216	0.0391972	0.960913	0.0906151	0.999986	776.596	NA	0	0	0	0	0	0	0	0	0	0	0	0	0	0	0	0	0	0	0	0	0	0	0	0	0	0	0	0
YCL036W	GFD2	-0.00399705	0.46	6	1.03096	0.0361864	6	0.965667	0.0413826	0.87046	6	0.046305	0.97064	6	0.060004	8.45e-05	0.999916	0.0100953	0.999986	777.879	NA	0	0	0	0	0	0	0	0	0	0	0	0	0	0	0	0	0	0	0	0	0	0	0	0	0	0	0	0
YCL037C	SRO9	0.0258667	0.336667	6	0.960098	0.117252	6	0.928883	0.0605327	0.744407	3	0.052132	0.952697	3	0.016303	0.00159589	0.998411	0.0100953	0.999986	977.955	NA	0	0	0	0	0	0	1	0	0	0	0	0	0	0	0	0	0	0	0	0	0	0	0	0	0	0	0	0
YCL038C	ATG22	0.0163218	0.0966667	9	0.943149	0.0390032	9	0.903397	0.0216857	0.959349	3	0.036125	1.03705	3	0.088189	0.148645	0.851656	0.258536	0.999986	851.116	NA	0	0	0	0	0	0	0	0	0	0	0	0	0	0	0	0	0	0	0	0	0	0	0	0	0	0	0	0
YCL039W	GID7	0.0173695	0.236667	6	0.984338	0.028795	6	0.943185	0.0683251	0.987573	3	0.024351	0.993919	3	0.039484	0.44544	0.555074	0.584403	0.999986	842.555	NA	0	0	0	0	0	0	0	1	0	0	0	0	0	0	0	0	0	0	0	0	0	0	0	0	0	0	0	0
YCL040W	GLK1	0.0276583	0.0766667	6	0.938315	0.0284127	6	0.910187	0.0466287	0.826418	3	0.026231	1.03368	3	0.01856	0.00179431	0.998213	0.0100953	0.999986	806.111	NA	0	0	0	0	0	0	0	1	1	0	0	0	0	0	0	0	0	0	0	0	0	0	0	0	0	0	0	0
YCL042W		-0.0197514	0.203333	6	1.0101	0.0369102	4	0.930292	0.0378641	0.756214	3	0.389539	0.66414	3	0.544621	0.105828	0.89441	0.201397	0.999986	867.319	NA	0	0	0	0	0	0	0	0	0	0	0	0	0	0	0	0	0	0	0	0	0	0	0	0	0	0	0	0
YCL044C	MGR1	-0.031749	0.00333333	6	0.907105	0.0232406	6	0.821425	0.0228387	0.813998	6	0.057647	1.02716	6	0.041684	2.22e-05	0.999978	0.00489653	0.999986	727.684	NA	0	0	0	0	0	0	0	0	0	0	0	0	0	0	0	0	0	0	0	0	0	0	0	0	0	0	0	0
YCL045C	EMC1	-0.00168285	0.433333	6	0.958788	0.0428471	6	0.900102	0.0499821	0.791651	6	0.037088	1.06233	6	0.041588	1.68e-05	0.999983	0.00489653	0.999986	875.056	NA	0	0	0	0	0	0	0	0	0	0	0	0	0	0	0	0	0	0	0	0	0	0	0	0	0	0	1	0
YCL046W		-0.0160805	0.146667	6	0.955155	0.0228246	6	0.882287	0.0373479	0.767131	6	0.081351	1.00411	6	0.042738	1.81e-05	0.999982	0.00489653	0.999986	752.089	NA	NA	NA	NA	NA	NA	NA	NA	NA	NA	NA	NA	NA	NA	NA	NA	NA	NA	NA	NA	NA	NA	NA	NA	NA	NA	NA	NA	NA
YCL047C	POF1	-0.0283148	0.0966667	6	0.945805	0.0528415	6	0.861258	0.0260306	0.771344	6	0.089205	0.982008	6	0.043212	2.93e-05	0.999971	0.00584458	0.999986	839.601	NA	0	0	0	0	0	1	0	0	0	0	0	0	0	0	0	0	0	0	0	0	0	0	0	0	0	0	0	0
YCL048W	SPS22	-0.0171441	0.143333	6	0.98352	0.0365452	6	0.907902	0.0251203	0.959777	6	0.251659	0.978608	6	0.106692	0.0208229	0.979223	0.0535382	0.999986	764.104	NA	0	0	0	0	0	0	0	0	0	0	0	0	0	0	0	0	0	0	0	0	0	0	0	0	0	0	0	0
YCL049C		-0.0298488	0.08	6	1.01635	0.0508003	6	0.926077	0.0215964	0.974023	6	0.123878	1.00974	6	0.092616	0.156903	0.843318	0.267413	0.999986	857.835	NA	0	0	0	0	0	0	0	0	0	0	0	0	0	0	0	0	0	0	0	0	0	0	0	0	0	0	0	0
YCL050C	APA1	0.023513	0.0233333	6	0.979658	0.0257514	6	0.944927	0.0177208	0.895482	6	0.023844	0.97829	6	0.031982	0.000146878	0.999854	0.0100953	0.999986	986.75	NA	0	0	0	0	0	0	0	0	0	0	0	0	0	0	0	0	0	0	0	0	0	0	0	0	0	0	0	0
YCL051W	LRE1	0.00487425	0.38	6	1.02167	0.0379408	6	0.965805	0.0378627	0.924945	6	0.07805	0.988702	6	0.038832	0.00928714	0.990736	0.0273756	0.999986	850.171	NA	0	0	0	0	0	0	0	0	0	0	0	0	0	0	0	0	0	0	0	0	0	0	0	0	0	0	0	1
YCL055W	KAR4	-0.00468633	0.196667	6	0.949535	0.00912135	6	0.888395	0.0125093	0.78403	3	0.077848	1.01474	3	0.012003	0.00166434	0.998343	0.0100953	0.999986	757.465	NA	0	0	1	0	0	0	0	0	0	0	0	0	0	0	0	0	0	0	1	0	0	0	0	0	0	0	0	0
YCL056C	PEX34	0.0125404	0.39	6	1.01827	0.0458779	6	0.970273	0.0847179	0.984692	3	0.049011	0.96498	3	0.022546	0.36593	0.634559	0.504259	0.999986	861.861	NA	0	0	0	0	0	0	0	0	0	0	0	0	0	0	0	0	0	0	0	0	0	0	0	0	0	0	0	0
YCL057C-A	MOS1	-0.0574978	0	6	0.965797	0.0393498	6	0.850878	0.0260309	1.03184	3	0.050087	0.980546	3	0.043272	0.857887	0.142406	0.933502	0.999986	NA	NA	0	0	0	0	0	0	0	0	0	0	0	0	0	0	0	0	0	0	0	0	0	0	0	0	0	0	0	0
YCL057W	PRD1	0.0295181	0.0366667	4	0.960052	0.0268566	6	0.932492	0.0337836	0.995784	3	0.04875	1.00537	3	0.019071	0.556102	0.444412	0.687591	0.999986	785.517	NA	0	0	0	0	0	0	0	0	0	0	0	0	0	0	0	0	0	0	0	0	0	0	0	0	0	0	0	0
YCL058C	FYV5	0.0118091	0.28	7	0.968151	0.0493596	9	0.9224	0.0399542	0.911256	3	0.082458	1.08091	3	0.054284	0.0476825	0.952446	0.107029	0.999986	799.875	small	0	0	1	0	0	0	0	0	0	0	0	0	0	0	0	0	0	0	0	0	0	0	0	0	0	0	0	0
YCL060C		-0.0114878	0.29	4	0.954585	0.0266894	6	0.886343	0.0402576	0.617392	3	0.015368	0.963523	3	0.012245	0.00153649	0.99847	0.0100953	0.999986	NA	large	NA	NA	NA	NA	NA	NA	NA	NA	NA	NA	NA	NA	NA	NA	NA	NA	NA	NA	NA	NA	NA	NA	NA	NA	NA	NA	NA	NA
YCL061C	MRC1	-0.00723901	0.303333	6	0.906403	0.0374627	6	0.845275	0.0147072	0.606339	3	0.051976	1.05353	3	0.091364	0.00154299	0.998464	0.0100953	0.999986	NA	large	0	1	0	0	0	0	0	0	0	1	1	0	1	0	0	0	0	0	0	0	0	0	0	0	0	0	0	0
YCL062W		-0.00705738	0.363333	6	0.896703	0.0368357	6	0.836333	0.0259839	0.984389	6	0.06365	1.02089	6	0.097412	0.382816	0.617534	0.521527	0.999986	NA	NA	NA	NA	NA	NA	NA	NA	NA	NA	NA	NA	NA	NA	NA	NA	NA	NA	NA	NA	NA	NA	NA	NA	NA	NA	NA	NA	NA	NA
YCL063W	VAC17	-0.0295676	0.0533333	6	0.97592	0.031323	6	0.88833	0.0371917	0.862506	6	0.070211	0.950985	6	0.047383	0.000175855	0.999825	0.0100953	0.999986	777.03	NA	0	0	0	0	0	0	0	0	0	0	0	0	0	0	0	0	0	0	0	0	0	0	0	0	0	0	0	0
YCL064C	CHA1	-0.00515271	0.45	6	0.986683	0.0462869	6	0.922868	0.033735	0.929545	6	0.107919	1.03067	6	0.0321	0.056683	0.943422	0.123079	0.999986	804.253	NA	0	0	0	0	0	0	0	0	0	0	0	0	0	0	0	0	0	0	0	0	0	0	0	0	0	0	0	0
YCL069W	VBA3	-0.0362233	0.0166667	6	1.03523	0.0332454	6	0.937455	0.0305585	0.951672	6	0.051455	1.00995	6	0.093064	0.045974	0.954115	0.103826	0.999986	854.687	NA	0	0	0	0	0	0	0	0	0	0	0	0	0	0	0	0	0	0	0	0	0	0	0	0	0	0	0	0
YCL074W		0.0341125	0	9	1.00852	0.0208137	9	0.982668	0.0161036	0.92678	3	0.140206	0.987797	3	0.134706	0.127457	0.872814	0.231083	0.999986	791.572	NA	0	0	0	0	0	0	0	0	0	0	0	0	0	0	0	0	0	0	0	0	0	0	0	0	0	0	0	0
YCL075W		0.0196562	0.0366667	9	1.02067	0.0246817	9	0.979642	0.0259278	0.969936	3	0.018446	0.999407	3	0.052433	0.220507	0.779878	0.341601	0.999986	766.444	NA	0	0	0	0	0	0	0	0	0	0	0	0	0	0	0	0	0	0	0	0	0	0	0	0	0	0	0	0
YCL076W		-0.00726327	0.326667	6	1.0186	0.0409501	6	0.95078	0.0245196	1.0013	3	0.159032	1.00826	3	0.023336	0.409233	0.591272	0.548315	0.999986	830.084	NA	NA	NA	NA	NA	NA	NA	NA	NA	NA	NA	NA	NA	NA	NA	NA	NA	NA	NA	NA	NA	NA	NA	NA	NA	NA	NA	NA	NA
YCR001W		0.00770283	0.316667	6	0.992355	0.0431046	6	0.941058	0.0224286	0.755134	6	0.022395	1.01027	6	0.045594	1.52e-05	0.999985	0.00489653	0.999986	849.331	NA	NA	NA	NA	NA	NA	NA	NA	NA	NA	NA	NA	NA	NA	NA	NA	NA	NA	NA	NA	NA	NA	NA	NA	NA	NA	NA	NA	NA
YCR002C	CDC10	0.0388368	0.323333	3	0.63632	0.0857495	6	0.637325	0.171248	0.839303	6	0.200697	1.00336	6	0.036267	0.00767991	0.992339	0.0235511	0.999986	1565.28	large	0	1	0	0	1	0	0	0	0	0	0	0	0	0	0	0	0	0	0	0	0	0	0	0	0	0	0	0
YCR003W	MRPL32	0.00309087	0.48	6	0.794102	0.0254873	6	0.74998	0.0349008	0.928604	6	0.055628	0.97744	6	0.028965	0.00931012	0.990713	0.0274096	0.999986	785.311	NA	0	0	0	0	0	0	0	0	0	0	0	0	0	0	0	0	0	0	0	0	0	0	0	0	0	0	0	0
YCR004C	YCP4	-0.0097865	0.356667	6	1.01224	0.0476415	6	0.942273	0.0345312	0.968609	3	0.023106	1.00246	3	0.020074	0.209116	0.791258	0.328414	0.999986	712.018	small	0	0	0	0	0	0	0	0	0	0	0	0	0	0	0	0	0	0	0	0	0	0	0	0	0	0	0	0
YCR005C	CIT2	0.0251734	0.0733333	6	0.981403	0.0454116	6	0.948228	0.0197879	1.00382	3	0.057263	0.99496	3	0.004504	0.575544	0.424965	0.707612	0.999986	766.514	NA	0	0	0	0	0	0	0	1	1	0	0	0	0	0	0	0	0	0	0	0	0	0	0	0	0	0	0	0
YCR006C		-0.0394109	0.0566667	6	1.03838	0.0611323	6	0.937232	0.0371157	0.82608	3	0.111923	1.00495	3	0.034567	0.00417175	0.995844	0.0146932	0.999986	824.545	NA	NA	NA	NA	NA	NA	NA	NA	NA	NA	NA	NA	NA	NA	NA	NA	NA	NA	NA	NA	NA	NA	NA	NA	NA	NA	NA	NA	NA
YCR007C		-0.0470703	0.00333333	6	1.06701	0.0289085	6	0.956502	0.032025	0.993133	3	0.009639	0.989964	3	0.028424	0.562258	0.438254	0.693592	0.999986	739.851	NA	0	0	0	0	0	0	0	0	0	0	0	0	0	0	0	0	0	0	0	0	0	0	0	0	0	0	0	0
YCR008W	SAT4	-0.036066	0.0566667	6	0.905417	0.0483015	6	0.81552	0.0458625	0.578635	6	0.069272	1.05192	6	0.064085	1.44e-05	0.999986	0.00489653	0.999986	818.25	NA	0	1	0	0	0	0	0	0	0	0	0	0	0	0	0	0	0	0	0	0	0	0	0	0	0	0	0	1
YCR009C	RVS161	0.0304169	0.213333	6	0.811415	0.0601759	6	0.79359	0.0570996	0.771723	6	0.072644	0.950985	6	0.049159	2.16e-05	0.999979	0.00489653	0.999986	859.03	large	0	0	1	0	0	0	0	0	0	0	0	0	0	0	0	0	0	0	0	0	0	0	0	0	0	0	0	0
YCR010C	ADY2	-0.0144488	0.24	6	1.06112	0.0426806	6	0.983583	0.0285696	0.852168	6	0.058854	0.981689	6	0.134011	0.000114743	0.999886	0.0100953	0.999986	792.9	NA	0	0	0	0	0	0	0	0	0	0	0	0	0	0	0	0	0	0	0	0	0	0	0	0	0	0	0	0
YCR011C	ADP1	-0.0105654	0.26	6	1.04915	0.0339804	6	0.97621	0.0408004	0.909379	6	0.058397	1.00899	6	0.078322	0.00230216	0.997704	0.010432	0.999986	793.303	NA	0	0	0	0	0	0	0	0	0	0	0	0	0	0	0	0	0	0	0	0	0	0	0	0	0	0	0	0
YCR014C	POL4	-0.0289663	0.146667	6	1.07411	0.0643909	6	0.981287	0.0309844	0.911407	6	0.04823	0.998688	6	0.052097	0.0014917	0.998513	0.0100953	0.999986	701.661	NA	0	0	0	0	0	0	0	0	0	0	1	0	0	0	0	0	0	0	0	0	0	0	0	0	0	0	0	0
YCR015C		-0.0328896	0.0433333	6	1.05833	0.0404671	6	0.96252	0.0336936	0.926345	6	0.117883	1.00857	6	0.038172	0.075333	0.924797	0.155069	0.999986	767.298	NA	0	0	0	0	0	0	0	0	0	0	0	0	0	0	0	0	0	0	0	0	0	0	0	0	0	0	0	0
YCR016W		0.0254172	0.0166667	6	0.953772	0.0327263	6	0.922483	0.0222726	0.799218	6	0.067663	0.995501	6	0.075523	2.35e-05	0.999977	0.00489653	0.999986	764.065	NA	0	0	0	0	0	0	0	0	0	0	0	0	0	0	0	0	0	0	0	0	0	0	0	0	0	0	0	0
YCR017C	CWH43	-0.000867142	0.47	6	1.04792	0.0282678	6	0.984747	0.0342442	0.929297	6	0.084779	0.981371	6	0.057535	0.0390806	0.960997	0.0904916	0.999986	840.644	NA	0	0	0	0	0	0	0	0	0	0	0	0	0	0	0	0	0	0	0	0	0	0	0	0	0	0	0	0
YCR019W	MAK32	-0.0201512	0.213333	6	1.04712	0.0358278	6	0.964713	0.05634	0.894389	3	0.058839	1.02952	3	0.013473	0.0114519	0.988587	0.0323436	0.999986	824.464	NA	0	0	0	0	0	0	0	0	0	0	0	0	0	0	0	0	0	0	0	0	0	0	0	0	0	0	0	0
YCR020C	PET18	-0.00128137	0.453333	6	1.01959	0.0458467	6	0.957688	0.0309437	0.965243	3	0.016771	0.995168	3	0.050654	0.163261	0.83706	0.27372	0.999986	861.209	NA	0	0	0	0	0	0	0	0	0	0	0	0	0	0	0	0	0	0	0	0	0	0	0	0	0	0	0	0
YCR020C-A	MAK31	0.00731873	0.39	6	0.970308	0.0466314	6	0.919938	0.0530355	0.707412	3	0.028969	0.986424	3	0.015506	0.00156264	0.998444	0.0100953	0.999986	805.206	NA	0	0	0	0	0	0	0	0	0	0	0	0	0	0	0	0	0	0	0	0	0	0	0	0	0	0	0	0
YCR020W-B	HTL1	NA	NA	NA	NA	NA	NA	NA	NA	1.03902	3	0.054303	0.971248	3	0.022217	0.891048	0.109195	0.955906	0.999986	1199.18	large	0	0	0	0	0	0	0	0	0	0	0	0	1	0	0	1	0	0	1	0	0	0	0	0	0	0	0	0
YCR021C	HSP30	-0.028585	0.116667	6	1.08804	0.0668328	6	0.994767	0.018833	0.89604	6	0.065802	0.984452	6	0.032275	0.00137562	0.998629	0.0100953	0.999986	782.542	NA	0	0	0	0	0	0	0	0	0	0	0	0	0	0	0	0	0	0	0	0	0	0	0	0	0	0	0	0
YCR022C		-0.00256666	0.42	6	1.07915	0.0419815	6	1.01243	0.0179353	0.968345	6	0.047912	1.004	6	0.023429	0.171444	0.82879	0.282593	0.999986	807.844	NA	NA	NA	NA	NA	NA	NA	NA	NA	NA	NA	NA	NA	NA	NA	NA	NA	NA	NA	NA	NA	NA	NA	NA	NA	NA	NA	NA	NA
YCR023C		0.00252173	0.426667	6	1.11299	0.033655	6	1.04934	0.0337894	0.954429	6	0.105179	0.970428	6	0.056163	0.0652021	0.934915	0.138255	0.999986	786.189	NA	0	0	0	0	0	0	0	0	0	0	0	0	0	0	0	0	0	0	0	0	0	0	0	0	0	0	0	0
YCR024C	SLM5	-0.0312433	0.336667	6	0.761525	0.139779	5	0.685006	0.180301	0.917401	3	0.187414	0.942033	3	0.062329	0.152904	0.847403	0.262795	0.999986	806.869	NA	0	0	0	0	0	0	0	0	0	0	0	0	0	0	0	0	0	0	0	0	0	0	0	0	0	1	0	0
YCR024C-A	PMP1	0.0205127	0.123333	6	1.03227	0.0485248	6	0.991412	0.0171941	1.0414	3	0.242624	0.942249	3	0.090925	0.645747	0.354737	0.770009	0.999986	927.731	large	0	0	0	0	0	0	0	0	0	0	0	0	0	0	0	0	0	0	0	0	0	0	0	0	0	0	0	0
YCR025C		0.00428541	0.366667	6	1.0148	0.0299734	6	0.958748	0.0288223	0.858348	3	0.066668	1.00025	3	0.003804	0.00334427	0.996669	0.0127744	0.999986	924.469	large	NA	NA	NA	NA	NA	NA	NA	NA	NA	NA	NA	NA	NA	NA	NA	NA	NA	NA	NA	NA	NA	NA	NA	NA	NA	NA	NA	NA
YCR026C	NPP1	-0.0123897	0.336667	6	1.02396	0.0336984	6	0.950693	0.0523992	0.860962	3	0.312556	0.888363	3	0.230151	0.155374	0.844936	0.265516	0.999986	859.919	large	0	0	0	0	0	0	0	0	0	0	0	0	0	0	0	0	0	0	0	0	0	0	0	0	0	0	0	0
YCR027C	RHB1	0.0257147	0.143333	4	0.97823	0.0314949	6	0.945785	0.0517948	0.958777	3	0.093131	1.06127	3	0.015721	0.275945	0.724489	0.407202	0.999986	926.538	large	0	0	0	0	0	0	0	0	0	0	0	0	0	0	0	0	0	0	0	0	0	0	0	0	0	0	0	0
YCR028C	FEN2	0.0805196	0.05	3	0.266867	0.0508771	2	0.33152	0.0972413	0.76686	3	0.173561	0.834044	3	0.067938	0.00206529	0.997943	0.0101777	0.999986	758.237	NA	0	0	0	0	0	0	0	0	0	0	0	0	0	0	0	0	0	0	0	0	0	0	0	0	0	0	0	0
YCR028C-A	RIM1	-0.00364548	0.4	9	0.797088	0.0415698	9	0.746052	0.0291251	0.935267	3	0.010291	0.964041	3	0.117216	0.0245258	0.975549	0.0613466	0.999986	783.407	small	0	0	0	0	0	0	0	0	0	1	0	0	0	0	0	0	0	0	0	0	0	0	0	0	0	0	0	0
YCR030C	SYP1	0.0202804	0.06	9	1.05113	0.0319097	9	1.00891	0.0281768	0.855369	3	0.053512	0.931833	3	0.078689	0.00307875	0.996933	0.0121077	0.999986	NA	NA	0	0	0	0	0	0	0	0	0	0	0	0	0	0	0	0	0	0	0	0	0	0	0	0	0	0	0	0
YCR031C	RPS14A	-0.00639295	0.356667	6	1.00855	0.0503792	6	0.94219	0.043374	1.04294	3	0.105325	0.960644	3	0.052589	0.814692	0.185656	0.905003	0.999986	856.763	NA	0	0	0	0	0	0	1	0	0	0	0	0	0	0	0	0	0	1	0	0	0	0	0	0	0	0	0	0
YCR032W	BPH1	0.0104271	0.246667	9	1.0327	0.0397612	9	0.981729	0.0431831	0.937654	3	0.114588	0.983013	3	0.124302	0.126645	0.873625	0.23022	0.999986	782.816	NA	0	0	0	0	0	0	0	0	0	0	0	0	0	0	0	0	0	0	0	0	0	0	0	0	0	0	0	0
YCR033W	SNT1	0.00691056	0.34	9	0.957294	0.0405798	9	0.90729	0.04486	1.01124	3	0.105893	0.940657	3	0.053416	0.455735	0.54478	0.594006	0.999986	739.198	NA	0	0	0	0	0	0	0	0	0	0	0	0	1	0	0	0	0	0	0	0	0	0	0	0	0	0	0	1
YCR034W	FEN1	0.0306739	0.0666667	6	1.03734	0.037772	6	1.00634	0.0422604	0.733727	3	0.16505	0.947443	3	0.104537	0.00331813	0.996695	0.0126948	0.999986	1026.11	NA	0	0	0	0	0	0	0	0	0	0	0	0	0	0	0	0	0	0	0	0	0	0	0	0	0	0	0	0
YCR036W	RBK1	0.00378713	0.453333	6	1.07678	0.0440021	6	1.01655	0.0519281	1.03822	3	0.047142	0.958697	3	0.038901	0.907969	0.0922462	0.967127	0.999986	854.322	NA	0	0	0	0	0	0	0	1	0	0	0	0	0	0	0	0	0	0	0	0	0	0	0	0	0	0	0	0
YCR037C	PHO87	0.0169907	0.303333	6	1.04696	0.0693519	6	1.0017	0.0514981	0.898694	3	0.070184	1.00155	3	0.043311	0.0134173	0.986627	0.036746	0.999986	889.793	NA	0	0	0	0	0	0	0	0	0	0	0	0	0	0	0	0	0	0	0	0	0	0	0	0	0	0	0	0
YCR043C		-0.0146125	0.18	6	1.07297	0.0443347	6	0.994567	0.0149776	1.12469	3	0.313312	0.875162	3	0.134913	0.503372	0.497147	0.639393	0.999986	841.488	NA	0	0	0	0	0	0	0	0	0	0	0	0	0	0	0	0	0	0	0	0	0	0	0	0	0	0	0	0
YCR044C	PER1	0.0176669	0.153333	6	0.966885	0.0344004	6	0.927067	0.0354386	0.683526	3	0.023594	0.979131	3	0.039634	0.00155607	0.99845	0.0100953	0.999986	758.929	NA	0	0	0	0	0	0	0	0	0	0	0	0	0	0	0	0	0	0	0	0	0	0	0	0	0	0	0	0
YCR045C	RRT12	0.0372785	0.0233333	6	1.0056	0.0437925	6	0.98309	0.0293879	0.874997	3	0.080218	0.979472	3	0.030736	0.00849629	0.991534	0.0254836	0.999986	978.602	large	0	0	0	0	0	0	0	0	0	0	0	0	0	0	0	0	0	0	0	0	0	0	0	0	0	0	0	0
YCR046C	IMG1	0.00205033	0.39	9	0.905617	0.0464236	9	0.853824	0.0363	0.865848	3	0.035824	0.97463	3	0.048617	0.00282109	0.99719	0.0114711	0.999986	825.466	NA	0	0	0	0	0	0	0	0	0	0	0	0	0	0	0	0	0	0	0	0	0	0	0	0	0	0	0	0
YCR047C	BUD23	-0.0184647	0.316667	9	0.692726	0.0689626	9	0.633076	0.0855502	1.23116	3	0.195805	0.933819	3	0.131554	0.99266	0.00736635	0.99854	0.700931	899.254	NA	1	1	0	0	1	0	0	0	0	0	0	0	0	0	0	0	0	1	0	0	0	0	0	0	0	0	0	0
YCR048W	ARE1	0.0362484	0.0233333	9	1.04723	0.0619234	9	1.02121	0.0305996	0.969398	3	0.096891	0.949923	3	0.088975	0.410749	0.589756	0.549578	0.999986	723.312	NA	0	0	0	0	0	0	0	0	0	0	0	0	0	0	0	0	0	0	0	0	0	0	0	0	0	0	0	0
YCR049C		0.0137912	0.226667	6	1.05823	0.0340971	6	1.00911	0.0425327	1.05226	3	0.260252	0.920608	3	0.153132	0.516855	0.483663	0.652196	0.999986	802.944	NA	NA	NA	NA	NA	NA	NA	NA	NA	NA	NA	NA	NA	NA	NA	NA	NA	NA	NA	NA	NA	NA	NA	NA	NA	NA	NA	NA	NA
YCR050C		0.0268152	0.11	6	1.03004	0.0515366	6	0.995618	0.0363599	0.905906	3	0.171744	0.983367	3	0.061153	0.128819	0.871454	0.232408	0.999986	1081.32	large	0	0	0	0	0	0	0	0	0	0	0	0	0	0	0	0	0	0	0	0	0	0	0	0	0	0	0	0
YCR051W		0.0416645	0.106667	6	1.02333	0.0400703	6	1.00415	0.0853607	0.952636	3	0.065272	0.941817	3	0.078364	0.184961	0.815386	0.298807	0.999986	807.362	NA	0	0	0	0	0	0	0	0	0	0	0	0	0	0	0	0	0	0	0	0	0	0	0	0	0	0	0	0
YCR053W	THR4	0.0284372	0.05	9	1.04534	0.0229733	9	1.01162	0.0527889	0.844926	3	0.068243	1.04589	3	0.037211	0.00257266	0.997438	0.0109054	0.999986	746.104	NA	0	0	0	0	0	0	0	0	0	0	0	0	0	0	0	0	0	0	0	0	0	0	0	0	0	0	0	0
YCR059C	YIH1	0.00644354	0.35	6	1.02163	0.0363795	6	0.967337	0.052051	1.10301	3	0.471867	0.893124	3	0.239901	0.170742	0.829588	0.281728	0.999986	750.78	NA	0	0	0	0	0	0	0	0	0	0	0	0	0	0	0	0	0	0	0	0	0	0	0	0	1	0	0	1
YCR060W	TAH1	0.0390861	0.0133333	9	1.02398	0.0438665	9	1.00218	0.0483735	0.998491	3	0.06507	0.960953	3	0.109867	0.536006	0.46451	0.670708	0.999986	736.407	NA	0	0	0	0	0	0	0	0	0	0	0	0	0	0	0	0	0	0	0	0	0	0	0	0	0	0	1	0
YCR061W		0.0117148	0.213333	12	1.02479	0.0377149	12	0.975581	0.0346285	0.942238	6	0.080037	1.02236	6	0.073581	0.0567877	0.943317	0.12325	0.999986	NA	large	0	0	0	0	0	0	0	0	0	0	0	0	0	0	0	0	0	0	0	0	0	0	0	0	0	0	0	0
YCR062W		0.0448389	0.01	6	1.04858	0.0267962	6	1.03107	0.045049	1.07125	3	0.309813	0.972589	3	0.172988	0.376744	0.62375	0.515012	0.999986	NA	small	NA	NA	NA	NA	NA	NA	NA	NA	NA	NA	NA	NA	NA	NA	NA	NA	NA	NA	NA	NA	NA	NA	NA	NA	NA	NA	NA	NA
YCR063W	BUD31	0.0138919	0.403333	6	0.742118	0.0871731	6	0.711888	0.110285	1.05262	3	0.229202	1.00591	3	0.113312	0.312209	0.688251	0.446947	0.999986	997.386	large	0	1	0	0	1	0	0	0	0	0	0	0	0	0	0	0	0	0	0	0	1	0	0	0	0	0	0	0
YCR065W	HCM1	-0.00923717	0.273333	6	1.05487	0.0355607	6	0.982915	0.0301806	0.832309	3	0.108181	0.869103	3	0.105248	0.00311548	0.996897	0.0121722	0.999986	789.484	large	0	0	0	0	0	0	0	0	0	0	0	0	0	0	0	0	0	0	1	0	0	0	0	0	0	0	0	0
YCR066W	RAD18	0.00493524	0.426667	6	0.99447	0.03752	6	0.94028	0.0458601	1.34005	3	0.683904	0.811971	3	0.27432	0.773666	0.226725	0.87423	0.999986	877.943	NA	0	0	0	0	0	0	0	0	0	0	1	0	0	0	0	0	0	0	0	0	0	0	0	0	0	0	0	0
YCR067C	SED4	-0.0195304	0.153333	9	1.05608	0.0423016	9	0.973766	0.0410707	0.974532	3	0.078008	1.00971	3	0.017032	0.24637	0.75404	0.372393	0.999986	800.61	NA	0	0	0	0	0	0	0	0	0	0	0	0	0	0	0	0	0	0	0	0	0	0	0	0	0	0	0	0
YCR068W	ATG15	0.00443745	0.38	6	1.02613	0.033064	6	0.969558	0.0456537	0.911933	3	0.033109	0.988778	3	0.031653	0.0106213	0.989415	0.0304831	0.999986	929.713	NA	0	0	0	0	0	0	0	0	0	0	0	0	0	0	0	0	0	0	0	0	0	0	0	0	0	0	0	0
YCR069W	CPR4	-0.00208211	0.446667	9	1.04781	0.0317037	9	0.983436	0.0329574	0.887618	3	0.065306	0.969777	3	0.047826	0.00736635	0.99266	0.0227644	0.999986	NA	NA	0	0	0	0	0	0	0	0	0	0	0	0	0	0	0	0	0	0	0	0	0	0	0	0	0	0	1	0
YCR071C	IMG2	-0.0348961	0.276667	6	0.726537	0.109103	6	0.648445	0.112949	1.12876	3	0.241104	0.867372	3	0.205923	0.837699	0.16262	0.920528	0.999986	757.612	NA	0	0	0	0	0	0	0	0	0	0	0	0	0	0	0	0	0	0	0	0	0	0	0	0	0	0	0	0
YCR073C	SSK22	-0.0137147	0.153333	9	1.03417	0.0202289	9	0.958966	0.0371036	0.964709	3	0.064692	1.03243	3	0.059002	0.192694	0.807662	0.308079	0.999986	768.536	NA	0	1	0	0	0	0	0	0	0	0	0	0	0	0	0	0	0	0	0	0	0	0	0	0	0	0	0	1
YCR073W-A	SOL2	-0.0123323	0.22	6	1.01764	0.031731	6	0.944803	0.0386957	0.933916	3	0.03807	1.02319	3	0.044844	0.0363117	0.963792	0.0848868	0.999986	NA	NA	0	0	0	0	0	0	0	1	0	0	0	0	0	0	0	0	0	0	0	0	0	0	0	0	0	0	0	0
YCR075C	ERS1	0.0213588	0.00333333	9	1.02445	0.0279943	9	0.984902	0.0183701	0.874819	3	0.041446	1.01037	3	0.083693	0.00345072	0.996563	0.0130252	0.999986	776.741	NA	0	0	0	0	0	0	0	0	0	0	0	0	0	0	0	0	0	0	0	0	0	0	0	0	0	0	0	0
YCR075W-A		-0.0140962	0.193333	6	0.966693	0.0380773	6	0.895123	0.0255502	1.0609	3	0.07594	1.00809	3	0.060737	0.943315	0.0568332	0.98743	0.999986	NA	NA	0	0	0	0	0	0	0	0	0	0	0	0	0	0	0	0	0	0	0	0	0	0	0	0	0	0	0	0
YCR076C	FUB1	-0.0377515	0.02	6	1.0604	0.0449905	6	0.959605	0.0312338	1.11776	3	0.130724	0.833395	3	0.103032	0.975698	0.0243766	0.99854	0.980695	733.875	NA	0	0	0	0	0	0	0	0	0	0	0	0	1	0	0	0	0	0	0	0	0	0	0	0	0	0	0	0
YCR077C	PAT1	-0.000892261	0.49	6	0.991905	0.0564196	6	0.93204	0.0531764	1.01557	3	0.102804	1.01713	3	0.087203	0.703264	0.297186	0.816045	0.999986	796.853	NA	0	0	0	0	0	0	0	0	0	0	0	0	1	0	0	0	0	0	0	0	1	1	1	0	1	0	0	0
YCR079W	PTC6	-0.00304085	0.51	6	1.01839	0.0471701	6	0.954803	0.0375587	0.865254	3	0.138329	0.973196	3	0.06971	0.0507273	0.949408	0.112544	0.999986	762.671	NA	0	0	0	0	0	0	0	0	0	0	0	0	0	0	0	0	0	0	0	0	0	0	0	0	0	0	0	0
YCR081W	SRB8	-0.111931	0.0666667	6	0.587623	0.196431	5	0.440756	0.0633905	0.728949	3	0.035853	0.891177	3	0.119658	0.00156924	0.998437	0.0100953	0.999986	NA	NA	0	0	0	0	0	0	0	0	0	0	0	0	0	0	0	0	0	0	1	0	0	0	0	0	0	0	0	0
YCR082W	AHC2	-0.0276903	0.163333	6	1.04859	0.063825	6	0.958558	0.0372051	0.923448	3	0.127149	0.975144	3	0.046866	0.110416	0.889829	0.207328	0.999986	723.975	NA	0	0	0	0	0	0	0	0	0	0	0	0	1	0	0	0	0	0	0	0	0	0	0	0	0	0	0	0
YCR083W	TRX3	0.0216851	0.05	9	0.988712	0.0270889	9	0.951614	0.0357297	1.0106	3	0.173029	0.914405	3	0.136334	0.270754	0.729676	0.402268	0.999986	755.53	NA	0	0	0	0	0	0	0	0	0	0	0	0	0	0	0	0	0	0	0	0	0	0	0	0	0	0	1	0
YCR084C	TUP1	NA	NA	NA	NA	NA	NA	NA	NA	0.285851	3	0.039882	0.039047	3	0.003439	0.00139969	0.998606	0.0100953	0.999986	846.075	NA	0	1	0	0	0	1	0	0	0	0	0	0	1	0	0	0	0	0	1	0	0	0	0	0	0	0	0	0
YCR085W		-0.0164131	0.04	6	0.980202	0.0256522	6	0.905512	0.0151188	0.938965	3	0.089017	0.983151	3	0.012695	0.161026	0.839291	0.271399	0.999986	951.505	NA	NA	NA	NA	NA	NA	NA	NA	NA	NA	NA	NA	NA	NA	NA	NA	NA	NA	NA	NA	NA	NA	NA	NA	NA	NA	NA	NA	NA
YCR086W	CSM1	0.0110274	0.343333	6	0.896952	0.0589895	6	0.854652	0.0275456	0.679519	3	0.037487	0.986181	3	0.075367	0.00155607	0.99845	0.0100953	0.999986	783.547	NA	0	0	0	0	0	0	0	0	0	0	0	0	0	0	0	0	0	0	0	0	0	0	0	0	0	0	0	0
YCR087C-A		-0.0151491	0.12	6	1.02159	0.0269771	6	0.945702	0.0238088	0.903504	3	0.072665	0.909139	3	0.062439	0.0196148	0.980447	0.0510902	0.999986	923.283	large	0	0	0	0	0	0	0	0	0	0	0	0	0	0	0	0	0	0	0	0	0	0	0	0	0	0	0	0
YCR087W		0.00135025	0.423333	6	0.983762	0.0393865	6	0.926623	0.0252115	0.859759	3	0.225274	0.920608	3	0.077601	0.133245	0.867035	0.238239	0.999986	879.715	large	NA	NA	NA	NA	NA	NA	NA	NA	NA	NA	NA	NA	NA	NA	NA	NA	NA	NA	NA	NA	NA	NA	NA	NA	NA	NA	NA	NA
YCR088W	ABP1	0.0394836	0.01	9	1.01347	0.0337384	9	0.992697	0.0444881	0.937738	3	0.09081	1.00177	3	0.131422	0.167137	0.833188	0.2775	0.999986	802.946	NA	0	0	0	0	0	0	0	0	0	0	0	0	0	0	0	0	0	0	0	0	0	0	0	0	0	0	0	0
YCR089W	FIG2	-0.00686419	0.316667	9	0.993414	0.0378743	9	0.927488	0.036875	1.00723	3	0.053627	0.954335	3	0.098637	0.64623	0.354253	0.770394	0.999986	764.721	NA	0	0	1	1	0	1	0	0	0	0	0	0	0	0	0	0	0	0	0	0	0	0	0	0	0	0	0	0
YCR090C		-0.0105649	0.306667	6	0.992282	0.0363266	6	0.922722	0.0275905	1.01038	3	0.091572	0.985504	3	0.054595	0.654416	0.346064	0.776673	0.999986	758.758	NA	0	0	0	0	0	0	0	0	0	0	0	0	0	0	0	0	0	0	0	0	0	0	0	0	0	0	0	0
YCR091W	KIN82	0.0100503	0.233333	6	0.994807	0.0305594	6	0.945712	0.0172306	0.933349	3	0.107566	0.95748	3	0.043752	0.103469	0.896765	0.19793	0.999986	744.92	NA	0	0	1	0	0	0	0	0	0	0	0	0	0	0	0	0	0	0	0	0	0	0	0	0	0	0	0	1
YCR092C	MSH3	0.0300051	0.07	6	0.985468	0.0412865	6	0.956883	0.0376657	0.983439	3	0.020897	0.99309	3	0.026285	0.411255	0.589251	0.550101	0.999986	750.707	NA	0	0	0	0	0	0	0	0	0	0	1	1	0	0	0	0	0	0	0	0	0	0	0	0	0	0	0	0
YCR094W	CDC50	0.0223054	0.136667	6	0.787422	0.0402461	6	0.762912	0.0354626	1.05311	3	0.0998	1.01037	3	0.039301	0.855534	0.144761	0.931578	0.999986	1001.83	large	0	0	0	0	0	0	0	0	0	0	0	0	0	0	0	0	0	0	0	0	0	0	0	0	0	0	0	0
YCR095C	OCA4	-0.00692983	0.4	6	1.00975	0.0394018	6	0.942783	0.0419943	0.688438	3	0.086031	1.01557	3	0.10759	0.00156264	0.998444	0.0100953	0.999986	720.25	NA	0	0	0	0	0	0	0	0	0	0	0	0	0	0	0	0	0	0	0	0	0	0	0	0	0	0	0	0
YCR095W-A		-0.00488947	0.313333	12	0.980781	0.026535	12	0.91758	0.0330655	1.0064	6	0.227849	0.982988	6	0.140955	0.183384	0.81686	0.297261	0.999986	NA	NA	0	0	0	0	0	0	0	0	0	0	0	0	0	0	0	0	0	0	0	0	0	0	0	0	0	0	0	0
YCR098C	GIT1	-0.0112108	0.196667	6	1.01907	0.0322671	6	0.947267	0.0280465	1.01753	3	0.051721	0.992879	3	0.014856	0.753219	0.247191	0.856988	0.999986	755.585	NA	0	0	0	0	0	0	0	0	0	0	0	0	0	0	0	0	0	0	0	0	0	0	0	0	0	0	0	0
YCR099C		-0.0280211	0.00666667	6	1.03097	0.0256543	6	0.941658	0.0215425	0.963638	3	0.036131	1.01248	3	0.029039	0.183576	0.816769	0.297271	0.999986	753.844	NA	0	0	0	0	0	0	0	0	0	0	0	0	0	0	0	0	0	0	0	0	0	0	0	0	0	0	0	0
YCR100C		-0.0202489	0.213333	6	1.01929	0.0399522	6	0.938443	0.0605844	0.975942	3	0.101421	0.96633	3	0.031685	0.486774	0.513745	0.623768	0.999986	775.976	NA	0	0	0	0	0	0	0	0	0	0	0	0	0	0	0	0	0	0	0	0	0	0	0	0	0	0	0	0
YCR101C		0.0221523	0.03	6	1.02201	0.0231872	6	0.983395	0.0262625	0.948317	3	0.057688	0.930087	3	0.084926	0.106782	0.893457	0.202248	0.999986	732.07	NA	0	0	0	0	0	0	0	0	0	0	0	0	0	0	0	0	0	0	0	0	0	0	0	0	0	0	0	0
YCR102C		-0.00171076	0.45	6	0.991173	0.0492885	6	0.930533	0.042384	0.983902	3	0.048977	0.952379	3	0.055787	0.44544	0.555074	0.584403	0.999986	757.808	NA	0	0	0	0	0	0	0	0	0	0	0	0	0	0	0	0	0	0	0	0	0	0	0	0	0	0	0	0
YCR102W-A		0.00925989	0.316667	6	0.951938	0.0392281	6	0.904602	0.0394293	0.837903	3	0.036488	1.01653	3	0.078356	0.00191753	0.99809	0.0100953	0.999986	745.556	NA	NA	NA	NA	NA	NA	NA	NA	NA	NA	NA	NA	NA	NA	NA	NA	NA	NA	NA	NA	NA	NA	NA	NA	NA	NA	NA	NA	NA
YCR105W	ADH7	-0.0637928	0	6	1.05441	0.0352099	6	0.927928	0.0592161	0.950869	3	0.065704	0.991018	3	0.087169	0.150157	0.850147	0.260033	0.999986	735.616	NA	0	0	0	0	0	0	0	0	0	0	0	0	0	0	0	0	0	0	0	0	0	0	0	0	0	0	0	0
YCR106W	RDS1	-0.0288892	0.136667	6	1.00606	0.06698	6	0.917353	0.0431465	0.927213	3	0.092204	1.03475	3	0.021826	0.0827411	0.917457	0.167157	0.999986	777.434	NA	0	0	0	0	0	0	0	0	0	0	0	0	0	0	0	0	0	0	1	0	0	0	0	0	0	0	0	0
YCR107W	AAD3	-0.00714517	0.416667	9	0.991847	0.0581525	9	0.925732	0.0509728	0.978742	3	0.039929	1.02074	3	0.063028	0.36985	0.630641	0.508054	0.999986	867.535	NA	0	0	0	0	0	0	0	0	0	0	0	0	0	0	0	0	0	0	0	0	0	0	0	0	0	0	0	0
YDL001W	RMD1	-0.00128498	0.493333	3	0.961163	0.0231533	3	0.902733	0.0460495	NA	NA	NA	NA	NA	NA	NA	NA	NA	NA	808.568	NA	0	0	0	0	0	0	0	0	0	0	0	0	0	0	0	0	0	0	0	0	0	0	0	0	0	0	0	0
YDL002C	NHP10	-0.0139657	0.333333	3	0.871727	0.0567608	3	0.805933	0.0298151	NA	NA	NA	NA	NA	NA	NA	NA	NA	NA	841.168	NA	0	0	0	0	0	0	0	0	0	0	1	1	1	0	0	0	0	0	0	0	0	0	0	0	0	0	0	0
YDL006W	PTC1	0.0557775	0	3	0.66058	0.0309774	3	0.677083	0.0383883	NA	NA	NA	NA	NA	NA	NA	NA	NA	NA	680.981	NA	0	0	1	0	0	0	0	0	0	0	0	0	0	0	0	0	0	0	0	0	0	0	0	0	0	0	0	1
YDL009C		-0.00596036	0.313333	6	0.97408	0.0242464	6	0.910207	0.0287529	0.983257	3	0.201052	1.01127	3	0.06215	0.175402	0.824933	0.286945	0.999986	768.806	NA	0	0	0	0	0	0	0	0	0	0	0	0	0	0	0	0	0	0	0	0	0	0	0	0	0	0	0	0
YDL010W	GRX6	0.0165379	0.273333	6	1.03956	0.0585102	6	0.994295	0.050638	0.85483	3	0.029687	0.996878	3	0.044603	0.00221426	0.997795	0.0103679	0.999986	770.281	NA	0	0	0	0	0	0	0	0	0	0	0	0	0	0	0	0	0	0	0	0	0	0	0	0	0	0	0	0
YDL011C		0.0197421	0.24	3	0.96672	0.0469914	3	0.928987	0.0224123	NA	NA	NA	NA	NA	NA	NA	NA	NA	NA	814.018	NA	NA	NA	NA	NA	NA	NA	NA	NA	NA	NA	NA	NA	NA	NA	NA	NA	NA	NA	NA	NA	NA	NA	NA	NA	NA	NA	NA	NA
YDL012C		-0.0583118	0	3	0.973327	0.042977	3	0.857147	0.027925	NA	NA	NA	NA	NA	NA	NA	NA	NA	NA	774.928	NA	0	0	0	0	0	0	0	0	0	0	0	0	0	0	0	0	0	0	0	0	0	0	0	0	0	0	0	0
YDL013W	SLX5	0.0321783	0	3	0.821167	0.0275835	3	0.804523	0.013851	NA	NA	NA	NA	NA	NA	NA	NA	NA	NA	759.167	NA	0	0	0	0	0	0	0	0	0	0	1	0	0	0	0	0	0	0	0	0	0	0	0	0	0	0	0	0
YDL018C	ERP3	0.0218637	0.223333	3	0.944993	0.0534046	3	0.910673	0.0265484	NA	NA	NA	NA	NA	NA	NA	NA	NA	NA	768.153	NA	0	0	0	0	0	0	0	0	0	0	0	0	0	0	0	0	0	0	0	0	0	0	0	0	0	0	0	0
YDL019C	OSH2	-0.00662784	0.373333	3	0.979953	0.035724	3	0.915063	0.0119508	NA	NA	NA	NA	NA	NA	NA	NA	NA	NA	791.673	NA	0	0	0	0	0	0	0	0	0	0	0	0	0	0	0	0	0	0	0	0	0	0	0	0	0	0	0	0
YDL020C	RPN4	-0.0447997	0	3	0.79726	0.0091054	3	0.70506	0.0105519	NA	NA	NA	NA	NA	NA	NA	NA	NA	NA	792.5	NA	0	0	0	0	0	0	0	0	0	0	1	0	0	0	0	0	0	0	1	0	0	0	0	0	0	0	0	0
YDL021W	GPM2	-0.00570415	0.413333	2	0.756285	0.157833	3	0.705617	0.0834168	NA	NA	NA	NA	NA	NA	NA	NA	NA	NA	1216	large	0	0	0	0	0	0	0	1	1	0	0	0	0	0	0	0	0	0	0	0	0	0	0	0	0	0	0	0
YDL022W	GPD1	-0.0375992	0.22	3	0.984977	0.0748271	3	0.888817	0.0424251	NA	NA	NA	NA	NA	NA	NA	NA	NA	NA	828.752	NA	0	0	0	0	0	0	0	1	0	0	0	0	0	0	0	0	0	0	0	0	0	0	0	0	0	0	0	0
YDL023C		-0.0132633	0.373333	3	0.98659	0.0389687	3	0.91467	0.0559027	NA	NA	NA	NA	NA	NA	NA	NA	NA	NA	933.47	NA	NA	NA	NA	NA	NA	NA	NA	NA	NA	NA	NA	NA	NA	NA	NA	NA	NA	NA	NA	NA	NA	NA	NA	NA	NA	NA	NA	NA
YDL024C	DIA3	0.016581	0.206667	6	0.97985	0.0333856	6	0.938175	0.0478005	0.909267	3	0.106186	1.01702	3	0.037162	0.0729056	0.927274	0.151308	0.999986	791.288	NA	0	0	0	0	0	1	0	0	0	0	0	0	0	0	0	0	0	0	0	0	0	0	0	0	0	0	0	0
YDL025C	RTK1	-0.0196405	0.28	3	1.02487	0.0724236	3	0.9443	0.0465533	NA	NA	NA	NA	NA	NA	NA	NA	NA	NA	751.518	NA	0	0	0	0	0	0	0	0	0	0	0	0	0	0	0	0	0	0	0	0	0	0	0	0	0	0	0	1
YDL026W		-0.0142079	0.133333	12	0.983765	0.0217714	12	0.911068	0.0411879	0.913482	6	0.087856	1.03118	6	0.061827	0.00958973	0.990434	0.0280603	0.999986	757.618	NA	NA	NA	NA	NA	NA	NA	NA	NA	NA	NA	NA	NA	NA	NA	NA	NA	NA	NA	NA	NA	NA	NA	NA	NA	NA	NA	NA	NA
YDL027C		0.0200432	0.153333	3	0.97128	0.0366181	3	0.933577	0.00745826	NA	NA	NA	NA	NA	NA	NA	NA	NA	NA	814	NA	0	0	0	0	0	0	0	0	0	0	0	0	0	0	0	0	0	0	0	0	0	0	0	0	0	0	0	0
YDL032W		0.0158654	0.223333	3	0.899947	0.0436114	3	0.862307	0.0173573	NA	NA	NA	NA	NA	NA	NA	NA	NA	NA	717.188	large	NA	NA	NA	NA	NA	NA	NA	NA	NA	NA	NA	NA	NA	NA	NA	NA	NA	NA	NA	NA	NA	NA	NA	NA	NA	NA	NA	NA
YDL033C	SLM3	0.00417897	0.413333	3	0.980797	0.0687317	3	0.926663	0.0189403	NA	NA	NA	NA	NA	NA	NA	NA	NA	NA	652.431	NA	0	0	0	0	0	0	0	0	0	0	0	0	0	0	0	0	0	0	0	0	0	0	0	0	0	0	0	0
YDL034W		0.0104194	0	3	1.00009	0.0091243	3	0.95105	0.00295132	NA	NA	NA	NA	NA	NA	NA	NA	NA	NA	747.954	NA	NA	NA	NA	NA	NA	NA	NA	NA	NA	NA	NA	NA	NA	NA	NA	NA	NA	NA	NA	NA	NA	NA	NA	NA	NA	NA	NA	NA
YDL035C	GPR1	-0.00589075	0.403333	3	0.985287	0.0439859	3	0.920817	0.0275013	NA	NA	NA	NA	NA	NA	NA	NA	NA	NA	759.747	NA	0	0	0	0	0	1	0	0	0	0	0	0	0	0	0	0	0	0	0	0	0	0	0	0	0	0	0	0
YDL036C	PUS9	-0.00758615	0.2	12	0.986752	0.0345681	12	0.920499	0.0214753	0.992466	6	0.120946	0.990316	6	0.096967	0.218128	0.782143	0.338901	0.999986	750.411	NA	0	0	0	0	0	0	0	0	0	0	0	0	0	0	0	0	0	0	0	0	0	0	0	0	0	0	0	0
YDL037C	BSC1	-0.0233993	0.153333	3	1.01503	0.0476323	3	0.93128	0.0243659	NA	NA	NA	NA	NA	NA	NA	NA	NA	NA	750.303	NA	0	0	0	0	0	0	0	0	0	0	0	0	0	0	0	0	0	0	0	0	0	0	0	0	0	0	0	0
YDL038C		-0.0223196	0.273333	3	1.04614	0.0627718	3	0.96162	0.0414211	NA	NA	NA	NA	NA	NA	NA	NA	NA	NA	770.915	NA	NA	NA	NA	NA	NA	NA	NA	NA	NA	NA	NA	NA	NA	NA	NA	NA	NA	NA	NA	NA	NA	NA	NA	NA	NA	NA	NA	NA
YDL039C	PRM7	-0.0240605	0.166667	3	0.963257	0.0451598	3	0.881927	0.0323889	NA	NA	NA	NA	NA	NA	NA	NA	NA	NA	810.207	NA	0	0	1	0	0	0	0	0	0	0	0	0	0	0	0	0	0	0	0	0	0	0	0	0	0	0	0	0
YDL040C	NAT1	0.00579089	0.32	6	0.968915	0.019432	6	0.9171	0.0399629	1.01265	3	0.080428	1.07492	3	0.093094	0.641383	0.359103	0.766524	0.999986	770.249	NA	0	0	0	0	0	0	0	0	0	0	0	0	0	0	0	0	0	0	0	0	0	0	0	0	0	0	0	0
YDL041W		NA	NA	NA	NA	NA	NA	NA	NA	0.297698	3	0.004354	0.036962	3	0.003657	0.00140566	0.9986	0.0100953	0.999986	943.394	NA	NA	NA	NA	NA	NA	NA	NA	NA	NA	NA	NA	NA	NA	NA	NA	NA	NA	NA	NA	NA	NA	NA	NA	NA	NA	NA	NA	NA
YDL044C	MTF2	0.0238863	0.18	3	0.71657	0.0399993	3	0.697853	0.0268466	NA	NA	NA	NA	NA	NA	NA	NA	NA	NA	797.03	NA	0	0	0	0	0	0	1	0	0	0	0	0	0	0	0	0	0	0	0	0	1	0	0	0	0	0	0	0
YDL045W-A	MRP10	0.0212694	0.0866667	3	0.671153	0.00804091	3	0.65252	0.0296795	NA	NA	NA	NA	NA	NA	NA	NA	NA	NA	766.044	NA	0	0	0	0	0	0	0	0	0	0	0	0	0	0	0	0	0	0	0	0	0	0	0	0	0	0	0	0
YDL046W	NPC2	-0.036531	0.03	3	1.03462	0.0178181	3	0.936577	0.031466	NA	NA	NA	NA	NA	NA	NA	NA	NA	NA	788.28	NA	0	0	0	0	0	0	0	0	0	0	0	0	0	0	0	0	0	0	0	0	0	0	0	0	0	0	0	0
YDL047W	SIT4	-0.0329229	0.0366667	6	0.127735	0.0681493	9	0.0872178	0.0158257	0.236939	3	0.035784	0.12664	3	0.038614	0.0013702	0.998636	0.0100953	0.999986	774.932	NA	0	1	0	0	0	0	0	0	0	0	1	0	0	0	0	0	0	0	0	0	0	0	0	0	0	0	0	0
YDL048C	STP4	0.0402184	0.0466667	3	0.987627	0.0412781	3	0.969127	0.049062	NA	NA	NA	NA	NA	NA	NA	NA	NA	NA	795.5	NA	0	0	0	0	0	0	0	0	0	0	0	0	0	0	0	0	0	0	0	0	0	0	0	0	0	0	0	0
YDL049C	KNH1	-0.00184902	0.44	3	0.94293	0.0391497	3	0.88502	0.0681884	NA	NA	NA	NA	NA	NA	NA	NA	NA	NA	744.063	small	0	0	0	0	0	0	0	1	0	0	0	0	0	0	0	0	0	0	0	0	0	0	0	0	0	0	0	0
YDL050C		-0.017823	0.373333	3	1.04614	0.105167	3	0.966117	0.0515958	NA	NA	NA	NA	NA	NA	NA	NA	NA	NA	874.824	NA	NA	NA	NA	NA	NA	NA	NA	NA	NA	NA	NA	NA	NA	NA	NA	NA	NA	NA	NA	NA	NA	NA	NA	NA	NA	NA	NA	NA
YDL051W	LHP1	0.0179815	0.156667	3	0.967663	0.0321719	3	0.928113	0.0153649	NA	NA	NA	NA	NA	NA	NA	NA	NA	NA	773.643	NA	0	0	0	0	0	0	0	0	0	0	0	0	0	0	0	0	0	0	0	0	0	0	0	0	0	0	0	0
YDL052C	SLC1	-0.00858048	0.32	3	0.988823	0.0488431	3	0.921453	0.0152219	NA	NA	NA	NA	NA	NA	NA	NA	NA	NA	695.061	NA	0	0	0	0	0	0	0	0	0	0	0	0	0	0	0	0	0	0	0	0	0	0	0	0	0	0	0	0
YDL053C	PBP4	-0.00253191	0.47	3	1.00708	0.0591456	3	0.94467	0.0488278	NA	NA	NA	NA	NA	NA	NA	NA	NA	NA	737.103	NA	0	0	0	0	0	0	0	0	0	0	0	0	0	0	0	0	0	0	0	0	0	0	0	0	0	0	0	0
YDL054C	MCH1	0.0418362	0	3	0.945373	0.0254979	3	0.931003	0.0114769	NA	NA	NA	NA	NA	NA	NA	NA	NA	NA	731.985	NA	0	0	0	0	0	0	0	0	0	0	0	0	0	0	0	0	0	0	0	0	0	0	0	0	0	0	0	0
YDL056W	MBP1	0.0302857	0.06	6	0.980967	0.0474367	6	0.95293	0.0324058	0.823214	3	0.124718	0.950399	3	0.069229	0.0115302	0.988509	0.0325454	0.999986	816.861	NA	0	1	0	0	0	0	0	0	0	0	0	0	0	0	0	0	0	0	1	0	0	0	0	0	0	0	0	0
YDL057W		0.0141438	0.08	3	0.986597	0.0175347	3	0.942083	0.0134562	NA	NA	NA	NA	NA	NA	NA	NA	NA	NA	686.32	small	0	0	0	0	0	0	0	0	0	0	0	0	0	0	0	0	0	0	0	0	0	0	0	0	0	0	0	0
YDL059C	RAD59	0.0263771	0.143333	3	0.96159	0.0454222	3	0.930797	0.0322062	NA	NA	NA	NA	NA	NA	NA	NA	NA	NA	820.74	NA	0	0	0	0	0	0	0	0	0	0	1	1	0	0	0	0	0	0	0	0	0	0	0	0	0	0	0	0
YDL061C	RPS29B	-0.013377	0.363333	3	0.725877	0.069383	3	0.669343	0.0434433	NA	NA	NA	NA	NA	NA	NA	NA	NA	NA	789.696	small	0	0	0	0	0	0	1	0	0	0	0	0	0	0	0	0	0	0	0	0	0	0	0	0	0	0	0	0
YDL062W		-0.0252594	0.113333	3	1.04126	0.041078	3	0.954097	0.00432731	NA	NA	NA	NA	NA	NA	NA	NA	NA	NA	621.818	small	NA	NA	NA	NA	NA	NA	NA	NA	NA	NA	NA	NA	NA	NA	NA	NA	NA	NA	NA	NA	NA	NA	NA	NA	NA	NA	NA	NA
YDL063C	SYO1	-0.0431139	0.123333	3	0.85247	0.0555787	3	0.758673	0.0465744	NA	NA	NA	NA	NA	NA	NA	NA	NA	NA	664.672	small	0	0	0	0	0	0	0	0	0	0	0	0	0	0	0	0	0	0	0	0	0	0	0	0	0	0	0	0
YDL065C	PEX19	-0.0299594	0.153333	3	0.843687	0.0573193	3	0.763567	0.0251252	NA	NA	NA	NA	NA	NA	NA	NA	NA	NA	796.106	NA	0	0	0	0	0	0	0	0	0	0	0	0	0	0	0	0	0	0	0	0	0	0	0	0	0	0	0	0
YDL066W	IDP1	0.00834309	0.37	3	0.984847	0.0530731	3	0.934637	0.0155154	NA	NA	NA	NA	NA	NA	NA	NA	NA	NA	725.686	NA	0	0	0	0	0	0	0	1	1	0	0	0	0	0	0	0	0	0	0	0	0	0	0	0	0	0	0	0
YDL067C	COX9	-0.00375438	0.43	9	0.969471	0.0392302	9	0.908078	0.0314438	0.978177	3	0.043052	0.974174	3	0.030264	0.328961	0.671509	0.465915	0.999986	686.08	NA	0	0	0	0	0	0	0	0	1	0	0	0	0	0	0	0	0	0	0	0	0	0	0	0	0	0	0	0
YDL068W		0.0403972	0	3	0.874803	0.0278483	3	0.86319	0.0245875	NA	NA	NA	NA	NA	NA	NA	NA	NA	NA	687.211	NA	NA	NA	NA	NA	NA	NA	NA	NA	NA	NA	NA	NA	NA	NA	NA	NA	NA	NA	NA	NA	NA	NA	NA	NA	NA	NA	NA	NA
YDL069C	CBS1	-0.0245882	0.0633333	6	0.936805	0.0243265	6	0.85652	0.0399823	0.94043	3	0.052912	0.931076	3	0.056285	0.0732665	0.926914	0.151794	0.999986	673.483	NA	0	0	0	0	0	0	0	0	0	0	0	0	0	0	0	0	0	0	0	0	0	0	0	0	1	0	0	0
YDL070W	BDF2	0.0163696	0.283333	3	0.93203	0.0587965	3	0.892987	0.0423856	NA	NA	NA	NA	NA	NA	NA	NA	NA	NA	748.519	NA	0	0	0	0	0	0	0	0	0	0	1	0	1	0	0	0	0	0	0	0	0	0	0	0	0	0	0	0
YDL071C		-0.0126838	0.416667	3	1.00318	0.0442501	3	0.93085	0.092484	NA	NA	NA	NA	NA	NA	NA	NA	NA	NA	707.248	NA	NA	NA	NA	NA	NA	NA	NA	NA	NA	NA	NA	NA	NA	NA	NA	NA	NA	NA	NA	NA	NA	NA	NA	NA	NA	NA	NA	NA
YDL072C	YET3	-0.481442	0	4	0.782203	0.0803004	2	0.254255	0.215759	1.0392	3	0.172933	0.45125	3	0.508404	0.682247	0.318216	0.798818	0.999986	797.959	NA	0	0	0	0	0	0	0	0	0	0	0	0	0	0	0	0	0	0	0	0	0	0	0	0	0	0	0	0
YDL073W		NA	NA	NA	NA	NA	NA	NA	NA	0.424248	3	0.132625	0.651158	3	0.474605	0.00147912	0.998527	0.0100953	0.999986	1236.88	NA	0	0	0	0	0	0	0	0	0	0	0	0	0	0	0	0	0	0	0	0	0	0	0	0	0	0	0	1
YDL074C	BRE1	0.00801565	0.306667	9	0.583069	0.0442921	8	0.556419	0.0304887	0.490703	3	0.072149	0.918034	3	0.088914	0.00153002	0.998476	0.0100953	0.999986	991.242	large	0	1	0	0	0	0	0	0	0	1	1	1	1	0	0	0	0	0	1	0	0	0	0	0	0	0	0	0
YDL075W	RPL31A	-0.0328616	0.243333	9	0.29329	0.103007	9	0.242991	0.103731	1.34904	3	0.057391	0.91934	3	0.043518	0.998336	0.00167133	0.99854	0.681633	749.964	small	0	0	0	0	0	0	1	0	0	0	0	0	0	0	0	0	0	0	0	0	0	0	0	1	1	0	0	0
YDL076C	RXT3	-0.00859926	0.37	3	1.00942	0.0140502	3	0.940807	0.0524753	NA	NA	NA	NA	NA	NA	NA	NA	NA	NA	931.713	NA	0	0	0	0	0	0	0	0	0	0	0	0	1	0	0	0	1	0	0	0	0	0	0	0	0	0	0	0
YDL077C	VAM6	0.0307963	0.193333	6	0.747407	0.095991	6	0.733767	0.0610833	0.863713	3	0.217612	0.959808	3	0.205063	0.128546	0.871727	0.232408	0.999986	754.018	NA	0	0	0	0	0	0	0	0	0	0	0	0	0	0	0	0	0	0	0	0	0	0	0	0	0	0	0	0
YDL078C	MDH3	-0.00705659	0.18	3	1.01675	0.00238068	3	0.949247	0.0129207	NA	NA	NA	NA	NA	NA	NA	NA	NA	NA	764.307	NA	0	0	0	0	0	0	0	1	1	0	0	0	0	0	0	0	0	0	0	0	0	0	0	0	0	0	0	0
YDL079C	MRK1	-0.0524845	0	3	0.978047	0.0227161	3	0.867413	0.0123505	NA	NA	NA	NA	NA	NA	NA	NA	NA	NA	749.396	NA	0	0	0	0	0	0	0	0	0	0	0	0	0	0	0	0	0	0	0	0	0	0	0	0	0	0	0	1
YDL080C	THI3	-0.00529962	0.436667	3	0.909953	0.0493951	3	0.850553	0.0246889	NA	NA	NA	NA	NA	NA	NA	NA	NA	NA	848.926	NA	0	0	0	0	0	0	0	0	0	0	0	0	0	0	0	0	0	0	1	0	0	0	0	0	0	0	0	0
YDL081C	RPP1A	0.0195608	0.293333	3	0.526807	0.0707514	3	0.515047	0.0543831	NA	NA	NA	NA	NA	NA	NA	NA	NA	NA	862.673	NA	0	0	0	0	0	0	1	0	0	0	0	0	0	0	0	0	0	0	0	0	0	0	0	1	0	0	0	1
YDL082W	RPL13A	-0.0104954	0.28	3	0.81118	0.0075578	3	0.752457	0.0304259	NA	NA	NA	NA	NA	NA	NA	NA	NA	NA	811.895	small	0	0	0	0	0	0	1	0	0	0	0	0	0	0	0	0	0	0	0	0	0	0	0	0	0	0	0	0
YDL083C	RPS16B	0.0130642	0.293333	3	0.726067	0.0366492	3	0.695963	0.0366717	NA	NA	NA	NA	NA	NA	NA	NA	NA	NA	770.907	small	0	0	0	0	0	0	1	0	0	0	0	1	0	0	0	0	0	1	0	0	0	0	0	0	0	0	0	0
YDL085C-A		0.018641	0.14	6	0.972477	0.0413522	6	0.9333	0.0272046	1.03152	3	0.210181	0.974766	3	0.107411	0.381692	0.618804	0.520143	0.999986	NA	NA	0	0	0	0	0	0	0	0	0	0	0	0	0	0	0	0	0	0	0	0	0	0	0	0	0	0	0	0
YDL085W	NDE2	0.0100393	0.21	3	0.97727	0.0269414	3	0.929207	0.00538005	NA	NA	NA	NA	NA	NA	NA	NA	NA	NA	771.909	NA	0	0	0	0	0	0	0	1	1	0	0	0	0	0	0	0	0	0	0	0	0	0	0	0	0	0	0	0
YDL086W		-0.04312	0.07	3	1.05488	0.0368705	3	0.94904	0.0569616	NA	NA	NA	NA	NA	NA	NA	NA	NA	NA	771.743	NA	0	0	0	0	0	0	0	0	0	0	0	0	0	0	0	0	0	0	0	0	0	0	0	0	0	0	0	0
YDL088C	ASM4	-0.0117371	0.263333	3	1.02431	0.0495232	3	0.951677	0.0298286	NA	NA	NA	NA	NA	NA	NA	NA	NA	NA	768.633	NA	0	1	0	0	0	0	0	0	0	0	0	0	0	0	0	0	0	0	0	0	0	0	0	0	0	0	0	0
YDL089W	NUR1	-0.0039397	0.323333	3	1.03453	0.00682593	3	0.969083	0.0536349	NA	NA	NA	NA	NA	NA	NA	NA	NA	NA	767.529	NA	0	1	0	0	0	0	0	0	0	0	0	0	0	0	0	0	0	0	0	0	0	0	0	0	0	0	0	0
YDL091C	UBX3	-0.0128175	0.186667	6	0.994985	0.0230606	6	0.923012	0.0286303	0.943637	3	0.091911	1.02816	3	0.066272	0.177086	0.823252	0.289009	0.999986	847.08	NA	0	0	0	0	0	0	0	0	0	0	0	0	1	0	0	0	0	0	0	0	0	0	0	0	0	0	0	0
YDL093W	PMT5	-0.0109676	0.286667	6	0.973342	0.0252741	6	0.904505	0.0373382	0.931836	3	0.220844	1.06364	3	0.075275	0.5852	0.415307	0.716358	0.999986	799.159	NA	0	0	0	0	0	0	0	1	0	0	0	0	0	0	0	0	0	0	0	0	0	0	0	0	0	0	0	0
YDL094C		-0.00822387	0.293333	6	0.970545	0.0319027	6	0.904618	0.0257365	0.944261	3	0.043088	1.04635	3	0.089229	0.0743576	0.925825	0.153457	0.999986	691.777	NA	NA	NA	NA	NA	NA	NA	NA	NA	NA	NA	NA	NA	NA	NA	NA	NA	NA	NA	NA	NA	NA	NA	NA	NA	NA	NA	NA	NA
YDL095W	PMT1	0.0143324	0.203333	6	0.989265	0.0268334	6	0.944782	0.0330106	0.836787	3	0.062329	0.949329	3	0.058737	0.00225989	0.997749	0.0104085	0.999986	766.305	NA	0	0	0	0	0	0	0	1	0	0	0	0	0	0	0	0	0	0	0	0	0	0	0	0	0	0	0	0
YDL096C	OPI6	0.0125964	0.293333	9	0.926258	0.0649341	9	0.883784	0.0584892	0.884547	3	0.168233	0.930143	3	0.079091	0.108709	0.891533	0.204926	0.999986	794.863	NA	NA	NA	NA	NA	NA	NA	NA	NA	NA	NA	NA	NA	NA	NA	NA	NA	NA	NA	NA	NA	NA	NA	NA	NA	NA	NA	NA	NA
YDL099W	BUG1	0.0101578	0.193333	9	0.971078	0.0267278	9	0.923501	0.0309142	0.886068	3	0.06417	1.00992	3	0.03561	0.0103326	0.989703	0.0298151	0.999986	780.569	NA	0	0	0	0	0	0	0	0	0	0	0	0	0	0	0	0	0	0	0	0	0	0	0	0	0	0	0	0
YDL100C	GET3	-0.0770892	0	9	0.956477	0.023163	9	0.822521	0.027738	0.930176	3	0.296918	0.971814	3	0.091001	0.159759	0.840557	0.270455	0.999986	698.995	NA	0	0	1	0	0	0	0	0	0	0	0	0	0	0	0	0	0	0	0	0	0	0	0	0	0	0	1	0
YDL101C	DUN1	-0.00456748	0.396667	9	0.96071	0.0438553	9	0.899024	0.0460202	0.609415	3	0.047873	1.0839	3	0.057124	0.00153649	0.99847	0.0100953	0.999986	898.8	NA	0	0	0	0	0	0	0	0	0	1	0	0	0	0	0	0	0	0	0	0	0	0	0	0	0	0	0	1
YDL104C	QRI7	0.0152706	0.0833333	9	0.941148	0.0347335	9	0.900463	0.0271433	0.573505	3	0.039335	1.03978	3	0.089815	0.00153649	0.99847	0.0100953	0.999986	756.766	NA	0	0	0	0	0	0	0	0	0	0	0	0	0	0	0	0	0	0	0	0	0	0	0	0	0	0	0	0
YDL106C	PHO2	-0.0197588	0.06	9	0.962388	0.0257052	9	0.885411	0.032334	1.00678	3	0.144868	1.00658	3	0.076248	0.298087	0.702363	0.432155	0.999986	743.972	NA	0	0	0	0	0	0	0	0	0	0	0	0	1	0	0	0	0	0	1	0	0	0	0	0	0	0	0	0
YDL107W	MSS2	-0.00118699	0.466667	9	0.963466	0.0418587	9	0.904997	0.0312564	1.0725	3	0.07687	0.975157	3	0.056193	0.950082	0.0500525	0.990033	0.999986	736.295	NA	0	0	0	0	0	0	0	0	0	0	0	0	0	0	0	0	0	0	0	0	0	0	0	0	0	0	0	0
YDL109C		0.0191756	0.213333	9	0.97517	0.0457126	9	0.936368	0.0595259	1.14277	3	0.349805	0.921675	3	0.171161	0.669626	0.330845	0.787506	0.999986	770.044	NA	0	0	0	0	0	0	0	0	0	0	0	0	0	0	0	0	0	0	0	0	0	0	0	0	0	0	0	0
YDL110C	TMA17	-0.00350534	0.38	9	0.935404	0.0249221	9	0.876286	0.0339428	0.687237	3	0.065051	1.0195	3	0.013371	0.00156264	0.998444	0.0100953	0.999986	777.826	NA	0	0	0	0	0	0	0	0	0	0	0	0	0	0	0	0	0	0	0	0	0	0	0	0	0	0	0	0
YDL112W	TRM3	-0.00483122	0.39	9	0.950013	0.0428303	9	0.8887	0.0307809	0.709549	3	0.005711	1.06207	3	0.03143	0.00157587	0.998431	0.0100953	0.999986	800.6	NA	0	0	0	0	0	0	0	0	0	0	0	0	0	0	0	0	0	0	0	0	0	0	0	0	0	0	0	0
YDL113C	ATG20	-0.00596884	0.293333	9	1.01382	0.0344918	9	0.947574	0.0285498	0.965713	3	0.048951	0.996327	3	0.041537	0.213252	0.787126	0.333598	0.999986	647.5	NA	0	0	0	0	0	0	0	0	0	0	0	0	0	0	0	0	0	0	0	0	0	0	0	0	0	0	0	0
YDL114W		-0.0318347	0.0266667	9	0.979913	0.0412505	9	0.889819	0.0370022	0.763938	3	0.044131	0.996104	3	0.05145	0.00160937	0.998397	0.0100953	0.999986	762.632	NA	0	0	0	0	0	0	0	0	0	0	0	0	0	0	0	0	0	0	0	0	0	0	0	0	0	0	0	0
YDL115C	IWR1	-0.038665	0.103333	6	0.69827	0.070859	6	0.61809	0.0485344	0.897859	3	0.120021	0.941103	3	0.123914	0.0676533	0.932517	0.142632	0.999986	1006.18	NA	0	0	0	0	0	0	0	0	0	0	0	0	0	0	0	0	0	0	0	0	0	0	0	0	0	0	0	0
YDL116W	NUP84	-0.00201941	0.483333	7	0.862477	0.0874666	6	0.80918	0.0851813	0.797539	3	0.166914	1.00591	3	0.039246	0.00508165	0.994937	0.0168567	0.999986	930.966	NA	0	0	0	0	0	0	0	0	0	0	1	0	1	0	0	0	0	0	1	0	0	0	0	0	0	0	0	0
YDL117W	CYK3	0.0131864	0.2	9	0.924239	0.0206151	9	0.882476	0.0477962	0.757445	3	0.062886	0.980728	3	0.026708	0.00160262	0.998404	0.0100953	0.999986	917.55	NA	0	1	0	0	1	0	0	0	0	0	0	0	0	0	0	0	0	0	0	0	0	0	0	0	0	0	0	0
YDL118W		-0.0183469	0.0466667	9	0.9781	0.030079	9	0.901601	0.0227378	0.933086	3	0.092001	1.03733	3	0.06319	0.0963998	0.903822	0.187401	0.999986	707.157	NA	NA	NA	NA	NA	NA	NA	NA	NA	NA	NA	NA	NA	NA	NA	NA	NA	NA	NA	NA	NA	NA	NA	NA	NA	NA	NA	NA	NA
YDL119C		-0.0215145	0.126667	9	0.967787	0.0582417	9	0.888733	0.0250057	1.03154	3	0.146039	1.04424	3	0.038543	0.438767	0.561746	0.578342	0.999986	835.868	NA	0	0	0	0	0	0	0	0	0	0	0	0	0	0	0	0	0	0	0	0	0	0	0	0	0	0	0	0
YDL121C		-0.00821774	0.253333	9	0.991093	0.0283166	9	0.923951	0.0166339	0.939744	3	0.062149	1.01906	3	0.041666	0.0823452	0.917852	0.166498	0.999986	778.333	NA	0	0	0	0	0	0	0	0	0	0	0	0	0	0	0	0	0	0	0	0	0	0	0	0	0	0	0	0
YDL122W	UBP1	-0.00963861	0.18	9	0.944413	0.020269	9	0.878626	0.0277899	1.0351	3	0.07126	0.94797	3	0.053302	0.834162	0.166162	0.918325	0.999986	718.006	NA	0	0	0	0	0	0	0	0	0	0	0	0	0	0	0	0	0	0	0	0	0	0	0	0	0	0	0	0
YDL123W	SNA4	-0.0123189	0.09	9	0.983112	0.0223654	9	0.912343	0.0280039	1.01104	3	0.112829	0.963346	3	0.049809	0.698749	0.301704	0.812381	0.999986	782.659	NA	0	0	0	0	0	0	0	0	0	0	0	0	0	0	0	0	0	0	0	0	0	0	0	0	0	0	0	0
YDL124W		0.020538	0.06	9	0.945478	0.0240672	9	0.909803	0.0395718	0.781194	3	0.014436	1.02396	3	0.07687	0.00160937	0.998397	0.0100953	0.999986	779.362	NA	0	0	0	0	0	0	0	0	0	0	0	0	0	0	0	0	0	0	0	0	0	0	0	0	0	0	0	0
YDL125C	HNT1	0.0271312	0.0233333	9	0.982497	0.0358765	9	0.951214	0.0352679	0.920544	3	0.054258	1.01972	3	0.062142	0.0287677	0.971318	0.0700545	0.999986	916.614	NA	0	0	0	0	0	0	0	0	0	0	0	0	0	0	0	0	0	0	0	0	0	0	0	0	0	0	0	0
YDL127W	PCL2	-0.00796492	0.33	9	0.965089	0.0384996	9	0.899746	0.0512882	0.927248	3	0.225179	0.906299	3	0.169139	0.202084	0.798282	0.319466	0.999986	793.457	NA	0	0	0	0	0	0	0	0	0	0	0	0	0	0	0	0	0	0	0	0	0	0	0	0	0	0	0	1
YDL128W	VCX1	0.0190129	0.14	9	0.970696	0.0398653	9	0.931997	0.0360081	0.851458	3	0.000596	1.02797	3	0.018913	0.00194951	0.998059	0.0100953	0.999986	739.19	NA	0	0	0	0	0	0	0	0	0	0	0	0	0	0	0	0	0	0	0	0	0	0	0	0	0	0	0	0
YDL129W		-0.0108672	0.273333	9	0.987347	0.0360335	9	0.917778	0.0412179	0.791569	3	0.019044	1.00145	3	0.054831	0.00162296	0.998384	0.0100953	0.999986	820.126	NA	0	0	0	0	0	0	0	0	0	0	0	0	0	0	0	0	0	0	0	0	0	0	0	0	0	0	0	0
YDL130W	RPP1B	-0.0368531	0.00333333	9	0.909763	0.0340226	9	0.818821	0.0312669	1.03942	3	0.040381	1.02218	3	0.056458	0.923048	0.0771395	0.976242	0.999986	678.02	NA	0	0	0	0	0	0	1	0	0	0	0	0	0	0	0	0	0	0	0	0	0	0	0	1	0	0	0	1
YDL130W-A	STF1	0.0150166	0.26	6	0.960348	0.0724528	6	0.918268	0.0354836	0.956078	3	0.049604	1.00236	3	0.046212	0.140077	0.860213	0.247589	0.999986	719.842	NA	0	0	0	0	0	0	0	0	0	0	0	0	0	0	0	0	0	0	0	0	0	0	0	0	0	0	0	0
YDL131W	LYS21	-0.0362735	0.00666667	9	0.963263	0.0473084	9	0.86972	0.0354628	0.951284	3	0.204809	1.03644	3	0.055509	0.244733	0.755675	0.37109	0.999986	807.518	NA	0	0	0	0	0	0	0	0	0	0	0	0	0	0	0	0	0	0	0	0	0	0	0	0	0	0	0	0
YDL133C-A	RPL41B	-0.0227144	0.0533333	6	0.920693	0.0162692	6	0.84324	0.035671	0.72438	3	0.080272	1.05831	3	0.099846	0.00157587	0.998431	0.0100953	0.999986	760.711	NA	0	0	0	0	0	0	1	0	0	0	0	0	0	0	0	0	0	0	0	0	0	0	0	0	0	0	0	0
YDL133W	SRF1	-0.00395973	0.32	9	0.979847	0.0209808	9	0.917631	0.0219365	0.967432	3	0.078122	0.974266	3	0.038184	0.301704	0.698749	0.435683	0.999986	995.822	NA	0	0	0	0	0	0	0	0	0	0	0	0	0	0	0	0	0	0	0	0	0	0	0	0	0	0	0	0
YDL134C	PPH21	-0.016697	0.143333	9	0.972622	0.0398634	9	0.898099	0.0364629	0.819606	3	0.030805	0.999447	3	0.03218	0.00175	0.998257	0.0100953	0.999986	840.58	NA	0	1	0	0	0	0	0	0	0	0	0	0	0	0	0	0	0	0	0	0	0	0	0	0	1	0	0	0
YDL134C-A		-0.00987546	0.26	9	0.962669	0.021248	9	0.895559	0.0429804	0.974124	3	0.060672	0.995658	3	0.040225	0.3159	0.684562	0.450614	0.999986	760.895	NA	NA	NA	NA	NA	NA	NA	NA	NA	NA	NA	NA	NA	NA	NA	NA	NA	NA	NA	NA	NA	NA	NA	NA	NA	NA	NA	NA	NA
YDL135C	RDI1	0.0172661	0.06	9	0.944157	0.0255712	9	0.905289	0.0281364	0.84852	3	0.109254	0.937051	3	0.072028	0.0142908	0.985756	0.0388056	0.999986	765.176	small	0	0	0	0	0	0	0	0	0	0	0	0	0	0	0	0	0	0	0	0	0	0	0	0	0	0	0	0
YDL136W	RPL35B	-0.0194264	0.113333	9	0.88076	0.0213104	9	0.808969	0.0560841	1.19049	3	0.240433	0.919224	3	0.074669	0.971318	0.0287677	0.99854	0.999986	765.414	small	0	0	0	0	0	0	1	0	0	0	0	0	0	0	0	0	0	1	0	0	0	0	0	0	0	0	0	0
YDL137W	ARF2	-0.0104719	0.24	9	0.981231	0.0380354	9	0.912421	0.0329096	0.978893	3	0.05752	1.0585	3	0.072886	0.393145	0.607355	0.531067	0.999986	731.875	NA	0	0	0	0	0	0	0	0	0	0	0	0	0	0	0	0	0	0	0	0	0	0	0	0	0	0	0	0
YDL138W	RGT2	-0.00790951	0.313333	9	0.995437	0.0470362	9	0.928344	0.0263081	0.907667	3	0.026927	1.02753	3	0.036488	0.00774579	0.992282	0.0236924	0.999986	748.385	NA	0	0	0	0	0	0	0	0	0	0	0	0	0	0	0	0	0	0	0	0	0	0	0	0	0	0	0	0
YDL142C	CRD1	0.0482821	0	9	0.886602	0.0476548	9	0.882172	0.0418381	1.07593	3	0.306324	0.919446	3	0.14336	0.257993	0.742427	0.386788	0.999986	693.182	NA	0	0	0	0	0	0	0	0	0	0	0	0	0	0	0	0	0	0	0	0	0	0	0	0	0	0	0	0
YDL144C		0.0328088	0.02	9	0.976402	0.0260727	9	0.95116	0.0495223	0.979566	3	0.105309	1.0146	3	0.045106	0.304429	0.696026	0.438561	0.999986	785.723	NA	0	0	0	0	0	0	0	0	0	0	0	0	0	0	0	0	0	0	0	0	0	0	0	0	0	0	0	0
YDL146W	LDB17	0.0430334	0	9	0.940074	0.0311868	9	0.927217	0.0422716	0.706869	3	0.09794	0.988305	3	0.14253	0.00159589	0.998411	0.0100953	0.999986	703.129	NA	0	0	0	0	0	0	0	0	0	0	0	0	0	0	0	0	0	0	0	0	0	0	0	0	0	0	0	0
YDL149W	ATG9	0.0395431	0.00666667	9	0.911699	0.0515521	9	0.897038	0.0381364	0.87662	3	0.081143	0.997218	3	0.023827	0.00802725	0.992001	0.024413	0.999986	763.555	NA	0	0	0	0	0	0	0	0	0	0	0	0	0	0	0	0	0	0	0	0	0	0	0	0	0	0	0	0
YDL151C	BUD30	-0.0618281	0.00666667	9	0.592834	0.0504672	8	0.49576	0.0534498	0.699913	3	0.068713	0.927469	3	0.024927	0.00155607	0.99845	0.0100953	0.999986	828.791	NA	NA	NA	NA	NA	NA	NA	NA	NA	NA	NA	NA	NA	NA	NA	NA	NA	NA	NA	NA	NA	NA	NA	NA	NA	NA	NA	NA	NA
YDL154W	MSH5	0.0121884	0.26	9	1.01063	0.0309039	9	0.962736	0.0493648	0.955155	3	0.111828	0.941731	3	0.073872	0.3159	0.684562	0.450614	0.999986	737.657	NA	0	0	0	0	0	0	0	0	0	0	1	1	0	0	0	0	0	0	0	0	0	0	0	0	0	0	0	0
YDL155W	CLB3	-0.0016122	0.456667	9	0.961117	0.0381833	9	0.902362	0.0343121	1.10174	3	0.041551	0.92836	3	0.05575	0.990088	0.00994675	0.99854	0.707984	823.261	NA	0	1	0	0	0	0	0	0	0	0	0	0	0	0	0	0	0	0	0	0	0	0	0	0	0	0	0	1
YDL156W	CMR1	-0.00372338	0.343333	9	0.963171	0.0349345	9	0.902183	0.0151288	0.973403	3	0.044846	0.919892	3	0.027798	0.269894	0.730536	0.401114	0.999986	746.969	NA	0	0	0	0	0	0	0	0	0	0	0	0	0	0	0	0	0	0	0	0	0	0	0	0	0	0	0	0
YDL157C		0.0326904	0.00666667	9	0.869268	0.0249208	9	0.850277	0.0400385	0.831624	3	0.202821	0.960672	3	0.132582	0.0937608	0.906457	0.183612	0.999986	781.919	NA	0	0	0	0	0	0	0	0	0	0	0	0	0	0	0	0	0	0	0	0	0	0	0	0	0	0	0	0
YDL159W	STE7	NA	NA	NA	NA	NA	NA	NA	NA	0.302627	3	0.016224	0.038997	3	0.002348	0.00140566	0.9986	0.0100953	0.999986	832.158	NA	0	1	1	0	0	1	0	0	0	0	0	0	0	0	0	0	0	0	0	0	0	0	0	0	0	0	0	1
YDL159W-A		-0.00648992	0.3	6	0.971985	0.0263713	6	0.907707	0.022744	1.09896	3	0.139297	0.971014	3	0.067245	0.929933	0.0702417	0.980709	0.999986	NA	NA	0	0	0	0	0	0	0	0	0	0	0	0	0	0	0	0	0	0	0	0	0	0	0	0	0	0	0	0
YDL160C	DHH1	-0.0134818	0.446667	8	0.873293	0.263423	7	0.80789	0.252151	0.720623	3	0.159776	0.981984	3	0.12585	0.00244116	0.997569	0.0107375	0.999986	1149	NA	0	0	0	0	0	0	0	0	0	0	0	0	0	0	0	0	0	0	0	0	1	1	0	1	1	0	0	0
YDL160C-A	MHF2	NA	NA	NA	NA	NA	NA	NA	NA	0.30489	3	0.040247	0.037516	3	0.002507	0.00142371	0.998582	0.0100953	0.999986	NA	NA	0	0	0	0	0	0	0	0	0	0	1	0	0	0	0	0	0	0	0	0	0	0	0	0	0	0	0	0
YDL161W	ENT1	-0.0111702	0.2	9	0.98352	0.0290492	9	0.913876	0.0315658	0.971844	3	0.145298	0.97538	3	0.091975	0.326144	0.674324	0.462883	0.999986	833.122	NA	0	0	0	0	0	0	0	0	0	0	0	0	0	0	0	0	0	0	0	0	0	0	0	0	0	0	0	0
YDL162C		0.00398523	0.4	9	0.930704	0.0376989	9	0.879356	0.0494192	0.761518	3	0.125767	0.971146	3	0.125778	0.00189386	0.998114	0.0100953	0.999986	799.317	NA	NA	NA	NA	NA	NA	NA	NA	NA	NA	NA	NA	NA	NA	NA	NA	NA	NA	NA	NA	NA	NA	NA	NA	NA	NA	NA	NA	NA
YDL167C	NRP1	0.0201526	0.13	9	0.986801	0.0450851	9	0.948284	0.0284218	1.0109	3	0.037744	0.9445	3	0.077054	0.725357	0.275077	0.833404	0.999986	762.521	NA	0	0	0	0	0	0	0	0	0	0	0	0	0	0	0	0	0	0	0	0	0	0	0	0	0	0	0	0
YDL168W	SFA1	0.0115009	0.293333	9	0.952067	0.0449073	9	0.906963	0.030976	0.946909	3	0.094678	1.04089	3	0.058978	0.129367	0.870907	0.232782	0.999986	806.866	NA	0	0	0	0	0	0	0	0	0	0	0	0	0	0	0	0	0	0	0	0	0	0	0	0	0	0	0	0
YDL169C	UGX2	-0.00851107	0.356667	9	1.0221	0.038052	9	0.952819	0.0464468	0.945506	3	0.064021	0.990979	3	0.035779	0.126106	0.874163	0.229763	0.999986	746.626	NA	0	0	0	0	0	0	0	0	0	0	0	0	0	0	0	0	0	0	0	0	0	0	0	0	0	0	0	0
YDL170W	UGA3	0.0124009	0.276667	9	1.02396	0.0507045	9	0.975484	0.0340628	1.00235	3	0.152383	0.975157	3	0.096524	0.306252	0.694204	0.440525	0.999986	806.342	NA	0	0	0	0	0	0	0	0	0	0	0	0	0	0	0	0	0	0	1	0	0	0	0	0	0	0	0	0
YDL171C	GLT1	-0.0120555	0.203333	9	1.01946	0.0249243	9	0.946797	0.046314	0.96231	3	0.021875	0.97382	3	0.057541	0.144466	0.85583	0.253198	0.999986	801.243	NA	0	0	0	0	0	0	0	0	0	0	0	0	0	0	0	0	0	0	0	0	0	0	0	0	0	0	0	0
YDL172C		-0.000362147	0.483333	9	0.948858	0.0255491	9	0.892082	0.0241103	0.997506	3	0.116907	0.947747	3	0.08483	0.463477	0.537039	0.60162	0.999986	779.013	NA	NA	NA	NA	NA	NA	NA	NA	NA	NA	NA	NA	NA	NA	NA	NA	NA	NA	NA	NA	NA	NA	NA	NA	NA	NA	NA	NA	NA
YDL173W	PAR32	-0.0251985	0.09	9	0.912701	0.0530697	9	0.833239	0.0407297	0.690843	3	0.01698	1.00858	3	0.050809	0.00156264	0.998444	0.0100953	0.999986	770.126	NA	0	0	0	0	0	0	0	0	0	0	0	0	0	0	0	0	0	0	0	0	0	0	0	0	0	0	0	0
YDL174C	DLD1	0.00893417	0.21	9	0.956907	0.0297753	9	0.908949	0.0150649	0.835428	3	0.260371	1.00502	3	0.060287	0.136063	0.864221	0.242013	0.999986	742.615	NA	0	0	0	0	0	0	0	0	0	0	0	0	0	0	0	0	0	0	0	0	0	0	0	0	0	0	0	0
YDL175C	AIR2	0.0210451	0.113333	9	0.982263	0.0394342	9	0.944909	0.0352574	0.912895	3	0.053188	1.01995	3	0.056893	0.0196768	0.980385	0.0512239	0.999986	780.799	NA	0	0	0	0	0	0	0	0	0	0	0	0	0	0	0	0	0	0	0	0	0	1	0	0	0	0	0	0
YDL176W		-0.0230171	0.123333	9	0.964529	0.0278207	9	0.884167	0.054984	0.930176	3	0.204861	0.956661	3	0.060847	0.181854	0.818489	0.295481	0.999986	835.227	NA	0	0	0	0	0	0	0	0	0	0	0	0	0	0	0	0	0	0	0	0	0	0	0	0	0	0	0	0
YDL177C		0.00827786	0.193333	9	0.982759	0.0274751	9	0.932608	0.0200719	1.0558	3	0.226823	1.0039	3	0.043307	0.341757	0.65872	0.47922	0.999986	779.788	NA	0	0	0	0	0	0	0	0	0	0	0	0	0	0	0	0	0	0	0	0	0	0	0	0	0	0	0	0
YDL178W	DLD2	0.010317	0.233333	9	0.963812	0.0394949	9	0.916827	0.0275847	0.970187	3	0.022459	1.02017	3	0.056837	0.220507	0.779878	0.341601	0.999986	781.719	NA	0	0	0	0	0	0	0	0	0	0	0	0	0	0	0	0	0	0	0	0	0	0	0	0	0	0	0	0
YDL179W	PCL9	0.00342249	0.42	9	0.936097	0.0319692	9	0.883864	0.0492268	0.685986	3	0.034028	1.03778	3	0.046712	0.00155607	0.99845	0.0100953	0.999986	823.135	NA	0	1	0	0	0	0	0	0	0	0	0	0	0	0	0	0	0	0	1	0	0	0	0	0	0	0	0	1
YDL180W		0.0138765	0.273333	9	0.922148	0.0449039	9	0.881199	0.0498862	0.928401	3	0.05116	0.995436	3	0.067746	0.0394181	0.960692	0.0909941	0.999986	697.489	NA	0	0	0	0	0	0	0	0	0	0	0	0	0	0	0	0	0	0	0	0	0	0	0	0	0	0	0	0
YDL181W	INH1	-0.0253303	0.0366667	6	0.960485	0.0259061	6	0.87805	0.0235813	0.734073	3	0.326639	0.67432	3	0.553898	0.0079136	0.992115	0.0241441	0.999986	719.411	NA	0	0	0	0	0	0	0	0	0	0	0	0	0	0	0	0	0	0	0	0	0	0	0	0	0	0	0	0
YDL182W	LYS20	-0.0160979	0.236667	9	0.941434	0.0585851	9	0.869364	0.0370147	0.924392	3	0.167175	0.974488	3	0.105839	0.172397	0.827935	0.283482	0.999986	914.769	NA	0	0	0	0	0	0	0	0	0	0	1	0	1	0	0	0	0	0	0	0	0	0	0	0	0	0	0	0
YDL183C		0.0133197	0.336667	9	0.994993	0.0444252	9	0.949157	0.0932984	0.792611	3	0.109194	0.944405	3	0.110783	0.00293569	0.997076	0.0117673	0.999986	815.271	NA	0	0	0	0	0	0	0	0	0	0	0	0	0	0	0	0	0	0	0	0	0	0	0	0	0	0	0	0
YDL184C	RPL41A	-0.0430259	0	9	0.989069	0.0327526	9	0.887239	0.0268381	0.703617	3	0.122507	0.989865	3	0.05575	0.00165044	0.998356	0.0100953	0.999986	760.027	NA	0	0	0	0	0	0	1	0	0	0	0	0	0	0	0	0	0	0	0	0	0	0	0	0	0	0	0	0
YDL185W	VMA1	-0.0186405	0.433333	6	0.543963	0.193688	5	0.492982	0.227908	1.0078	3	0.070673	1.01999	3	0.081159	0.626216	0.374277	0.75404	0.999986	905.788	NA	0	0	0	0	0	0	0	0	0	0	0	1	0	0	0	0	0	0	0	0	0	0	0	0	0	0	0	0
YDL186W		-0.007455	0.233333	9	1.01566	0.0291893	9	0.947819	0.0277557	1.05342	3	0.224023	1.02463	3	0.001682	0.345105	0.655374	0.48194	0.999986	736.158	NA	0	0	0	0	0	0	0	0	0	0	0	0	0	0	0	0	0	0	0	0	0	0	0	0	0	0	0	0
YDL187C		0.0283412	0.07	9	1.01475	0.0552629	9	0.982763	0.0427342	0.92817	3	0.055431	0.99499	3	0.075589	0.0413375	0.958777	0.0946946	0.999986	781.755	NA	NA	NA	NA	NA	NA	NA	NA	NA	NA	NA	NA	NA	NA	NA	NA	NA	NA	NA	NA	NA	NA	NA	NA	NA	NA	NA	NA	NA
YDL188C	PPH22	-0.0284289	0.03	9	0.957977	0.0294661	9	0.872592	0.0402638	0.781182	3	0.090706	0.971146	3	0.073005	0.00169955	0.998308	0.0100953	0.999986	785.891	NA	0	1	0	0	0	0	0	0	0	0	0	0	0	0	0	0	0	0	0	0	0	0	0	0	1	0	0	0
YDL189W	RBS1	-0.00409576	0.353333	9	0.991743	0.0332352	9	0.928684	0.0286559	0.94223	3	0.051291	1.04758	3	0.012807	0.0796139	0.920579	0.162139	0.999986	738.232	NA	0	0	0	0	0	0	0	1	0	0	0	0	0	0	0	0	0	0	0	0	0	0	0	0	0	0	0	0
YDL190C	UFD2	0.0227747	0.0433333	9	0.874537	0.0449355	9	0.845317	0.0178778	0.69037	3	0.00265	0.979614	3	0.122151	0.00155607	0.99845	0.0100953	0.999986	765.757	NA	0	0	0	0	0	0	0	0	0	0	0	0	0	0	0	0	0	0	0	0	0	0	0	0	0	0	0	0
YDL191W	RPL35A	0.0151527	0.27	6	0.915487	0.0384083	6	0.87621	0.0612464	0.966143	3	0.087736	1.01517	3	0.058002	0.193764	0.806593	0.309067	0.999986	732.291	NA	0	0	0	0	0	0	1	0	0	0	0	0	0	0	0	0	0	1	0	0	0	0	0	0	0	0	0	0
YDL192W	ARF1	0.0025055	0.54	6	0.68202	0.0608986	6	0.643977	0.0595032	1.1294	3	0.005793	0.953615	3	0.032813	0.995565	0.00445176	0.99854	0.681633	882.556	NA	0	0	0	0	0	0	0	0	0	0	0	0	0	0	0	0	0	0	0	0	0	0	0	0	0	0	0	0
YDL194W	SNF3	-0.0191626	0.286667	6	0.968492	0.071055	6	0.891748	0.0633789	0.817738	3	0.016844	1.04337	3	0.020152	0.00169246	0.998315	0.0100953	0.999986	767.685	NA	0	0	0	0	0	0	0	0	0	0	0	0	0	0	0	0	0	0	0	0	0	0	0	0	0	0	0	0
YDL197C	ASF2	-0.00338859	0.4	6	0.985435	0.0396139	6	0.923458	0.0344417	0.954075	3	0.031301	0.992062	3	0.015238	0.0997748	0.900453	0.192322	0.999986	786.992	NA	0	0	0	0	0	0	0	0	0	0	0	0	1	0	0	0	0	0	0	0	0	0	0	0	0	0	0	0
YDL198C	GGC1	-0.0166177	0.0466667	6	0.0780533	0.028604	2	0.056795	0.00392444	0.722305	3	0.614536	0.172148	3	0.179343	0.158498	0.841816	0.269412	0.999986	813.043	NA	0	0	0	0	0	0	0	0	0	0	0	0	0	0	0	0	0	0	0	0	0	0	0	0	0	0	0	0
YDL199C		-0.0134959	0.26	6	1.00104	0.0439211	6	0.928027	0.0331986	0.996621	3	0.09633	0.984718	3	0.092408	0.346544	0.653936	0.483526	0.999986	769.509	NA	0	0	0	0	0	0	0	0	0	0	0	0	0	0	0	0	0	0	0	0	0	0	0	0	0	0	0	0
YDL200C	MGT1	-0.00598926	0.333333	6	0.993553	0.0284305	6	0.928493	0.0283675	0.962195	3	0.021528	1.01409	3	0.022596	0.142992	0.857301	0.25126	0.999986	825.037	NA	0	0	0	0	0	0	0	0	0	0	1	0	0	0	0	0	0	0	0	0	0	0	0	0	0	0	0	0
YDL201W	TRM8	0.0235984	0.09	6	0.923235	0.0278432	6	0.891943	0.0451169	0.749498	3	0.092385	1.01323	3	0.05793	0.00168539	0.998322	0.0100953	0.999986	796.319	NA	0	0	0	0	0	0	0	0	0	0	0	0	0	0	0	0	0	0	0	0	0	0	0	0	0	0	0	0
YDL202W	MRPL11	0.199765	0	6	0.760918	0.181511	6	0.915443	0.0510661	0.833237	3	0.08169	0.98444	3	0.091886	0.00342383	0.99659	0.0129543	0.999986	687.579	NA	0	0	0	0	0	0	0	0	0	0	0	0	0	0	0	0	0	0	0	0	0	0	0	0	0	0	0	0
YDL203C	ACK1	-0.00642056	0.39	6	0.984953	0.061335	6	0.919973	0.0405025	0.877269	3	0.065712	1.03418	3	0.004536	0.00774579	0.992282	0.0236924	0.999986	815.763	NA	0	0	0	0	0	0	0	0	0	0	0	0	0	0	0	0	0	0	0	0	0	0	0	0	0	0	0	0
YDL204W	RTN2	0.00379013	0.43	6	0.997412	0.0500879	6	0.941902	0.0361118	1.02882	3	0.084978	0.965189	3	0.092802	0.751575	0.248837	0.855524	0.999986	821.542	NA	0	0	0	0	0	0	0	0	0	0	0	0	0	0	0	0	0	0	0	0	0	0	0	0	0	0	0	0
YDL206W		-0.00642653	0.383333	6	0.937702	0.0407984	6	0.875525	0.0271166	1.185	3	0.264424	0.856418	3	0.183646	0.953215	0.0469128	0.991293	0.999986	838.233	NA	0	0	0	0	0	0	0	0	0	0	0	0	0	0	0	0	0	0	0	0	0	0	0	0	0	0	0	0
YDL210W	UGA4	-0.00010733	0.546667	6	1.0145	0.0351024	6	0.954075	0.0230868	0.887891	3	0.090467	0.948647	3	0.047832	0.023642	0.97643	0.0594152	0.999986	904.506	NA	0	0	0	0	0	0	0	0	0	0	0	0	0	0	0	0	0	0	0	0	0	0	0	0	0	0	0	0
YDL211C		-0.00379808	0.463333	6	1.01392	0.0334667	6	0.949845	0.0534411	1.0112	3	0.184294	0.995302	3	0.011878	0.247191	0.753219	0.37328	0.999986	806.838	NA	0	0	0	0	0	0	0	0	0	0	0	0	0	0	0	0	0	0	0	0	0	0	0	0	0	0	0	0
YDL213C	NOP6	-0.00238796	0.476667	6	0.943368	0.0242934	6	0.884893	0.0383105	0.94382	3	0.083866	0.98515	3	0.088074	0.155995	0.844316	0.266198	0.999986	775.651	NA	0	0	0	0	0	0	0	0	0	0	0	0	0	0	0	0	0	1	0	0	0	0	0	0	0	0	0	0
YDL214C	PRR2	-0.0347043	0.00333333	6	0.967987	0.0300633	6	0.875732	0.0211002	1.07753	3	0.099888	0.865274	3	0.076545	0.953087	0.0470404	0.991293	0.999986	752.228	NA	0	0	1	0	0	0	0	0	0	0	0	0	0	0	0	0	0	0	1	0	0	0	0	0	0	0	0	1
YDL215C	GDH2	-0.00213679	0.47	6	0.985185	0.0386975	6	0.924475	0.0669913	0.891043	3	0.047157	0.996382	3	0.045702	0.00680316	0.993222	0.0213266	0.999986	741.218	NA	0	0	0	0	0	0	0	0	0	0	0	0	0	0	0	0	0	0	0	0	0	0	0	0	0	0	0	0
YDL216C	RRI1	-0.0209883	0.0666667	6	1.04184	0.0339593	6	0.958912	0.0205731	0.983069	3	0.063474	0.963119	3	0.043787	0.426495	0.574015	0.565746	0.999986	787.858	NA	0	0	1	0	0	0	0	0	0	0	0	0	0	0	0	0	0	0	0	0	0	0	0	0	0	0	0	0
YDL218W		0.00869425	0.306667	6	0.988398	0.0523282	6	0.938328	0.0342677	0.97785	3	0.039462	1.01258	3	0.011954	0.304884	0.695571	0.439085	0.999986	736.394	NA	0	0	0	0	0	0	0	0	0	0	0	0	0	0	0	0	0	0	0	0	0	0	0	0	0	0	0	0
YDL219W	DTD1	-0.0373244	0.04	6	1.00608	0.0444019	6	0.908942	0.0297184	0.938644	3	0.170547	1.0007	3	0.052131	0.147443	0.852857	0.257005	0.999986	697.658	NA	0	0	0	0	0	0	0	0	0	0	0	0	0	0	0	0	0	0	0	0	0	0	0	0	0	0	0	0
YDL222C	FMP45	0.0195341	0.22	6	0.99134	0.049839	6	0.951935	0.045944	1.12394	3	0.181625	0.868297	3	0.189627	0.869257	0.131019	0.942536	0.999986	794.603	NA	0	0	0	0	0	0	0	0	0	0	0	0	0	0	0	0	0	0	0	0	0	0	0	0	0	0	0	0
YDL223C	HBT1	-0.0380775	0.03	6	1.00079	0.0407585	6	0.903208	0.0359457	0.954671	3	0.043011	1.00286	3	0.035316	0.115145	0.885107	0.214276	0.999986	753.466	NA	0	0	1	1	0	0	0	0	0	0	0	0	0	0	0	0	0	0	0	0	0	0	0	0	0	0	0	0
YDL224C	WHI4	-0.00650968	0.25	6	1.00812	0.0258812	6	0.941677	0.0215671	1.0063	3	0.121202	0.983151	3	0.044648	0.347504	0.652976	0.484301	0.999986	691.509	NA	0	0	0	0	0	0	0	0	0	0	0	0	0	0	0	0	0	0	0	0	0	0	0	0	1	0	0	0
YDL225W	SHS1	-0.0521756	0.263333	2	0.911115	0.00580535	4	0.80477	0.15698	1.01982	3	0.147626	0.845834	3	0.164103	0.755675	0.244733	0.858966	0.999986	919.926	NA	0	1	0	0	1	0	0	0	0	0	0	0	0	0	0	0	0	0	0	0	0	0	0	0	0	0	0	0
YDL226C	GCS1	-0.0235326	0.0666667	6	0.956747	0.0342202	6	0.876332	0.0183182	0.92813	3	0.084935	1.01841	3	0.033384	0.0823452	0.917852	0.166498	0.999986	741.84	NA	0	0	0	0	0	0	0	0	0	0	0	0	0	0	0	0	0	0	0	0	0	0	0	0	0	0	0	0
YDL227C	HO	0.00692233	0.386667	6	0.992963	0.0337556	6	0.94085	0.0426188	0.840687	3	0.02175	0.974999	3	0.033005	0.00190172	0.998106	0.0100953	0.999986	737.901	NA	0	0	0	0	0	0	0	0	0	0	0	1	0	0	0	0	0	0	0	0	0	0	0	0	0	0	0	0
YDL229W	SSB1	-0.0199602	0.163333	6	0.992023	0.0365401	6	0.913083	0.0321898	0.974537	3	0.062494	0.945191	3	0.047304	0.280747	0.719691	0.412635	0.999986	808.903	NA	1	0	0	0	0	0	1	0	0	0	0	0	0	0	0	0	0	1	0	0	0	0	0	1	1	0	1	0
YDL230W	PTP1	0.0436446	0.01	6	0.971893	0.0447853	6	0.957755	0.0377162	0.933564	3	0.034585	0.941736	3	0.055524	0.0336998	0.966398	0.0798723	0.999986	727.265	NA	0	0	0	0	0	1	0	0	0	0	0	0	0	0	0	0	0	0	0	0	0	0	0	0	0	0	0	0
YDL231C	BRE4	0.0224972	0.0833333	6	0.977403	0.0283519	6	0.94179	0.0322623	0.947123	3	0.040418	0.967007	3	0.046022	0.0786552	0.921535	0.160528	0.999986	787.845	NA	0	0	0	0	0	0	0	0	0	0	0	0	0	0	0	0	0	0	0	0	0	0	0	0	0	0	0	0
YDL232W	OST4	-0.0184844	0.183333	6	0.98531	0.0255527	6	0.908245	0.0482581	0.997143	3	0.059751	0.964631	3	0.047974	0.520483	0.480035	0.655737	0.999986	723.86	NA	0	0	0	0	0	0	0	1	0	0	0	0	0	0	0	0	0	0	0	0	0	0	0	0	0	0	0	0
YDL233W	MFG1	0.000169892	0.473333	6	0.998585	0.0108586	6	0.939385	0.0263279	0.935112	3	0.065856	0.956207	3	0.052444	0.0762036	0.923983	0.15639	0.999986	761.651	NA	0	0	0	0	0	0	0	0	0	0	0	0	0	0	0	0	0	0	0	0	0	0	0	0	0	0	0	0
YDL234C	GYP7	-0.0262362	0.0166667	6	1.01968	0.0216173	6	0.932815	0.0242083	0.941236	3	0.047094	0.965279	3	0.072497	0.0666388	0.933529	0.140803	0.999986	772.99	NA	0	0	0	0	0	0	0	0	0	0	0	0	0	0	0	0	0	0	0	0	0	0	0	0	0	0	0	0
YDL236W	PHO13	-0.0061201	0.286667	6	0.981653	0.0182825	6	0.91717	0.0226553	0.98693	3	0.279219	0.92208	3	0.260195	0.166162	0.834162	0.276841	0.999986	809.633	NA	0	0	0	0	0	0	0	0	0	0	0	0	0	0	0	0	0	0	0	0	0	0	0	0	0	0	0	0
YDL237W	AIM6	0.0259883	0.01	6	1.0059	0.020662	6	0.972087	0.0187935	0.886456	3	0.029709	1.00394	3	0.053846	0.0039837	0.996032	0.0143043	0.999986	713.211	NA	0	0	0	0	0	0	0	0	0	0	0	0	0	0	0	0	0	0	0	0	0	0	0	0	0	0	0	0
YDL238C	GUD1	-0.015669	0.213333	6	1.00914	0.0271261	6	0.933477	0.0376892	0.953369	3	0.047148	1.00523	3	0.052673	0.130743	0.869533	0.234729	0.999986	794.393	NA	0	0	0	0	0	0	0	0	0	0	0	0	0	0	0	0	0	0	0	0	0	0	0	0	0	0	0	0
YDL239C	ADY3	-0.00766585	0.356667	6	0.987303	0.0267436	6	0.920938	0.0406366	1.01543	3	0.070831	0.970895	3	0.05769	0.7073	0.293147	0.819537	0.999986	777.226	NA	0	0	0	0	0	0	0	0	0	0	0	0	0	0	0	0	0	0	0	0	0	0	0	0	0	0	0	0
YDL240W	LRG1	-0.00956318	0.236667	6	0.97179	0.0361364	6	0.90445	0.021881	0.935064	3	0.079615	0.952103	3	0.055773	0.0955141	0.904706	0.18583	0.999986	761.789	NA	0	0	1	0	0	0	0	1	0	0	0	0	0	0	0	0	0	0	0	0	0	0	0	0	0	0	0	0
YDL241W		0.00975294	0.116667	6	0.980247	0.016365	6	0.93172	0.0194959	0.97822	3	0.066712	0.947567	3	0.050511	0.336521	0.663954	0.474378	0.999986	746.487	NA	0	0	0	0	0	0	0	0	0	0	0	0	0	0	0	0	0	0	0	0	0	0	0	0	0	0	0	0
YDL242W		-0.0124491	0.206667	6	0.939368	0.0398026	6	0.87107	0.0152921	0.822273	3	0.1926	0.962471	3	0.107566	0.0760174	0.924168	0.156142	0.999986	792.471	NA	NA	NA	NA	NA	NA	NA	NA	NA	NA	NA	NA	NA	NA	NA	NA	NA	NA	NA	NA	NA	NA	NA	NA	NA	NA	NA	NA	NA
YDL243C	AAD4	0.00993876	0.37	6	0.968795	0.0471136	6	0.921135	0.0486017	1.15958	3	0.193151	0.921	3	0.12064	0.98057	0.0194913	0.99854	0.903319	718.28	NA	0	0	0	0	0	0	0	0	0	0	0	0	0	0	0	0	0	0	0	0	0	0	0	0	0	0	0	0
YDR001C	NTH1	-0.00799391	0.323333	6	0.93968	0.0298692	6	0.875818	0.0476978	0.945947	3	0.072127	1.02727	3	0.008102	0.155995	0.844316	0.266198	0.999986	757.231	NA	0	0	0	0	0	0	0	1	0	0	0	0	0	0	0	0	0	0	0	0	0	0	0	0	0	0	0	0
YDR003W	RCR2	-0.000962469	0.396667	6	0.977268	0.0333355	6	0.918203	0.0288676	1.12523	3	0.177188	0.887953	3	0.097244	0.904706	0.0955141	0.965585	0.999986	735.247	NA	0	0	0	0	0	0	0	0	0	0	0	0	0	0	0	0	0	0	0	0	0	0	0	0	0	0	0	0
YDR003W-A		0.00327346	0.42	6	0.987292	0.0589907	6	0.931867	0.0254262	1.01377	3	0.159768	0.983152	3	0.110734	0.292253	0.708193	0.426277	0.999986	NA	NA	0	0	0	0	0	0	0	0	0	0	0	0	0	0	0	0	0	0	0	0	0	0	0	0	0	0	0	0
YDR004W	RAD57	-0.0310521	0.05	6	0.853622	0.0320193	6	0.771818	0.044875	0.877403	3	0.128608	0.873049	3	0.138918	0.0609539	0.939203	0.130518	0.999986	789.479	NA	0	0	0	0	0	0	0	0	0	0	1	1	0	0	0	0	0	0	0	0	0	0	0	0	0	0	0	0
YDR005C	MAF1	0.0176893	0.306667	6	0.817735	0.0632218	6	0.786807	0.0588237	0.828817	3	0.075241	1.02597	3	0.035232	0.00248096	0.997529	0.0107839	0.999986	853.453	NA	0	0	0	0	0	0	0	0	0	0	0	0	1	0	0	0	0	0	1	1	0	0	0	0	0	0	0	0
YDR006C	SOK1	0.00207604	0.426667	6	0.965582	0.0105203	6	0.91025	0.017221	0.960341	3	0.059843	1.03504	3	0.066114	0.232246	0.768151	0.356329	0.999986	726.55	NA	0	0	0	0	0	0	0	0	0	0	0	0	0	0	0	0	0	0	0	0	0	0	0	0	0	0	0	0
YDR007W	TRP1	-0.0118802	0.223333	6	0.954235	0.0277735	6	0.885622	0.0351683	0.736196	3	0.07992	1.05136	3	0.03363	0.00161615	0.998391	0.0100953	0.999986	769.63	NA	0	0	0	0	0	0	0	0	0	0	0	0	0	0	0	0	0	0	0	0	0	0	0	0	0	0	0	0
YDR008C		0.0178544	0.00666667	6	0.97102	0.0150679	6	0.931143	0.0173427	1.11566	3	0.026796	1.00653	3	0.031454	0.994421	0.00559973	0.99854	0.681633	799.965	NA	NA	NA	NA	NA	NA	NA	NA	NA	NA	NA	NA	NA	NA	NA	NA	NA	NA	NA	NA	NA	NA	NA	NA	NA	NA	NA	NA	NA
YDR009W	GAL3	-0.00973974	0.24	6	1.00476	0.0182522	6	0.935282	0.0294862	1.1401	3	0.223307	0.985531	3	0.070084	0.917655	0.082543	0.972901	0.999986	748.385	NA	0	0	0	0	0	0	0	1	0	0	0	0	0	0	0	0	0	0	1	0	0	0	0	0	0	0	0	0
YDR010C		-0.0175807	0.26	6	0.983353	0.0708666	6	0.907308	0.0545426	0.749848	3	0.104436	1.02014	3	0.05327	0.00177943	0.998228	0.0100953	0.999986	847.489	NA	NA	NA	NA	NA	NA	NA	NA	NA	NA	NA	NA	NA	NA	NA	NA	NA	NA	NA	NA	NA	NA	NA	NA	NA	NA	NA	NA	NA
YDR011W	SNQ2	-0.00615215	0.346667	6	0.96892	0.0220695	6	0.905162	0.0366976	1.12873	3	0.106505	0.893137	3	0.079103	0.982566	0.0174902	0.99854	0.903319	769.6	NA	0	0	0	0	0	0	0	0	0	0	0	0	0	0	0	0	0	0	0	0	0	0	0	0	0	0	0	0
YDR014W	RAD61	0.0231104	0.0466667	6	0.963833	0.0128505	6	0.92964	0.0330952	0.930849	3	0.155747	0.933528	3	0.075679	0.141529	0.858762	0.249329	0.999986	832.61	NA	0	1	0	0	0	0	0	0	0	0	0	0	0	0	0	0	0	0	0	0	0	0	0	0	0	0	0	0
YDR015C		-0.0115339	0.246667	6	1.02866	0.0230408	6	0.955965	0.034524	0.980626	3	0.086505	0.986446	3	0.043354	0.260942	0.73948	0.389746	0.999986	816.551	NA	NA	NA	NA	NA	NA	NA	NA	NA	NA	NA	NA	NA	NA	NA	NA	NA	NA	NA	NA	NA	NA	NA	NA	NA	NA	NA	NA	NA
YDR017C	KCS1	-0.0394029	0.313333	4	0.425447	0.186601	4	0.36075	0.157004	1.23832	3	0.315809	0.789891	3	0.198316	0.899081	0.101149	0.961939	0.999986	957.466	NA	0	0	0	0	0	0	0	1	0	0	0	0	0	0	0	0	0	0	0	0	0	0	0	0	0	0	0	0
YDR018C		0.000210296	0.463333	6	0.990518	0.0290977	6	0.931838	0.0159938	1.05733	3	0.269551	0.896809	3	0.132493	0.388652	0.611847	0.52678	0.999986	760.952	NA	0	0	0	0	0	0	0	0	0	0	0	0	0	0	0	0	0	0	0	0	0	0	0	0	0	0	0	0
YDR019C	GCV1	-0.00260813	0.433333	6	0.973108	0.0589687	6	0.912645	0.0268944	0.957458	3	0.108817	0.98839	3	0.145287	0.167789	0.832537	0.2781	0.999986	776.863	NA	0	0	0	0	0	0	0	0	0	0	0	0	0	0	0	0	0	0	0	0	0	0	0	0	0	0	0	0
YDR020C	DAS2	0.0221676	0.196667	6	0.930483	0.039337	6	0.89733	0.0477631	0.763759	3	0.06326	1.03461	3	0.052348	0.00164353	0.998363	0.0100953	0.999986	721.117	NA	0	0	0	0	0	0	0	0	0	0	0	0	0	0	0	0	0	0	0	0	0	0	0	0	0	0	0	0
YDR022C	ATG31	0.0140411	0.14	6	0.973712	0.0192713	6	0.929862	0.0338029	0.913296	3	0.026402	0.954047	3	0.030698	0.0100856	0.989949	0.0292433	0.999986	757.031	NA	0	0	0	0	0	0	0	0	0	0	0	0	0	0	0	0	0	0	0	0	0	0	0	0	0	0	0	0
YDR024W	FYV1	-0.0189765	0.203333	6	0.844662	0.0202981	6	0.775467	0.0523213	0.83085	3	0.108189	0.971327	3	0.06463	0.00651228	0.993511	0.0206172	0.999986	831.506	NA	NA	NA	NA	NA	NA	NA	NA	NA	NA	NA	NA	NA	NA	NA	NA	NA	NA	NA	NA	NA	NA	NA	NA	NA	NA	NA	NA	NA
YDR025W	RPS11A	-0.0411745	0.0233333	6	0.834015	0.0563037	6	0.743255	0.030471	0.864613	3	0.042008	0.906542	3	0.036359	0.00285504	0.997156	0.0115504	0.999986	904.702	NA	0	0	0	0	0	0	1	0	0	0	0	0	0	0	0	0	0	1	0	0	0	0	0	0	0	0	0	0
YDR026C	NSI1	-0.00555654	0.393333	6	0.96195	0.0211625	6	0.899202	0.0450316	0.782377	3	0.097878	1.01388	3	0.037326	0.00214299	0.997866	0.0103173	0.999986	798.522	NA	0	0	0	0	0	0	0	0	0	0	0	0	1	0	1	0	1	0	0	0	0	0	0	0	0	0	0	0
YDR027C	VPS54	-0.0455958	0.07	6	0.575193	0.074038	6	0.4954	0.0535062	1.1529	3	0.255855	0.929048	3	0.086888	0.847709	0.152597	0.926638	0.999986	736.92	small	0	0	0	0	0	0	0	0	0	0	0	0	0	0	0	0	0	0	0	0	0	0	0	0	0	0	0	0
YDR028C	REG1	-0.00960325	0.06	5	0.103594	0.0133805	6	0.0878317	0.0118808	0.399795	3	0.149781	0.671953	3	0.541132	0.00147912	0.998527	0.0100953	0.999986	831.913	NA	0	0	0	0	0	0	0	1	1	0	0	0	1	0	0	0	0	0	1	0	0	0	0	0	0	0	0	0
YDR029W		-0.0196338	0.0966667	6	0.984087	0.0274377	6	0.905945	0.0335282	0.919783	3	0.126971	0.87711	3	0.047607	0.175738	0.824598	0.287103	0.999986	782.79	NA	NA	NA	NA	NA	NA	NA	NA	NA	NA	NA	NA	NA	NA	NA	NA	NA	NA	NA	NA	NA	NA	NA	NA	NA	NA	NA	NA	NA
YDR030C	RAD28	0.00114961	0.51	6	0.9983	0.0382111	6	0.940097	0.0360623	1.00509	3	0.176252	0.936623	3	0.131428	0.233041	0.767357	0.357434	0.999986	806.789	NA	0	0	0	0	0	0	0	0	0	0	1	0	0	0	0	0	0	0	0	0	0	0	0	0	0	0	0	0
YDR031W	MIC14	-0.0030592	0.466667	6	0.992097	0.0405714	6	0.930053	0.0509737	1.04637	3	0.077401	0.990942	3	0.090944	0.883332	0.116923	0.951892	0.999986	786.872	NA	0	0	0	0	0	0	0	0	1	0	0	0	0	0	0	0	0	0	0	0	0	0	0	0	0	0	0	0
YDR032C	PST2	0.01738	0.166667	6	0.987907	0.0322871	6	0.946552	0.0373455	0.903312	3	0.026668	0.977741	3	0.063076	0.00680316	0.993222	0.0213266	0.999986	764.577	NA	0	0	0	0	0	0	0	0	0	0	0	0	0	0	0	0	0	0	0	0	0	0	0	0	0	0	0	0
YDR033W	MRH1	0.0288501	0.0766667	6	0.995925	0.0432435	6	0.965563	0.0385859	1.08303	3	0.177953	0.944846	3	0.043872	0.807662	0.192694	0.899697	0.999986	783.812	NA	0	0	0	0	0	0	0	0	0	0	0	0	0	0	0	0	0	0	0	0	0	0	0	0	0	0	0	0
YDR034C	LYS14	NA	NA	NA	NA	NA	NA	NA	NA	0.740295	3	0.458853	0.81803	3	0.255994	0.157556	0.842757	0.268098	0.999986	795.965	NA	0	0	0	0	0	0	0	0	0	0	0	0	0	0	0	0	0	0	1	0	0	0	0	0	0	0	0	0
YDR034W-B		0.0076902	0.423333	6	1.00187	0.0466703	6	0.949995	0.0556298	0.965318	3	0.061727	1.05024	3	0.026822	0.182197	0.818146	0.295739	0.999986	NA	NA	0	0	0	0	0	0	0	0	0	0	0	0	0	0	0	0	0	0	0	0	0	0	0	0	0	0	0	0
YDR035W	ARO3	-0.0459967	0	6	0.95721	0.0321213	6	0.854303	0.0478594	0.770357	3	0.153271	1.00284	3	0.063003	0.00361611	0.996398	0.0134586	0.999986	768.951	NA	0	0	0	0	0	0	0	0	0	0	0	0	0	0	0	0	0	0	0	0	0	0	0	0	0	0	0	0
YDR036C	EHD3	0.0566523	0.00333333	6	0.939195	0.0275075	6	0.940008	0.0461683	1.0015	3	0.061661	0.970599	3	0.049737	0.611348	0.38915	0.741357	0.999986	771.318	NA	0	0	0	0	0	0	0	0	0	0	0	0	0	0	0	0	0	0	0	0	0	0	0	0	0	0	0	0
YDR042C		0.00771741	0.363333	6	0.968212	0.0360351	6	0.918365	0.0550747	0.998677	3	0.039075	0.984882	3	0.021718	0.587227	0.41328	0.717738	0.999986	769.015	NA	0	0	0	0	0	0	0	0	0	0	0	0	0	0	0	0	0	0	0	0	0	0	0	0	0	0	0	0
YDR043C	NRG1	-0.0052261	0.343333	6	0.992345	0.0296258	6	0.92812	0.030443	0.907855	3	0.152914	0.988345	3	0.098127	0.113637	0.886614	0.211715	0.999986	787.249	NA	0	0	0	0	0	1	0	0	0	0	0	0	0	0	0	0	0	0	1	0	0	0	0	0	0	0	0	0
YDR046C	BAP3	-0.0202079	0.13	6	0.968263	0.0354024	6	0.890488	0.0291268	0.750664	3	0.110504	0.963241	3	0.10391	0.00189386	0.998114	0.0100953	0.999986	757.118	NA	0	0	0	0	0	0	0	0	0	0	0	0	0	0	0	0	0	0	0	0	0	0	0	0	0	0	0	0
YDR048C		-0.0361154	0.0133333	6	0.963595	0.024225	6	0.87019	0.0298579	0.810571	3	0.112905	0.970129	3	0.112188	0.00239223	0.997617	0.0106002	0.999986	775.834	NA	NA	NA	NA	NA	NA	NA	NA	NA	NA	NA	NA	NA	NA	NA	NA	NA	NA	NA	NA	NA	NA	NA	NA	NA	NA	NA	NA	NA
YDR049W	VMS1	-0.0122435	0.26	6	0.892058	0.051507	6	0.826778	0.0228699	0.948235	3	0.081206	1.09368	3	0.051735	0.134931	0.865351	0.240625	0.999986	880.258	NA	0	0	0	0	0	0	0	0	0	0	0	0	0	0	0	0	0	0	0	0	0	0	0	0	0	0	0	0
YDR050C	TPI1	-0.0191566	0.176667	6	1.01872	0.028996	6	0.938992	0.0501851	1.03483	3	0.07687	0.94978	3	0.043823	0.816424	0.183922	0.906717	0.999986	873.024	NA	0	0	0	0	0	0	0	1	1	0	0	0	0	0	0	0	0	0	0	0	0	0	0	0	0	0	0	0
YDR051C	DET1	0.0296182	0.126667	6	1.02978	0.0391238	6	0.998178	0.0529008	0.765849	3	0.287621	1.03725	3	0.143353	0.0103683	0.989667	0.0298822	0.999986	887.376	NA	0	0	0	0	0	0	0	0	0	0	0	0	0	0	0	0	0	0	0	0	0	0	0	0	0	0	0	0
YDR055W	PST1	-0.0307788	0.07	6	0.997065	0.0491337	6	0.907007	0.0391943	1.00893	3	0.024449	1.07538	3	0.038275	0.743685	0.256734	0.849976	0.999986	768.252	NA	0	0	0	0	0	0	0	0	0	0	0	0	0	0	0	0	0	0	0	0	0	0	0	0	0	0	0	0
YDR056C		-0.00134856	0.446667	6	0.932005	0.0287709	6	0.875245	0.0183222	0.780832	3	0.14512	0.984967	3	0.024655	0.00196568	0.998042	0.0101104	0.999986	807.66	NA	0	0	0	0	0	0	0	0	0	0	0	0	0	0	0	0	0	0	0	0	0	0	0	0	0	0	0	0
YDR057W	YOS9	-0.0139901	0.11	6	1.00935	0.0290848	6	0.93535	0.0163044	0.990264	3	0.031195	0.989325	3	0.030721	0.500778	0.499741	0.636943	0.999986	759.873	NA	0	0	0	0	0	0	0	0	0	0	0	0	0	0	0	0	0	0	0	0	0	0	0	0	0	0	0	0
YDR058C	TGL2	0.0129913	0.21	6	0.922527	0.0363032	6	0.88067	0.0258451	0.758726	3	0.16839	0.960172	3	0.089263	0.00350508	0.996509	0.0131681	0.999986	722.812	NA	0	0	0	0	0	0	0	0	0	0	0	0	0	0	0	0	0	0	0	0	0	0	0	0	0	0	0	0
YDR059C	UBC5	0.0136348	0.203333	6	0.978905	0.040044	6	0.93434	0.0331512	0.978207	3	0.047151	1.04227	3	0.056536	0.331316	0.669155	0.468143	0.999986	751.119	NA	0	0	0	0	0	0	0	0	0	0	0	0	0	0	0	0	0	0	0	0	0	0	0	0	0	0	0	0
YDR061W		0.0286729	0.03	6	0.993645	0.0254927	6	0.963242	0.0307823	1.00765	3	0.029597	1.02614	3	0.027891	0.713528	0.286915	0.824758	0.999986	746.977	NA	0	0	0	0	0	0	0	0	0	0	0	0	0	0	0	0	0	0	0	0	0	0	0	0	0	0	0	0
YDR063W	AIM7	0.036611	0.00333333	6	0.969168	0.0259739	6	0.948158	0.0322489	1.00449	3	0.035788	1.00261	3	0.011998	0.660627	0.339849	0.780371	0.999986	754.329	NA	0	0	0	0	0	0	0	0	0	0	0	0	0	0	0	0	0	0	0	0	0	0	0	0	0	0	0	0
YDR065W	RRG1	-0.077999	0	6	0.520363	0.0524562	6	0.411427	0.0461252	0.80868	3	0.266575	0.63573	3	0.14435	0.089692	0.910518	0.177458	0.999986	731.766	small	0	0	0	0	0	0	0	0	0	0	0	0	0	0	0	0	0	0	0	0	0	0	0	0	0	0	0	0
YDR066C	RTR2	0.0296968	0.113333	6	0.99388	0.0303245	6	0.964487	0.0607499	1.03042	3	0.072145	0.989325	3	0.0291	0.806236	0.194121	0.899135	0.999986	829.553	NA	0	0	0	0	0	0	0	0	0	0	0	0	0	0	0	0	0	0	0	0	0	0	0	0	0	0	0	0
YDR067C	OCA6	0.00967492	0.356667	6	1.01557	0.0545192	6	0.964868	0.0483694	0.744813	3	0.027659	1.06689	3	0.018316	0.00157587	0.998431	0.0100953	0.999986	744.286	NA	0	0	0	0	0	0	0	0	0	0	0	0	0	0	0	0	0	0	0	0	0	0	0	0	0	0	0	0
YDR068W	DOS2	0.0269169	0.186667	6	1.01177	0.0650504	6	0.97853	0.0527578	0.902973	3	0.079522	1.02636	3	0.014054	0.0327373	0.967358	0.0782493	0.999986	780.865	NA	0	0	0	0	0	0	0	0	0	0	0	0	0	0	0	0	0	0	0	0	0	0	0	0	0	0	0	0
YDR069C	DOA4	-0.0123694	0.416667	3	0.22887	0.171698	3	0.202893	0.183746	0.945344	3	0.03057	1.03442	3	0.046778	0.058789	0.941363	0.126732	0.999986	792.905	NA	0	0	0	0	0	0	0	0	0	1	0	0	0	0	0	0	0	0	0	0	0	0	0	0	0	0	0	0
YDR070C	FMP16	0.0221929	0.24	6	0.966342	0.0634232	6	0.931082	0.0607852	0.831109	3	0.040751	1.00893	3	0.02324	0.00191753	0.99809	0.0100953	0.999986	807.697	NA	0	0	0	0	0	0	0	0	0	0	0	0	0	0	0	0	0	0	0	0	0	0	0	0	0	0	0	0
YDR071C	PAA1	0.0164932	0.29	9	0.946426	0.0384194	9	0.90665	0.0671797	0.955625	3	0.161555	0.983234	3	0.182618	0.163581	0.836739	0.27397	0.999986	799.028	NA	0	0	0	0	0	0	0	0	0	0	0	0	1	0	0	0	0	0	0	0	0	0	0	0	0	0	0	0
YDR072C	IPT1	-0.0251922	0.2	6	0.957313	0.0610782	6	0.875205	0.0522192	0.707909	3	0.13332	0.911329	3	0.041027	0.00169246	0.998315	0.0100953	0.999986	772.863	NA	0	0	0	0	0	0	0	0	0	0	0	0	0	0	0	0	0	0	0	0	0	0	0	0	0	0	0	0
YDR073W	SNF11	-0.0122615	0.273333	6	1.0398	0.0496792	6	0.965717	0.027521	0.807185	3	0.014458	0.971969	3	0.010683	0.00167133	0.998336	0.0100953	0.999986	792.617	NA	0	0	0	0	0	0	0	0	0	0	0	0	0	0	0	0	0	0	1	0	0	0	0	0	0	0	0	0
YDR074W	TPS2	0.0269925	0.123333	6	0.756145	0.0567191	6	0.738182	0.0319836	0.616335	3	0.243394	0.925547	3	0.197908	0.00158252	0.998424	0.0100953	0.999986	811.618	NA	0	0	0	0	0	0	0	1	0	0	0	0	0	0	0	0	0	0	0	0	0	0	0	0	0	0	0	0
YDR075W	PPH3	0.0179624	0.16	6	0.979817	0.041524	6	0.939525	0.0252861	0.851038	3	0.04696	0.930427	3	0.020451	0.00236329	0.997646	0.01055	0.999986	796.875	large	0	0	0	0	0	0	0	0	0	0	1	1	0	0	0	0	0	0	0	0	0	0	0	0	0	0	0	0
YDR076W	RAD55	-0.0314761	0.15	6	0.859582	0.0440887	6	0.777	0.0629675	0.669955	3	0.009096	0.946501	3	0.036087	0.00155607	0.99845	0.0100953	0.999986	799.529	NA	0	0	0	0	0	0	0	0	0	0	1	1	0	0	0	0	0	0	0	0	0	0	0	0	0	0	0	0
YDR077W	SED1	0.0171626	0.26	6	0.928773	0.042572	6	0.890717	0.0457917	0.81393	3	0.038123	1.01936	3	0.031196	0.00173545	0.998272	0.0100953	0.999986	788.198	NA	0	0	0	0	0	0	0	0	0	0	0	0	0	0	0	0	0	0	0	0	0	0	0	0	0	0	0	0
YDR078C	SHU2	0.0157941	0.26	6	0.987387	0.0325749	6	0.944477	0.0480464	0.962587	3	0.05155	0.987626	3	0.045261	0.168442	0.831885	0.278797	0.999986	733.468	NA	0	0	0	0	0	0	0	0	0	0	1	1	0	0	0	0	0	0	0	0	0	0	0	0	0	0	0	0
YDR079C-A	TFB5	-0.056473	0.0366667	4	0.22996	0.0567156	6	0.159815	0.0548189	0.629636	3	0.209081	0.70222	3	0.441138	0.00175	0.998257	0.0100953	0.999986	NA	NA	0	0	0	0	0	0	0	0	0	0	1	0	0	0	0	0	0	0	1	0	0	0	0	0	0	0	0	1
YDR079W	PET100	-0.00922346	0.366667	6	0.915215	0.0662641	6	0.851578	0.0354204	0.969283	3	0.004863	0.946501	3	0.023883	0.199529	0.800834	0.316787	0.999986	728.474	NA	0	0	0	0	0	0	0	0	0	0	0	0	0	0	0	0	0	0	0	0	0	0	0	0	0	0	0	0
YDR080W	VPS41	-0.0579765	0.00666667	6	0.701133	0.0534104	6	0.601472	0.0491986	0.83806	3	0.020859	0.983868	3	0.040427	0.00186271	0.998145	0.0100953	0.999986	772.763	NA	0	0	0	0	0	0	0	0	0	0	0	0	0	0	0	0	0	0	0	0	0	0	0	0	0	0	0	0
YDR083W	RRP8	-0.0164928	0.316667	6	0.8378	0.0580116	6	0.771497	0.0576096	1.11919	3	0.076719	1.04728	3	0.0467	0.98912	0.0109171	0.99854	0.731283	733.919	small	0	0	0	0	0	0	0	0	0	0	0	0	0	0	0	0	0	1	0	0	0	0	0	0	0	0	0	0
YDR084C	TVP23	-0.00926298	0.353333	6	0.987183	0.0516162	6	0.919228	0.0446752	1.01283	3	0.063669	0.988235	3	0.11586	0.678063	0.322403	0.794696	0.999986	757.343	NA	0	0	0	0	0	0	0	0	0	0	0	0	0	0	0	0	0	0	0	0	0	0	0	0	0	0	0	0
YDR085C	AFR1	-0.00855755	0.383333	6	1.00948	0.0575357	6	0.940902	0.0475762	0.869107	3	0.065994	1.02985	3	0.001997	0.00471263	0.995305	0.0158968	0.999986	821.577	NA	0	0	1	1	0	0	0	0	0	0	0	0	0	0	0	0	0	0	0	0	0	0	0	0	0	0	0	0
YDR089W		-0.0354564	0.0633333	6	1.02248	0.0588236	6	0.926228	0.0316613	0.920986	3	0.026356	0.9584	3	0.057754	0.0143381	0.985709	0.03889	0.999986	800.681	NA	0	0	0	0	0	0	0	0	0	0	0	0	0	0	0	0	0	0	0	0	0	0	0	0	0	0	0	0
YDR090C		-0.0261271	0.0466667	6	0.99101	0.0253578	6	0.905963	0.0304528	0.895078	3	0.073093	1.01431	3	0.020321	0.0125479	0.987494	0.0348029	0.999986	779.816	NA	0	0	0	0	0	0	0	0	0	0	0	0	0	0	0	0	0	0	0	0	0	0	0	0	0	0	0	0
YDR092W	UBC13	0.0175494	0.106667	6	0.988008	0.0174006	6	0.946817	0.0341591	0.893779	3	0.027079	0.971438	3	0.056781	0.00487563	0.995143	0.016366	0.999986	831.748	NA	0	0	0	0	0	0	0	0	0	0	1	0	0	0	0	0	0	0	0	0	0	0	0	0	0	0	0	0
YDR093W	DNF2	-0.00108074	0.43	6	1.01329	0.028093	6	0.951967	0.0366198	0.968472	3	0.02163	1.00621	3	0.008174	0.201352	0.799013	0.318519	0.999986	803.369	NA	0	0	1	0	0	0	0	0	0	0	0	0	0	0	0	0	0	0	0	0	0	0	0	0	0	0	0	0
YDR094W		0.0017928	0.456667	6	0.981898	0.0336023	6	0.925313	0.0420965	1.02563	3	0.065193	0.986164	3	0.074845	0.791631	0.208742	0.887205	0.999986	812.645	NA	NA	NA	NA	NA	NA	NA	NA	NA	NA	NA	NA	NA	NA	NA	NA	NA	NA	NA	NA	NA	NA	NA	NA	NA	NA	NA	NA	NA
YDR095C		0.0300348	0.103333	6	1.01361	0.0303656	6	0.98338	0.0627091	0.89536	3	0.016213	0.973013	3	0.005613	0.00469483	0.995323	0.0158479	0.999986	756.748	NA	NA	NA	NA	NA	NA	NA	NA	NA	NA	NA	NA	NA	NA	NA	NA	NA	NA	NA	NA	NA	NA	NA	NA	NA	NA	NA	NA	NA
YDR096W	GIS1	0.0201128	0.13	6	0.983468	0.0243811	6	0.94511	0.0441491	0.840665	3	0.017525	0.95339	3	0.028633	0.00187045	0.998137	0.0100953	0.999986	807.854	NA	0	0	0	0	0	0	0	0	0	0	0	0	1	0	0	0	0	0	1	0	0	0	0	0	0	0	0	0
YDR097C	MSH6	0.0346051	0.04	6	0.923965	0.0318356	6	0.903637	0.0453954	0.901834	3	0.010912	0.938359	3	0.030944	0.0054966	0.994524	0.0179964	0.999986	830.869	NA	0	0	0	0	0	0	0	0	0	0	1	1	0	0	0	0	0	0	0	0	0	0	0	0	0	0	0	0
YDR098C	GRX3	-0.0123345	0.143333	6	0.975665	0.0113653	6	0.905323	0.0292872	1.07596	3	0.012846	0.925834	3	0.062005	0.984127	0.0159247	0.99854	0.859865	783.455	NA	0	0	0	0	0	0	0	0	0	0	0	0	0	0	0	0	0	0	0	0	0	0	0	0	0	0	0	0
YDR099W	BMH2	-0.0337864	0.0666667	6	0.994302	0.049825	6	0.9014	0.0570821	2.02434	3	1.84759	0.949455	3	0.145147	0.5684	0.432111	0.700266	0.999986	746.903	NA	0	1	0	0	0	0	0	1	1	1	0	0	0	0	0	0	0	0	0	0	0	0	0	0	0	0	0	0
YDR100W	TVP15	0.0240308	0.206667	6	0.963138	0.0620383	6	0.929907	0.0458937	1.00059	3	0.080867	0.957516	3	0.0804	0.586214	0.414293	0.717049	0.999986	765.9	NA	0	0	0	0	0	0	0	0	0	0	0	0	0	0	0	0	0	0	0	0	0	0	0	0	0	0	0	0
YDR101C	ARX1	0.0294847	0.116667	6	0.845522	0.0527009	6	0.824737	0.0448157	1.13599	3	0.058036	1.05229	3	0.021903	0.994705	0.00531521	0.99854	0.681633	780.098	small	1	0	0	0	0	0	0	0	0	0	0	0	0	0	0	0	0	0	0	0	0	0	0	0	0	0	0	0
YDR102C		-0.0181889	0.266667	6	1.01621	0.064894	6	0.937603	0.0437307	0.936978	3	0.057073	0.966541	3	0.020258	0.0678235	0.932347	0.142928	0.999986	776.437	NA	NA	NA	NA	NA	NA	NA	NA	NA	NA	NA	NA	NA	NA	NA	NA	NA	NA	NA	NA	NA	NA	NA	NA	NA	NA	NA	NA	NA
YDR103W	STE5	NA	NA	NA	NA	NA	NA	NA	NA	0.346159	3	0.054184	0.031313	3	0	0.00146043	0.998546	0.0100953	0.999986	746.616	NA	0	0	1	0	0	1	0	0	0	0	0	0	0	0	0	0	0	0	0	0	0	0	0	0	0	0	0	1
YDR104C	SPO71	0.00292446	0.376667	6	1.00847	0.0207921	6	0.95144	0.0429523	0.953744	3	0.048511	0.975518	3	0.02959	0.133525	0.866755	0.23865	0.999986	769.268	NA	0	0	0	0	0	0	0	0	0	0	0	0	0	0	0	0	0	0	0	0	0	0	0	0	0	0	0	0
YDR105C	TMS1	0.0144896	0.173333	6	1.00452	0.030238	6	0.95929	0.0311709	1.02311	3	0.055065	1.01372	3	0.04232	0.793862	0.206508	0.889081	0.999986	837.846	NA	0	0	0	0	0	0	0	0	0	0	0	0	0	0	0	0	0	0	0	0	0	0	0	0	0	0	0	0
YDR107C	TMN2	0.00901519	0.28	6	0.985527	0.037576	6	0.935948	0.0329083	1.00824	3	0.052714	0.994724	3	0.039521	0.644294	0.35619	0.769043	0.999986	764.487	NA	0	0	0	0	0	1	0	0	0	0	0	0	0	0	0	0	0	0	0	0	0	0	0	0	0	0	0	0
YDR108W	TRS85	-0.00419295	0.396667	6	0.856775	0.0332857	6	0.801643	0.0427894	0.975554	3	0.040022	0.971969	3	0.028761	0.287802	0.712642	0.420809	0.999986	828.494	NA	0	0	0	0	0	0	0	0	0	0	0	0	0	0	0	0	0	0	0	0	0	0	0	0	0	0	0	0
YDR109C		0.0319331	0.02	6	0.97341	0.0293893	6	0.94747	0.0353067	0.932324	3	0.021025	0.968838	3	0.001085	0.0235696	0.976503	0.0593577	0.999986	764.09	NA	0	0	0	0	0	0	0	1	0	0	0	0	0	0	0	0	0	0	0	0	0	0	0	0	0	0	0	0
YDR110W	FOB1	-0.000562536	0.513333	6	0.97452	0.0280138	6	0.916018	0.0492435	0.812087	3	0.059216	1.01101	3	0.010504	0.00178686	0.998221	0.0100953	0.999986	855.752	NA	0	0	0	0	0	0	0	0	0	1	0	1	1	0	0	0	0	0	0	0	0	0	0	0	0	0	0	0
YDR111C	ALT2	0.0118382	0.223333	6	0.975065	0.0218396	6	0.928932	0.037716	0.974537	3	0.040431	0.985121	3	0.00604	0.279871	0.720567	0.411726	0.999986	869.638	NA	0	0	0	0	0	0	0	0	0	0	0	0	0	0	0	0	0	0	0	0	0	0	0	0	0	0	0	0
YDR112W	IRC2	-0.047	0.00333333	6	1.02791	0.0596237	6	0.919797	0.014705	0.99899	3	0.098868	1.05011	3	0.022502	0.362511	0.637977	0.501133	0.999986	842.868	NA	NA	NA	NA	NA	NA	NA	NA	NA	NA	NA	NA	NA	NA	NA	NA	NA	NA	NA	NA	NA	NA	NA	NA	NA	NA	NA	NA	NA
YDR114C		-0.00277223	0.48	6	1.02274	0.0222875	6	0.959163	0.0347688	1.0038	3	0.069665	1.04031	3	0.076959	0.631622	0.368869	0.758453	0.999986	696.019	NA	0	0	0	0	0	0	0	0	0	0	0	0	0	0	0	0	0	0	0	0	0	0	0	0	0	0	0	0
YDR115W		-0.00536909	0.356667	6	1.00051	0.0284004	6	0.935655	0.0387003	0.951229	3	0.02624	1.01002	3	0.024882	0.0829396	0.917259	0.167347	0.999986	842.671	small	0	0	0	0	0	0	0	0	0	0	0	0	0	0	0	0	0	0	0	0	0	0	0	0	0	0	0	0
YDR116C	MRPL1	-0.00866995	0.423333	6	0.970695	0.0645021	6	0.904313	0.0252889	0.985642	3	0.091503	0.967376	3	0.011033	0.469163	0.531354	0.607376	0.999986	817.875	NA	0	0	0	0	0	0	0	0	0	0	0	0	0	0	0	0	0	0	0	0	0	0	0	0	0	0	0	0
YDR117C	TMA64	-0.00736697	0.396667	6	1.00511	0.025168	6	0.937988	0.0428454	0.943468	3	0.052305	1.01142	3	0.008213	0.0880187	0.912189	0.174942	0.999986	1074.58	NA	0	0	0	0	0	0	0	0	0	0	0	0	0	0	0	0	0	1	0	0	0	0	1	0	0	0	0	0
YDR119W	VBA4	-0.011992	0.313333	6	1.00119	0.0510271	6	0.929672	0.0358204	1.02537	3	0.035783	0.974057	3	0.019245	0.855534	0.144761	0.931578	0.999986	900.03	NA	0	0	0	0	0	0	0	0	0	0	0	0	0	0	0	0	0	0	0	0	0	0	0	0	0	0	0	0
YDR120C	TRM1	0.00330852	0.36	6	0.975098	0.0153968	6	0.920433	0.0285004	0.991172	3	0.050084	0.973013	3	0.015748	0.454704	0.545811	0.59347	0.999986	820.581	NA	0	0	0	0	0	0	0	0	0	0	0	0	0	0	0	0	0	0	0	0	0	0	0	0	0	0	0	0
YDR121W	DPB4	1.15e-05	0.51	6	1.00806	0.0413111	6	0.948137	0.0177768	0.781118	3	0.020506	0.972178	3	0.010027	0.00161615	0.998391	0.0100953	0.999986	878.062	NA	0	0	0	0	0	0	0	0	0	1	1	0	1	0	0	0	0	0	0	0	0	0	0	0	0	0	0	0
YDR122W	KIN1	0.0167743	0.183333	6	0.995857	0.0251809	6	0.953423	0.0427174	1.02731	3	0.038638	1.02604	3	0.039092	0.863937	0.136347	0.938381	0.999986	839.951	NA	0	0	0	0	0	0	0	0	0	0	0	0	0	0	0	0	0	0	0	0	0	0	0	0	0	0	0	1
YDR123C	INO2	0.0152511	0.35	6	0.72265	0.0664987	6	0.694937	0.099943	1.12044	3	0.099379	0.990548	3	0.028164	0.981882	0.0181755	0.99854	0.903319	883.214	NA	0	0	0	0	0	0	0	0	0	0	0	0	0	0	0	0	0	0	1	0	0	0	0	0	0	0	0	0
YDR124W		0.0114065	0.0633333	6	1.00447	0.00810576	6	0.956158	0.0209147	0.951927	3	0.086853	0.993262	3	0.0246	0.192694	0.807662	0.308079	0.999986	827.574	NA	0	0	0	0	0	0	0	0	0	0	0	0	0	0	0	0	0	0	0	0	0	0	0	0	0	0	0	0
YDR125C	ECM18	0.0124706	0.203333	6	1.01068	0.032188	6	0.96306	0.0182186	0.999703	3	0.009807	0.951093	3	0.067684	0.663954	0.336521	0.783122	0.999986	836.542	NA	0	0	0	0	0	0	0	0	0	0	0	0	0	0	0	0	0	0	0	0	0	0	0	0	0	0	0	0
YDR126W	SWF1	-0.0442477	0.00333333	6	0.878112	0.0282787	6	0.781657	0.0535745	0.985396	3	0.073255	1.01133	3	0.031382	0.401671	0.598832	0.540147	0.999986	760.986	NA	0	0	0	0	0	0	0	0	0	0	0	0	0	0	0	0	0	0	0	0	0	0	0	0	0	0	0	0
YDR127W	ARO1	0.0104819	0.293333	6	0.926938	0.0302814	6	0.88231	0.05119	0.860908	3	0.061667	1.02702	3	0.079627	0.00418778	0.995828	0.0146956	0.999986	829.12	NA	0	0	0	0	0	0	0	0	0	0	0	0	0	0	0	0	0	0	0	0	0	0	0	0	0	0	0	0
YDR128W	MTC5	0.0351825	0.0266667	6	0.917222	0.0343493	6	0.897872	0.0352194	0.79566	3	0.049246	0.975599	3	0.048671	0.00169246	0.998315	0.0100953	0.999986	851.632	NA	0	0	0	0	0	0	0	0	0	0	0	0	0	0	0	0	0	0	0	0	0	0	0	0	0	0	0	0
YDR129C	SAC6	-0.0113479	0.25	6	1.02755	0.0345179	6	0.955112	0.0304176	0.911476	3	0.067507	0.969464	3	0.021117	0.0238604	0.976213	0.0598698	0.999986	918.137	NA	0	0	0	0	0	0	0	0	0	0	0	0	0	0	0	0	0	0	0	0	0	0	0	0	0	0	0	0
YDR130C	FIN1	0.00948224	0.316667	6	1.02982	0.0219838	6	0.97808	0.0395187	0.925117	3	0.065904	0.965289	3	0.061888	0.0451555	0.954968	0.10217	0.999986	809.756	NA	0	1	0	0	0	0	0	0	0	0	0	0	0	0	0	0	0	0	0	0	0	0	0	0	0	0	0	0
YDR131C		-0.0058905	0.43	6	1.00901	0.0249418	6	0.943127	0.0381083	0.973917	3	0.046029	0.969673	3	0.050337	0.31961	0.680855	0.454957	0.999986	708.389	NA	0	0	0	0	0	0	0	0	0	0	0	0	0	0	0	0	0	0	0	0	0	0	0	0	0	0	0	0
YDR132C		0.00881308	0.323333	6	0.981875	0.0144766	6	0.932312	0.0483235	0.967666	3	0.038678	1.00683	3	0.029136	0.233439	0.766959	0.3577	0.999986	779.565	NA	0	0	0	0	0	0	0	0	0	0	0	0	0	0	0	0	0	0	0	0	0	0	0	0	0	0	0	0
YDR133C		-0.00846712	0.336667	6	0.99415	0.0337024	6	0.926577	0.0362631	0.916568	3	0.024869	1.0037	3	0.014851	0.0115695	0.98847	0.0326178	0.999986	777.636	NA	NA	NA	NA	NA	NA	NA	NA	NA	NA	NA	NA	NA	NA	NA	NA	NA	NA	NA	NA	NA	NA	NA	NA	NA	NA	NA	NA	NA
YDR134C		0.00629576	0.33	6	0.992965	0.0374137	6	0.940225	0.0480758	0.987279	3	0.039169	1.0085	3	0.026757	0.449039	0.551475	0.58832	0.999986	748.685	NA	0	0	0	0	0	0	0	0	0	0	0	0	0	0	0	0	0	0	0	0	0	0	0	0	0	0	0	0
YDR135C	YCF1	0.00593269	0.333333	6	0.967572	0.0145583	6	0.915978	0.0403824	0.837361	3	0.031467	1.03042	3	0.048236	0.00194951	0.998059	0.0100953	0.999986	791.327	NA	0	0	0	0	0	0	0	0	0	0	0	0	0	0	0	0	0	0	0	0	0	0	0	0	0	0	0	0
YDR136C	VPS61	-0.0505329	0.0933333	6	0.535772	0.0636111	6	0.453385	0.0842348	0.507463	3	0.316546	0.713111	3	0.165895	0.00158919	0.998417	0.0100953	0.999986	767.594	NA	NA	NA	NA	NA	NA	NA	NA	NA	NA	NA	NA	NA	NA	NA	NA	NA	NA	NA	NA	NA	NA	NA	NA	NA	NA	NA	NA	NA
YDR137W	RGP1	0.0222756	0.17	6	0.931542	0.0419381	6	0.898433	0.0470343	1.02954	3	0.032284	0.961949	3	0.007696	0.883841	0.116413	0.952012	0.999986	811.824	NA	0	1	0	0	0	0	0	0	0	0	0	0	0	0	0	0	0	0	0	0	0	0	0	0	0	0	0	0
YDR138W	HPR1	-0.186453	0	2	0.62951	0.0856023	4	0.40563	0.122274	0.622421	3	0.213164	0.866409	3	0.077007	0.00155607	0.99845	0.0100953	0.999986	1615.64	large	0	0	0	0	0	0	0	0	0	0	1	1	0	0	0	1	0	0	1	0	1	0	0	0	0	0	0	0
YDR139C	RUB1	0.0162009	0.25	6	1.03154	0.0459596	6	0.986412	0.0504981	0.897422	3	0.10075	1.00675	3	0.053356	0.0482013	0.951929	0.107991	0.999986	716.484	NA	0	0	0	0	0	0	0	0	0	0	0	0	0	0	0	0	0	0	0	0	0	0	0	0	0	0	0	0
YDR140W	MTQ2	-0.0270732	0.0166667	6	1.02334	0.035165	6	0.935427	0.00892039	0.872011	3	0.096324	0.978214	3	0.036731	0.0105485	0.989488	0.0303468	0.999986	702.752	small	0	0	0	0	0	0	0	0	0	0	0	0	0	0	0	0	0	0	0	0	0	0	0	0	1	0	0	0
YDR142C	PEX7	-0.00961457	0.306667	6	1.00597	0.0358383	6	0.936543	0.0368068	0.965289	3	0.018966	0.999107	3	0.036659	0.169097	0.83123	0.279592	0.999986	748.679	NA	0	0	0	0	0	0	0	0	0	0	0	0	0	0	0	0	0	0	0	0	0	0	0	0	0	0	0	0
YDR143C	SAN1	-0.00801629	0.326667	6	0.98909	0.0307732	6	0.922268	0.0491971	0.923025	3	0.055315	1.00767	3	0.033836	0.0308802	0.96921	0.0743671	0.999986	766.966	NA	0	0	0	0	0	0	0	0	0	0	0	0	0	0	0	0	0	0	0	0	0	0	0	0	0	0	0	0
YDR144C	MKC7	-0.00211185	0.483333	6	0.949638	0.0309059	6	0.891067	0.0548701	0.860747	3	0.002394	0.978441	3	0.032138	0.0021255	0.997883	0.0103173	0.999986	703.93	NA	0	0	0	0	0	0	0	0	0	0	0	0	0	0	0	0	0	0	0	0	0	0	0	0	0	0	0	0
YDR146C	SWI5	0.00683756	0.373333	6	1.00157	0.0388084	6	0.948863	0.0416071	0.858909	3	0.084653	1.00683	3	0.017761	0.00412401	0.995892	0.014611	0.999986	805.969	NA	0	1	0	0	0	0	0	0	0	0	0	0	0	0	0	0	0	0	1	0	0	0	0	0	0	0	0	0
YDR147W	EKI1	-0.00165706	0.443333	12	0.977612	0.0323082	12	0.917832	0.019045	0.967813	6	0.08215	1.0041	6	0.104076	0.145915	0.854296	0.254865	0.999986	706.276	NA	0	0	0	0	0	0	0	0	0	0	0	0	0	0	0	0	0	0	0	0	0	0	0	0	0	0	0	0
YDR148C	KGD2	-0.0589739	0	6	1.01907	0.036606	6	0.899508	0.0257718	1.06629	3	0.050168	0.965432	3	0.058005	0.96921	0.0308802	0.998176	0.999986	740.741	NA	0	0	0	0	0	0	0	0	1	0	0	0	0	0	0	0	0	0	0	0	0	0	0	0	0	0	0	0
YDR149C		0.0193205	0.02	6	0.861122	0.023723	6	0.829245	0.0189863	1.00989	3	0.216413	0.894068	3	0.159712	0.49559	0.504928	0.632191	0.999986	794.333	NA	NA	NA	NA	NA	NA	NA	NA	NA	NA	NA	NA	NA	NA	NA	NA	NA	NA	NA	NA	NA	NA	NA	NA	NA	NA	NA	NA	NA
YDR150W	NUM1	-0.0144478	0.2	6	0.883017	0.0330439	6	0.81607	0.0317005	0.960718	3	0.028008	0.940298	3	0.049767	0.145652	0.854646	0.254624	0.999986	758.354	NA	0	0	0	0	0	0	0	0	0	0	0	0	0	0	0	0	0	0	0	0	0	0	0	0	0	0	0	0
YDR151C	CTH1	-0.0173178	0.22	6	0.978888	0.0357203	6	0.903372	0.0414558	0.916128	3	0.066703	0.991464	3	0.023267	0.0292842	0.970802	0.0712038	0.999986	827.743	NA	0	0	0	0	0	0	0	0	0	0	0	0	0	0	0	0	0	0	0	0	0	1	0	0	0	0	0	0
YDR152W	GIR2	-0.0140917	0.203333	6	1.01302	0.0351564	6	0.938703	0.0427161	0.983593	3	0.087686	0.938054	3	0.123614	0.41328	0.587227	0.552193	0.999986	776.182	NA	0	0	0	0	0	0	1	0	0	0	0	0	0	0	0	0	0	0	0	0	0	0	0	0	0	0	0	0
YDR153C	ENT5	-0.0550864	0	6	1.00109	0.0218689	6	0.886482	0.0407151	0.85065	3	0.088195	1.00515	3	0.019419	0.00441797	0.995599	0.0152574	0.999986	868.907	NA	0	0	0	0	0	0	0	0	0	0	0	0	0	0	0	0	0	0	0	0	0	0	0	0	0	0	0	0
YDR154C		-0.003876	0.453333	6	1.0432	0.0388233	6	0.9773	0.0664905	0.98701	3	0.04083	0.980468	3	0.009576	0.433646	0.566866	0.573168	0.999986	733.642	NA	NA	NA	NA	NA	NA	NA	NA	NA	NA	NA	NA	NA	NA	NA	NA	NA	NA	NA	NA	NA	NA	NA	NA	NA	NA	NA	NA	NA
YDR155C	CPR1	-0.0189063	0.116667	6	0.953657	0.0215587	6	0.878052	0.0310328	0.795855	3	0.034858	0.940072	3	0.049477	0.00165044	0.998356	0.0100953	0.999986	878.454	NA	0	0	0	0	0	0	0	0	0	0	0	0	1	0	0	0	0	0	0	0	0	0	0	0	0	0	1	0
YDR156W	RPA14	-0.0200821	0.0733333	6	0.904865	0.0240341	6	0.830985	0.0228428	0.933171	3	0.148435	0.967298	3	0.125388	0.148946	0.851355	0.258873	0.999986	895.696	small	0	0	0	0	0	0	0	0	0	0	0	0	0	0	0	0	1	0	0	0	0	0	0	0	0	0	0	0
YDR157W		0.0106016	0.333333	6	0.980365	0.06565	6	0.93268	0.0509183	0.866489	3	0.081673	0.939201	3	0.221827	0.00537507	0.994645	0.017671	0.999986	905.104	NA	NA	NA	NA	NA	NA	NA	NA	NA	NA	NA	NA	NA	NA	NA	NA	NA	NA	NA	NA	NA	NA	NA	NA	NA	NA	NA	NA	NA
YDR158W	HOM2	0.04796	0.0333333	6	0.988438	0.0397001	6	0.977632	0.0505405	0.846421	3	0.099578	0.998663	3	0.034093	0.00744625	0.99258	0.0229669	0.999986	787.053	NA	0	0	0	0	0	0	0	0	0	0	0	0	0	0	0	0	0	0	0	0	0	0	0	0	0	0	0	0
YDR159W	SAC3	0.00339451	0.43	6	0.790238	0.0314148	6	0.74665	0.0302148	0.905667	3	0.03476	1.04985	3	0.0765	0.0080846	0.991944	0.0245252	0.999986	862.615	large	0	1	0	0	0	0	0	0	0	0	1	0	0	0	0	0	0	0	0	0	1	1	0	0	0	0	0	0
YDR161W		-0.0344977	0	6	0.8884	0.0206528	6	0.801083	0.0225464	0.691862	3	0.037049	1.00807	3	0.035429	0.00156264	0.998444	0.0100953	0.999986	830.468	NA	0	0	0	0	0	0	0	0	0	0	0	0	0	0	0	0	0	0	0	0	0	0	0	0	0	0	0	0
YDR162C	NBP2	-0.0564281	0.02	6	0.890188	0.0659033	6	0.780835	0.0618371	1.12676	3	0.065394	1.0065	3	0.028428	0.993535	0.00648855	0.99854	0.700931	811.241	NA	0	0	0	0	0	0	0	0	0	0	0	0	0	0	0	0	0	0	0	0	0	0	0	0	0	0	0	1
YDR163W	CWC15	-0.0547799	0.0133333	6	0.966715	0.0540987	6	0.85446	0.0465517	1.08029	3	0.062109	1.02445	3	0.066465	0.975772	0.0243023	0.99854	0.980695	836.698	NA	0	0	0	0	0	0	0	0	0	0	0	0	0	0	0	0	0	0	0	0	1	0	0	0	0	0	0	0
YDR165W	TRM82	0.00675061	0.29	6	0.972358	0.0163203	6	0.921298	0.0289715	0.913053	3	0.057667	1.00022	3	0.060406	0.0224359	0.977633	0.0571032	0.999986	773.096	NA	0	0	0	0	0	0	0	0	0	0	0	0	0	0	0	0	0	0	0	0	0	0	0	0	0	0	0	0
YDR169C	STB3	-0.03087	0.0233333	6	1.01585	0.034508	6	0.924588	0.0299068	0.94301	3	0.064412	0.991913	3	0.091933	0.111647	0.8886	0.208967	0.999986	842.627	NA	0	0	0	0	0	0	0	0	0	0	0	0	0	0	0	0	0	0	1	0	0	0	0	0	0	0	0	0
YDR169C-A		-0.000559095	0.463333	6	0.991173	0.0427726	6	0.931685	0.0253212	0.953499	3	0.059768	1.04869	3	0.018022	0.127729	0.872543	0.2314	0.999986	NA	NA	0	0	0	0	0	0	0	0	0	0	0	0	0	0	0	0	0	0	0	0	0	0	0	0	0	0	0	0
YDR171W	HSP42	0.0024385	0.456667	6	0.998393	0.0670913	6	0.941473	0.035762	0.761664	3	0.073307	1.05901	3	0.061243	0.00162979	0.998377	0.0100953	0.999986	831.967	NA	0	0	0	0	0	0	0	0	0	0	0	0	0	0	0	0	0	0	0	0	0	0	0	0	0	0	0	0
YDR173C	ARG82	0.00353935	0.4	6	1.00659	0.0585564	6	0.950287	0.0467471	1.11264	3	0.083413	0.944646	3	0.03636	0.988312	0.0117278	0.99854	0.739525	1018.52	NA	0	0	0	0	0	0	0	0	0	0	0	0	0	0	0	0	0	0	1	0	0	0	0	0	0	0	0	0
YDR174W	HMO1	-0.0321171	0.01	6	0.783203	0.0173794	6	0.704522	0.0291232	1.10851	3	0.162407	1.01581	3	0.100667	0.917259	0.0829396	0.972901	0.999986	835.661	NA	0	0	0	0	0	0	0	0	0	0	0	0	1	1	0	0	1	0	1	0	0	0	0	0	0	0	0	0
YDR175C	RSM24	0.00695312	0.373333	6	0.704995	0.0335198	6	0.670033	0.0529026	1.00533	3	0.053195	0.904133	3	0.07814	0.651054	0.349428	0.773641	0.999986	732.75	NA	0	0	0	0	0	0	0	0	0	0	0	0	0	0	0	0	0	0	0	0	0	0	0	0	0	0	0	0
YDR176W	NGG1	-0.00631669	0.126667	6	0.09248	0.0130788	6	0.080665	0.0072752	0.270192	3	0.044961	0.199733	3	0.223298	0.00138783	0.998618	0.0100953	0.999986	842.448	NA	0	0	0	0	0	0	0	0	0	0	0	0	1	0	0	0	0	0	0	0	0	0	0	0	0	0	0	0
YDR178W	SDH4	-0.0102684	0.293333	6	0.995615	0.0409792	6	0.926153	0.0224175	0.935882	3	0.106342	0.989515	3	0.081408	0.120017	0.880243	0.221023	0.999986	735.314	NA	0	0	0	0	0	0	0	0	1	0	0	0	0	0	0	0	0	0	0	0	0	0	0	0	0	0	0	0
YDR179C	CSN9	-0.0145252	0.276667	6	0.990762	0.0504491	6	0.917332	0.0354015	1.09842	3	0.122602	1.01914	3	0.117568	0.928169	0.0720092	0.979252	0.999986	754.403	NA	0	0	1	0	0	0	0	0	0	0	0	0	0	0	0	0	0	0	0	0	0	0	0	0	0	0	0	0
YDR179W-A		-0.000759693	0.46	12	0.981982	0.0297908	12	0.92284	0.0304075	0.96603	6	0.088053	1.00982	6	0.112217	0.111682	0.888493	0.208967	0.999986	813.302	NA	0	0	0	0	0	0	0	0	0	0	0	0	0	0	0	0	0	0	0	0	0	0	0	0	0	0	0	0
YDR181C	SAS4	0.00275207	0.413333	6	0.999238	0.043023	6	0.942582	0.0270531	0.91268	3	0.014732	0.987874	3	0.033745	0.0083472	0.991682	0.025115	0.999986	780.224	NA	0	0	0	0	0	0	0	0	0	0	0	0	1	0	0	0	0	0	0	0	0	0	0	0	0	0	0	0
YDR182W-A		-0.00098961	0.506667	6	0.994865	0.0603818	6	0.934727	0.0172503	1.01016	3	0.081786	0.984566	3	0.119681	0.610351	0.390148	0.740522	0.999986	NA	NA	0	0	0	0	0	0	0	0	0	0	0	0	0	0	0	0	0	0	0	0	0	0	0	0	0	0	0	0
YDR183W	PLP1	0.00300227	0.383333	6	0.971573	0.020467	6	0.916812	0.0182165	0.746343	3	0.002778	0.923691	3	0.08046	0.00157587	0.998431	0.0100953	0.999986	792.832	NA	0	0	0	0	0	0	0	0	0	0	0	0	0	0	0	0	0	0	1	0	0	0	0	0	0	0	1	0
YDR184C	ATC1	-0.0141441	0.22	6	0.963253	0.0328692	6	0.89184	0.029791	1.17168	3	0.125059	0.91853	3	0.075899	0.99397	0.00605188	0.99854	0.681633	786.442	NA	0	1	0	0	1	0	0	0	0	0	0	0	0	0	0	0	0	0	0	0	0	0	0	0	0	0	0	0
YDR185C	UPS3	0.00795474	0.313333	6	0.968952	0.0338201	6	0.919298	0.02519	0.941546	3	0.004892	1.03545	3	0.04304	0.0343873	0.965712	0.0811405	0.999986	763.11	NA	0	0	0	0	0	0	0	0	0	0	0	0	0	0	0	0	0	0	0	0	0	0	0	0	0	0	0	0
YDR186C		0.0204388	0.2	6	0.931652	0.029099	6	0.8967	0.0498275	0.947612	3	0.142938	0.97194	3	0.118809	0.159759	0.840557	0.270455	0.999986	816.232	NA	0	0	0	0	0	0	0	0	0	0	0	0	0	0	0	0	0	0	0	0	0	0	0	0	0	0	0	0
YDR191W	HST4	0.00939432	0.293333	6	0.981812	0.0402503	6	0.932833	0.0372776	0.954437	3	0.042955	0.990118	3	0.043346	0.117179	0.883077	0.217048	0.999986	808.19	NA	0	0	0	0	0	0	0	0	0	0	0	0	1	0	0	0	0	0	0	0	0	0	0	0	0	0	0	0
YDR192C	NUP42	-0.0132469	0.18	6	0.996452	0.032821	6	0.923962	0.0265594	0.91362	3	0.015222	1.02349	3	0.030266	0.00895769	0.991074	0.026634	0.999986	771.472	NA	0	0	0	0	0	0	0	0	0	0	0	0	0	0	0	0	0	0	0	0	0	0	0	0	0	0	0	0
YDR193W		-0.00504067	0.363333	6	1.03081	0.037553	6	0.964487	0.0361298	0.987641	3	0.061246	1.01151	3	0.092925	0.480035	0.520483	0.617446	0.999986	742.87	NA	NA	NA	NA	NA	NA	NA	NA	NA	NA	NA	NA	NA	NA	NA	NA	NA	NA	NA	NA	NA	NA	NA	NA	NA	NA	NA	NA	NA
YDR194C	MSS116	-0.00499979	0.303333	6	0.879983	0.0295847	6	0.822665	0.0141178	1.01421	3	0.042655	0.964467	3	0.045389	0.747023	0.253393	0.852842	0.999986	749.06	NA	0	0	0	0	0	0	0	0	0	0	0	0	0	0	0	1	0	0	0	0	1	0	0	0	1	0	0	0
YDR194W-A		-0.0326655	0.0166667	6	1.01341	0.0328613	6	0.920492	0.027714	0.921982	3	0.037078	1.0834	3	0.01984	0.0181175	0.98194	0.047788	0.999986	NA	NA	0	0	0	0	0	0	0	0	0	0	0	0	0	0	0	0	0	0	0	0	0	0	0	0	0	0	0	0
YDR195W	REF2	-0.0572154	0.346667	6	0.567772	0.198361	2	0.4768	0.266806	0.786909	3	0.251772	0.823543	3	0.060121	0.0903256	0.909886	0.178269	0.999986	1041.91	large	0	0	0	0	0	0	0	0	0	0	0	0	0	0	1	0	0	0	1	0	1	0	0	0	0	0	0	0
YDR197W	CBS2	-0.0120648	0.263333	6	0.995478	0.0353691	6	0.924228	0.0329552	0.95698	3	0.058395	1.03547	3	0.030693	0.19305	0.807306	0.308134	0.999986	698.188	NA	0	0	0	0	0	0	0	0	0	0	0	0	0	0	0	0	0	0	0	0	0	0	0	0	1	0	0	0
YDR198C	RKM2	-0.00568734	0.39	6	0.976233	0.079071	6	0.912505	0.0523353	0.94119	3	0.064827	0.984288	3	0.134236	0.102304	0.897928	0.196015	0.999986	833.672	NA	0	0	0	0	0	0	0	0	0	0	0	0	0	0	0	0	0	0	0	0	0	0	0	0	0	0	0	0
YDR199W		0.00609969	0.443333	6	0.944618	0.052358	6	0.894557	0.0206324	1.02617	3	0.165021	0.980019	3	0.09488	0.337471	0.663004	0.475437	0.999986	809.81	NA	NA	NA	NA	NA	NA	NA	NA	NA	NA	NA	NA	NA	NA	NA	NA	NA	NA	NA	NA	NA	NA	NA	NA	NA	NA	NA	NA	NA
YDR200C	VPS64	-0.161048	0.00333333	4	0.85705	0.0508078	6	0.645047	0.187946	0.934693	3	0.074478	1.01323	3	0.074139	0.0946345	0.905585	0.184568	0.999986	1007.08	NA	0	0	1	0	0	0	0	0	0	0	0	0	0	0	0	0	0	0	0	0	0	0	0	0	0	0	0	0
YDR202C	RAV2	0.00422835	0.43	6	0.940783	0.0338415	6	0.889078	0.0258963	1.0117	3	0.108764	1.00745	3	0.068177	0.606355	0.394145	0.73642	0.999986	721.525	NA	0	0	0	0	0	0	0	0	0	0	0	0	0	0	0	0	0	0	0	0	0	0	0	0	0	0	0	0
YDR203W		0.0128981	0.21	6	0.978063	0.0275228	6	0.932812	0.032156	1.05762	3	0.033741	0.901025	3	0.021304	0.964101	0.0360021	0.996862	0.999986	744.556	NA	NA	NA	NA	NA	NA	NA	NA	NA	NA	NA	NA	NA	NA	NA	NA	NA	NA	NA	NA	NA	NA	NA	NA	NA	NA	NA	NA	NA
YDR204W	COQ4	-0.031217	0.03	6	0.96525	0.0303641	6	0.876645	0.0340949	1.15472	3	0.011431	1.02872	3	0.147025	0.996746	0.00326638	0.99854	0.681633	983.92	NA	0	0	0	0	0	0	0	0	0	0	0	0	0	0	0	0	0	0	0	0	0	0	0	0	0	0	0	0
YDR205W	MSC2	0.00342943	0.423333	6	0.977945	0.0405596	6	0.923232	0.037373	0.785707	3	0.231407	0.911936	3	0.157594	0.084339	0.915862	0.169527	0.999986	763.915	NA	0	0	0	0	0	0	0	0	0	0	0	0	0	0	0	0	0	0	0	0	0	0	0	0	0	0	0	0
YDR206W	EBS1	0.0065229	0.393333	6	0.964632	0.0383011	6	0.913803	0.0452872	1.03657	3	0.147318	0.990791	3	0.099834	0.502335	0.498184	0.638414	0.999986	771.552	NA	0	0	0	0	0	0	0	0	0	0	0	1	0	0	0	0	0	0	0	0	0	1	0	0	1	0	0	0
YDR207C	UME6	-0.103357	0	5	0.318212	0.0768459	5	0.195936	0.0249473	0.619393	3	0.266462	0.846268	3	0.05322	0.00156924	0.998437	0.0100953	0.999986	890.877	NA	0	1	0	0	0	0	0	1	0	0	0	0	1	0	0	0	0	0	1	0	0	0	0	0	0	0	0	0
YDR209C		-0.019197	0.0633333	6	1.02459	0.0175514	6	0.944482	0.0322053	0.958123	3	0.069612	0.989515	3	0.02076	0.24637	0.75404	0.372393	0.999986	820.47	NA	NA	NA	NA	NA	NA	NA	NA	NA	NA	NA	NA	NA	NA	NA	NA	NA	NA	NA	NA	NA	NA	NA	NA	NA	NA	NA	NA	NA
YDR210W		0.00399847	0.383333	6	0.998197	0.0364685	6	0.942848	0.036906	1.05295	3	0.068494	0.975575	3	0.053049	0.913221	0.0869848	0.970779	0.999986	780.631	NA	0	0	0	0	0	0	0	0	0	0	0	0	0	0	0	0	0	0	0	0	0	0	0	0	0	0	0	0
YDR213W	UPC2	0.00707627	0.37	6	0.991123	0.0476456	6	0.939273	0.0510224	0.852753	3	0.045793	1.05203	3	0.047539	0.00238255	0.997627	0.0105965	0.999986	760.967	NA	0	0	0	0	0	0	0	0	0	0	0	0	0	0	0	0	0	0	1	0	0	0	0	0	0	0	0	0
YDR214W	AHA1	0.00707205	0.286667	6	0.983035	0.0259153	6	0.931662	0.02211	0.962237	3	0.032775	0.931577	3	0.038193	0.164546	0.835776	0.275105	0.999986	816.518	NA	0	0	0	0	0	0	0	0	0	0	0	0	0	0	0	0	0	0	0	0	0	0	0	0	0	0	1	0
YDR215C		-0.00131	0.42	6	1.00077	0.0239974	6	0.939963	0.015175	0.938849	3	0.076932	1.00389	3	0.040557	0.125032	0.875236	0.228414	0.999986	709.177	NA	NA	NA	NA	NA	NA	NA	NA	NA	NA	NA	NA	NA	NA	NA	NA	NA	NA	NA	NA	NA	NA	NA	NA	NA	NA	NA	NA	NA
YDR216W	ADR1	-0.013538	0.263333	6	0.986538	0.0534441	6	0.914347	0.038339	0.816863	3	0.08776	0.984941	3	0.070662	0.00252135	0.997489	0.0108511	0.999986	732.379	NA	0	0	0	0	0	0	0	0	0	0	0	0	1	0	0	0	0	0	1	0	0	0	0	0	0	0	0	0
YDR217C	RAD9	-0.0283966	0.0633333	6	0.959678	0.0307648	6	0.874225	0.0374624	0.829158	3	0.113803	0.949723	3	0.248164	0.0091163	0.990916	0.026955	0.999986	713.677	NA	0	1	0	0	0	0	0	0	0	1	1	0	0	0	0	0	0	0	1	0	0	0	0	0	0	0	0	0
YDR218C	SPR28	-0.0181967	0.0633333	6	1.00464	0.0259161	6	0.926715	0.0228764	1.06474	3	0.1244	0.967452	3	0.085709	0.847096	0.153211	0.926179	0.999986	757.932	NA	0	0	0	0	0	0	0	0	0	0	0	0	0	0	0	0	0	0	0	0	0	0	0	0	0	0	0	0
YDR219C	MFB1	-0.00737548	0.333333	6	0.949325	0.0358192	6	0.885508	0.0294767	0.869425	3	0.079061	0.961169	3	0.062181	0.00747306	0.992554	0.0230199	0.999986	704.863	NA	0	0	0	0	0	0	0	0	0	0	0	0	0	0	0	0	0	0	0	0	0	0	0	0	0	0	0	0
YDR220C		-0.0370139	0.0266667	6	1.00469	0.0370909	6	0.907942	0.04521	0.902686	3	0.012604	1.02692	3	0.059969	0.00568346	0.994338	0.0184819	0.999986	842.949	NA	NA	NA	NA	NA	NA	NA	NA	NA	NA	NA	NA	NA	NA	NA	NA	NA	NA	NA	NA	NA	NA	NA	NA	NA	NA	NA	NA	NA
YDR221W	GTB1	-0.00306772	0.373333	6	1.02242	0.0339452	6	0.95857	0.0229997	0.991759	3	0.102428	0.934239	3	0.079777	0.326144	0.674324	0.462883	0.999986	800.021	NA	0	0	0	0	0	0	0	1	0	0	0	0	0	0	0	0	0	0	0	0	0	0	0	0	0	0	0	0
YDR222W		0.0106351	0.293333	6	1.00761	0.0427543	6	0.958343	0.0561852	1.10334	3	0.183306	0.937381	3	0.094265	0.848321	0.151984	0.926884	0.999986	744.981	NA	0	0	0	0	0	0	0	0	0	0	0	0	0	0	0	0	0	0	0	0	0	0	0	0	0	0	0	0
YDR223W	CRF1	0.00805775	0.443333	6	1.00856	0.0652654	6	0.956652	0.0457931	1.0367	3	0.074969	0.955754	3	0.02715	0.829588	0.170742	0.915394	0.999986	754.681	NA	0	0	0	0	0	0	0	0	0	0	0	0	0	0	0	0	0	0	1	0	0	0	0	0	0	0	0	0
YDR225W	HTA1	-0.00737376	0.35	6	0.83512	0.0297423	6	0.778095	0.0417906	0.863506	3	0.032417	0.937023	3	0.045144	0.0026997	0.997311	0.0111287	0.999986	894.242	NA	0	0	0	0	0	0	0	0	0	0	1	0	1	0	0	0	0	0	1	0	0	0	0	0	0	0	0	0
YDR226W	ADK1	-0.0249356	0.02	6	0.887398	0.0272321	6	0.809703	0.0273095	1.07354	3	0.068997	1.03308	3	0.042473	0.967263	0.0328325	0.997758	0.999986	979.455	large	0	0	0	0	0	0	0	0	0	1	0	0	0	0	0	0	0	0	0	0	0	0	0	0	0	0	0	0
YDR227W	SIR4	NA	NA	NA	NA	NA	NA	NA	NA	0.313989	3	0.036317	0.035503	3	0.0021	0.00142977	0.998576	0.0100953	0.999986	805.738	NA	0	0	0	0	0	0	0	0	0	0	0	0	1	0	0	0	0	0	0	0	0	0	0	0	0	0	0	0
YDR229W	IVY1	0.000539521	0.526667	6	0.990533	0.0568533	6	0.932182	0.054691	0.903052	3	0.088522	0.988862	3	0.081342	0.0436917	0.956428	0.0994221	0.999986	809.324	NA	0	0	0	0	0	0	0	0	0	0	0	0	0	0	0	0	0	0	0	0	0	0	0	0	0	0	0	0
YDR230W		-0.0179749	0.156667	6	0.958137	0.0347155	6	0.883197	0.0344917	1.14843	3	0.060205	0.897163	3	0.063625	0.995323	0.00469483	0.99854	0.681633	783.585	NA	NA	NA	NA	NA	NA	NA	NA	NA	NA	NA	NA	NA	NA	NA	NA	NA	NA	NA	NA	NA	NA	NA	NA	NA	NA	NA	NA	NA
YDR231C	COX20	-0.00941369	0.316667	6	0.953868	0.0220004	6	0.887743	0.0470288	1.12922	3	0.142796	1.00942	3	0.195016	0.97963	0.0204341	0.99854	0.906289	764.352	NA	0	0	0	0	0	0	0	0	1	0	0	0	0	0	0	0	0	0	0	0	0	0	0	0	0	0	0	0
YDR233C	RTN1	-0.00561514	0.363333	6	0.987652	0.0358784	6	0.923317	0.0311928	1.05646	3	0.091151	0.958027	3	0.040108	0.881279	0.118979	0.950107	0.999986	777.726	NA	0	0	0	0	0	0	0	0	0	0	0	0	0	0	0	0	0	0	0	0	0	0	0	0	0	0	0	0
YDR234W	LYS4	NA	NA	NA	NA	NA	NA	NA	NA	1.18044	3	0.968855	0.746179	3	0.454016	0.229082	0.771312	0.352264	0.999986	813.54	NA	0	0	0	0	0	0	0	0	0	0	0	0	0	0	0	0	0	0	0	0	0	0	0	0	0	0	0	0
YDR237W	MRPL7	0.0190491	0.253333	6	0.713197	0.0492127	6	0.689843	0.0660383	1.03269	3	0.040624	0.966106	3	0.077712	0.884855	0.115398	0.952676	0.999986	725.586	NA	0	0	0	0	0	0	0	0	0	0	0	0	0	0	0	0	0	0	0	0	0	0	0	0	0	0	0	0
YDR239C		NA	NA	NA	NA	NA	NA	NA	NA	0.324788	3	0.00368	0.037028	3	0.00202	0.00145425	0.998552	0.0100953	0.999986	773.379	NA	0	0	0	0	0	0	0	0	0	0	0	0	0	0	0	0	0	0	0	0	0	0	0	0	0	0	0	0
YDR241W	BUD26	-0.0838873	0	6	0.922243	0.0491258	6	0.783525	0.0408068	0.935712	3	0.034592	1.00171	3	0.051832	0.0369374	0.963167	0.0862654	0.999986	860.989	NA	NA	NA	NA	NA	NA	NA	NA	NA	NA	NA	NA	NA	NA	NA	NA	NA	NA	NA	NA	NA	NA	NA	NA	NA	NA	NA	NA	NA
YDR242W	AMD2	-0.0131352	0.23	9	0.975606	0.0407831	9	0.904467	0.0453263	0.983989	3	0.109065	1.0277	3	0.068696	0.353286	0.647197	0.490647	0.999986	731.78	NA	0	0	0	0	0	0	0	0	0	0	0	0	0	0	0	0	0	0	0	0	0	0	0	0	0	0	0	0
YDR244W	PEX5	-0.0282776	0.0633333	6	0.774785	0.0305179	6	0.700443	0.0395792	0.744793	3	0.070015	0.922226	3	0.030763	0.00161615	0.998391	0.0100953	0.999986	815.303	NA	0	0	0	0	0	0	0	0	0	0	0	0	0	0	0	0	0	0	0	0	0	0	0	0	0	0	0	0
YDR245W	MNN10	0.0301147	0.06	6	0.73398	0.0371086	6	0.720457	0.0400113	0.608152	3	0.128025	0.949355	3	0.071363	0.00154952	0.998457	0.0100953	0.999986	1311.3	large	0	1	0	0	1	0	0	1	0	0	0	0	0	0	0	0	0	0	0	0	0	0	0	0	0	0	0	0
YDR246W-A		-0.0244282	0.136667	6	0.957465	0.0513367	6	0.876112	0.0251221	0.825167	3	0.072781	0.902381	3	0.100598	0.00264609	0.997365	0.011012	0.999986	NA	NA	0	0	0	0	0	0	0	0	0	0	0	0	0	0	0	0	0	0	0	0	0	0	0	0	0	0	0	0
YDR247W	VHS1	-0.00838706	0.3	6	0.987087	0.046228	6	0.920013	0.0243119	1.01121	3	0.20353	0.910865	3	0.098966	0.234236	0.766163	0.358692	0.999986	727.909	NA	0	1	0	0	0	0	0	0	0	0	0	0	0	0	0	0	0	0	0	0	0	0	0	0	0	0	0	1
YDR248C		0.0115094	0.273333	6	1.00808	0.0413409	6	0.959655	0.0390545	0.877945	3	0.078369	0.950517	3	0.088234	0.0125058	0.987536	0.0347262	0.999986	753.803	NA	0	0	0	0	0	0	0	1	0	0	0	0	0	0	0	0	0	0	0	0	0	0	0	0	0	0	0	0
YDR249C		0.00305994	0.446667	6	0.940978	0.0370736	6	0.888093	0.0329869	0.915003	3	0.025754	0.942149	3	0.038815	0.0108797	0.989158	0.0310387	0.999986	775.838	NA	0	0	0	0	0	0	0	0	0	0	0	0	0	0	0	0	0	0	0	0	0	0	0	0	0	0	0	0
YDR250C		0.0306361	0.113333	6	0.951482	0.0588622	6	0.925548	0.0421799	1.01111	3	0.076336	0.965367	3	0.05469	0.667267	0.333205	0.785889	0.999986	775.793	NA	NA	NA	NA	NA	NA	NA	NA	NA	NA	NA	NA	NA	NA	NA	NA	NA	NA	NA	NA	NA	NA	NA	NA	NA	NA	NA	NA	NA
YDR251W	PAM1	0.00302899	0.46	6	0.95781	0.0246904	6	0.903893	0.0595545	0.868816	3	0.016655	0.980065	3	0.032088	0.00247096	0.997539	0.0107839	0.999986	787.802	NA	0	0	0	0	0	0	0	0	0	0	0	0	0	0	0	0	0	0	0	0	0	0	0	0	0	0	0	0
YDR252W	BTT1	0.00943414	0.303333	6	1.00283	0.0302817	6	0.952645	0.0339072	0.95511	3	0.074197	0.961533	3	0.071977	0.159759	0.840557	0.270455	0.999986	834.812	NA	0	0	0	0	0	0	0	0	0	0	0	0	0	0	0	0	0	0	0	0	0	0	0	0	0	0	1	0
YDR253C	MET32	-0.000466415	0.536667	6	0.950795	0.0692604	6	0.8938	0.0373631	0.710062	3	0.11759	1.00413	3	0.075466	0.00157587	0.998431	0.0100953	0.999986	876.54	NA	0	1	0	0	0	0	0	0	0	0	0	0	0	0	0	0	0	0	1	0	0	0	0	0	0	0	0	0
YDR254W	CHL4	0.00359452	0.446667	6	0.984002	0.0425844	6	0.929093	0.0514829	1.14305	3	0.311808	0.871429	3	0.138572	0.653456	0.347024	0.775919	0.999986	861.969	NA	0	1	0	0	0	0	0	0	0	0	0	0	0	0	0	0	0	0	0	0	0	0	0	0	0	0	0	0
YDR255C	RMD5	0.00854528	0.29	6	0.948973	0.0559099	6	0.901098	0.0543242	0.957642	3	0.099874	0.996254	3	0.058117	0.347504	0.652976	0.484301	0.999986	800.756	NA	0	0	0	0	0	0	0	1	0	0	0	0	0	0	0	0	0	0	0	0	0	0	0	0	0	0	0	0
YDR256C	CTA1	-0.0307718	0.06	6	0.981092	0.0245074	6	0.89199	0.0494802	0.693508	3	0.08841	1.03417	3	0.031158	0.00156924	0.998437	0.0100953	0.999986	748.85	NA	0	0	0	0	0	0	0	0	0	0	0	0	0	0	0	0	0	0	0	0	0	0	0	0	0	0	0	0
YDR257C	RKM4	-0.0299674	0.02	6	1.00093	0.0385182	6	0.911453	0.0149168	1.00191	3	0.15941	0.994623	3	0.044801	0.24637	0.75404	0.372393	0.999986	685.708	NA	0	0	0	0	0	0	0	0	0	0	0	0	0	0	0	0	0	0	0	0	0	0	0	0	0	0	0	0
YDR258C	HSP78	-0.0209937	0.05	6	1.02165	0.0271163	6	0.939917	0.0210467	0.940534	3	0.082455	0.927572	3	0.027788	0.126106	0.874163	0.229763	0.999986	902.132	NA	0	0	0	0	0	0	0	0	0	0	0	0	0	0	0	0	0	0	0	0	0	0	0	0	0	0	1	0
YDR259C	YAP6	-0.0363863	0.0466667	6	1.0264	0.0413283	6	0.928992	0.0381756	0.967009	3	0.09938	0.971456	3	0.098807	0.184961	0.815386	0.298807	0.999986	825.771	NA	0	0	0	0	0	0	0	0	0	0	0	0	0	0	0	0	0	0	1	0	0	0	0	0	0	0	0	0
YDR260C	SWM1	-0.017915	0.22	6	0.928112	0.0625664	6	0.855017	0.0417045	0.548761	3	0.062227	0.892376	3	0.092226	0.00153649	0.99847	0.0100953	0.999986	938.167	NA	0	1	0	0	0	0	0	0	0	0	0	0	0	0	0	0	0	0	0	0	0	0	0	0	0	0	0	0
YDR261C	EXG2	0.00812581	0.246667	6	0.961008	0.0287753	6	0.911998	0.0221062	1.00499	3	0.129285	0.984376	3	0.051013	0.31083	0.689629	0.445505	0.999986	764.467	NA	0	0	0	0	0	0	0	1	0	0	0	0	0	0	0	0	0	0	0	0	0	0	0	0	0	0	0	0
YDR262W		-0.0236907	0.00333333	6	1.00407	0.0221672	6	0.920683	0.0142595	0.983168	3	0.226461	0.875446	3	0.219559	0.175738	0.824598	0.287103	0.999986	806.921	NA	0	0	0	0	0	0	0	0	0	0	0	0	0	0	0	0	0	0	0	0	0	0	0	0	0	0	0	0
YDR263C	DIN7	-0.00577194	0.353333	6	1.00018	0.0299725	6	0.934943	0.0230443	0.994342	3	0.135589	0.95163	3	0.133383	0.651054	0.349428	0.773641	0.999986	797.105	NA	0	0	0	0	0	0	0	0	0	0	1	0	0	0	0	0	0	0	0	0	0	0	0	0	0	0	0	0
YDR264C	AKR1	-0.0134399	0.23	6	0.987012	0.0454243	6	0.91489	0.0268749	0.863581	3	0.029174	1.04408	3	0.021388	0.00256233	0.997448	0.0108808	0.999986	1490.71	large	0	0	1	0	0	0	0	0	0	0	0	0	0	0	0	0	0	0	0	0	0	0	0	0	0	0	0	0
YDR265W	PEX10	-0.0421748	0	6	0.74209	0.025301	6	0.655795	0.0190492	0.801699	3	0.09197	0.947175	3	0.032233	0.00236329	0.997646	0.01055	0.999986	847.294	NA	0	0	0	0	0	0	0	0	0	0	0	0	0	0	0	0	0	0	0	0	0	0	0	0	0	0	0	0
YDR266C	HEL2	0.00429201	0.436667	6	0.979558	0.0386949	6	0.925612	0.0183742	0.969384	3	0.045152	0.915321	3	0.105564	0.271185	0.729246	0.402534	0.999986	788.981	NA	0	0	0	0	0	0	0	0	0	0	0	0	1	0	0	0	0	0	0	0	0	0	0	0	0	0	0	0
YDR268W	MSW1	0.0364348	0.146667	6	0.914933	0.0805874	6	0.896972	0.0498882	0.98829	3	0.092627	0.987209	3	0.125015	0.330374	0.670098	0.467362	0.999986	835.301	NA	0	0	0	0	0	0	0	0	0	0	0	0	0	0	0	0	0	0	0	0	0	0	0	0	0	1	0	0
YDR269C		-0.0102404	0.226667	6	0.935955	0.0239851	6	0.870068	0.0287297	0.769697	3	0.066371	1.03561	3	0.036293	0.00165738	0.99835	0.0100953	0.999986	800.978	NA	NA	NA	NA	NA	NA	NA	NA	NA	NA	NA	NA	NA	NA	NA	NA	NA	NA	NA	NA	NA	NA	NA	NA	NA	NA	NA	NA	NA
YDR270W	CCC2	0.0122629	0.19	6	0.972902	0.0175534	6	0.927322	0.0297332	0.842884	3	0.070804	0.997296	3	0.07585	0.00339712	0.996616	0.0129145	0.999986	803.317	NA	0	0	0	0	0	0	0	0	0	0	0	0	0	0	0	0	0	0	0	0	0	0	0	0	0	0	0	0
YDR271C		0.0122837	0.106667	6	0.959572	0.0298695	6	0.914805	0.0117716	0.920666	3	0.099414	1.02291	3	0.024521	0.0813618	0.918834	0.164857	0.999986	816.94	NA	NA	NA	NA	NA	NA	NA	NA	NA	NA	NA	NA	NA	NA	NA	NA	NA	NA	NA	NA	NA	NA	NA	NA	NA	NA	NA	NA	NA
YDR272W	GLO2	-0.0121733	0.246667	9	0.997989	0.0443922	9	0.926481	0.0393746	0.748534	3	0.44978	1.09185	3	0.223435	0.29136	0.709086	0.425622	0.999986	870.257	NA	0	0	0	0	0	0	0	0	0	0	0	0	0	0	0	0	0	0	0	0	0	0	0	0	0	0	0	0
YDR273W	DON1	0.0389224	0.06	9	1.03653	0.0692163	9	1.01382	0.0545135	0.703069	3	0.031838	0.961108	3	0.024752	0.00156924	0.998437	0.0100953	0.999986	839.034	NA	0	0	0	0	0	0	0	0	0	0	0	0	0	0	0	0	0	0	0	0	0	0	0	0	0	0	0	0
YDR274C		-0.01106	0.286667	6	0.988215	0.0324405	6	0.918402	0.0347237	0.911866	3	0.082921	1.06256	3	0.066798	0.0485933	0.951538	0.108666	0.999986	767.476	NA	NA	NA	NA	NA	NA	NA	NA	NA	NA	NA	NA	NA	NA	NA	NA	NA	NA	NA	NA	NA	NA	NA	NA	NA	NA	NA	NA	NA
YDR275W	BSC2	0.0132855	0.196667	6	0.971937	0.027912	6	0.927437	0.0312837	1.00568	3	0.145892	1.03272	3	0.052842	0.284705	0.715736	0.417428	0.999986	768.943	NA	0	0	0	0	0	0	0	0	0	0	0	0	0	0	0	0	0	0	0	0	0	0	0	0	0	0	0	0
YDR276C	PMP3	0.0284986	0.21	6	0.670832	0.0654045	6	0.659447	0.0664571	0.242283	3	0.058027	0.115612	3	0.036186	0.00138783	0.998618	0.0100953	0.999986	809.085	NA	0	0	0	0	0	0	0	0	0	0	0	0	0	0	0	0	0	0	0	0	0	0	0	0	0	0	0	0
YDR277C	MTH1	-0.00720045	0.383333	6	0.974723	0.0384392	6	0.909572	0.044539	0.961044	3	0.083287	0.985267	3	0.037782	0.241882	0.758524	0.368048	0.999986	919.912	NA	0	0	0	0	0	0	0	0	0	0	0	0	0	0	0	0	0	0	0	0	0	0	0	0	0	0	0	0
YDR278C		-0.00429665	0.386667	6	1.00313	0.023298	6	0.939192	0.0440953	0.832812	3	0.00791	1.00866	3	0.105203	0.00177203	0.998235	0.0100953	0.999986	805.08	NA	NA	NA	NA	NA	NA	NA	NA	NA	NA	NA	NA	NA	NA	NA	NA	NA	NA	NA	NA	NA	NA	NA	NA	NA	NA	NA	NA	NA
YDR279W	RNH202	-0.0140929	0.13	6	0.970168	0.0303682	6	0.898395	0.0229501	0.989515	3	0.065324	0.977025	3	0.089557	0.452643	0.547872	0.59207	0.999986	866.207	NA	0	0	0	0	0	0	0	0	0	1	0	0	0	0	0	0	0	0	0	0	0	1	0	0	0	0	0	0
YDR281C	PHM6	-0.0285388	0.1	6	1.0133	0.0384575	6	0.924513	0.0458012	0.906469	3	0.011915	0.94918	3	0.016265	0.00634773	0.993675	0.0202031	0.999986	806.788	NA	0	0	0	0	0	0	0	0	0	0	0	0	0	0	0	0	0	0	0	0	0	0	0	0	0	0	0	0
YDR282C		0.0248845	0.153333	6	0.963958	0.0548385	6	0.931532	0.0482792	1.01437	3	0.183392	1.00843	3	0.012268	0.296736	0.703713	0.430717	0.999986	796.724	NA	0	0	0	0	0	0	0	0	0	0	0	0	0	0	0	0	0	0	0	0	0	0	0	0	0	0	0	0
YDR283C	GCN2	0.000720495	0.46	6	1.00872	0.0237425	6	0.949463	0.0291514	0.897999	3	0.081819	0.935045	3	0.019893	0.0198639	0.980199	0.0515707	0.999986	796.379	NA	0	0	0	0	0	0	0	0	0	0	0	0	0	0	0	0	0	0	0	0	0	0	1	0	1	0	0	1
YDR284C	DPP1	0.019927	0.0666667	6	0.941433	0.028319	6	0.905388	0.0297979	0.939915	3	0.171683	0.965219	3	0.114298	0.321471	0.678995	0.457199	0.999986	750.21	NA	0	0	0	0	0	0	0	0	0	0	0	0	0	0	0	0	0	0	0	0	0	0	0	0	0	0	0	0
YDR285W	ZIP1	0.00912933	0.253333	6	0.995212	0.0260889	6	0.945172	0.0351907	0.84304	3	0.025273	0.98304	3	0.039406	0.00195758	0.99805	0.0101104	0.999986	830.476	NA	0	0	0	0	0	0	0	0	0	0	0	1	0	0	0	0	0	0	0	0	0	0	0	0	0	0	0	0
YDR286C		-0.00477338	0.45	9	1.00972	0.0513475	9	0.944919	0.0363147	0.820032	3	0.086488	0.992613	3	0.0937	0.00288936	0.997122	0.0116597	0.999986	889.583	NA	0	0	0	0	0	0	0	0	0	0	0	0	0	0	0	0	0	0	0	0	0	0	0	0	0	0	0	0
YDR287W	INM2	0.00290276	0.41	9	1.02164	0.0228528	9	0.963801	0.0425459	0.909549	3	0.121338	1.00454	3	0.024978	0.0853494	0.914853	0.170984	0.999986	938.97	NA	0	0	0	0	0	0	0	1	0	0	0	0	0	0	0	0	0	0	0	0	0	0	0	0	0	0	0	0
YDR289C	RTT103	-0.0209539	0.113333	6	0.928747	0.0253817	6	0.852575	0.0401986	0.917157	3	0.094218	1.0169	3	0.049332	0.0698922	0.930282	0.146194	0.999986	783.091	NA	0	0	0	0	0	0	0	0	0	0	0	0	0	0	0	0	0	0	0	0	1	0	0	0	0	0	0	0
YDR290W		0.0172657	0.153333	6	0.8699	0.0296619	6	0.835447	0.0317648	0.795973	3	0.07952	0.960541	3	0.092015	0.00192548	0.998082	0.0100953	0.999986	842.272	NA	NA	NA	NA	NA	NA	NA	NA	NA	NA	NA	NA	NA	NA	NA	NA	NA	NA	NA	NA	NA	NA	NA	NA	NA	NA	NA	NA	NA
YDR291W	HRQ1	-0.0290015	0.08	6	0.95626	0.0313937	6	0.870405	0.0440034	0.858629	3	0.130409	0.97101	3	0.099034	0.0350863	0.965014	0.0824244	0.999986	916.065	NA	0	0	0	0	0	0	0	0	0	0	1	0	0	0	0	0	0	0	0	0	0	0	0	0	0	0	0	0
YDR293C	SSD1	0.0231032	0.18	6	0.985998	0.0508618	6	0.95048	0.0481932	0.554307	3	0.067161	0.924676	3	0.069248	0.00153649	0.99847	0.0100953	0.999986	832.787	NA	0	1	0	0	0	0	0	0	0	0	0	0	0	0	0	0	0	1	0	0	0	1	0	0	1	0	0	0
YDR294C	DPL1	0.00110099	0.46	6	0.979962	0.0278873	6	0.9228	0.0393672	0.937598	3	0.081874	1.01334	3	0.087619	0.126916	0.873355	0.230624	0.999986	845.407	NA	0	0	0	0	0	0	0	0	0	0	0	0	0	0	0	0	0	0	0	0	0	0	0	0	0	0	0	0
YDR295C	HDA2	0.0142969	0.24	6	0.857108	0.0241693	6	0.820447	0.0429176	0.922182	3	0.077293	0.925567	3	0.057794	0.0580306	0.94212	0.12555	0.999986	859.927	NA	0	0	0	0	0	0	0	0	0	0	0	0	1	0	0	0	0	0	1	0	0	0	0	0	0	0	0	0
YDR296W	MHR1	0.0349021	0.386667	6	0.73263	0.186104	7	0.723974	0.206068	0.989389	3	0.243206	0.985223	3	0.074323	0.17273	0.827603	0.283833	0.999986	833.767	NA	0	0	0	0	0	0	0	0	0	1	0	1	0	0	0	0	0	0	0	0	0	0	0	0	0	0	0	0
YDR297W	SUR2	-0.0204351	0.0966667	6	0.97386	0.0305882	6	0.895525	0.0360766	0.747857	3	0.037704	1.02848	3	0.023637	0.00159589	0.998411	0.0100953	0.999986	659.281	NA	0	0	0	0	0	0	0	0	0	0	0	0	0	0	0	0	0	0	0	0	0	0	0	0	0	0	0	0
YDR298C	ATP5	-0.0355537	0.146667	6	0.803472	0.0799034	6	0.720148	0.055136	0.938814	3	0.091256	0.94918	3	0.082525	0.10559	0.894647	0.201104	0.999986	773.957	NA	0	0	0	0	0	0	0	0	0	0	0	0	0	0	0	0	0	0	0	0	0	0	0	0	0	0	0	0
YDR300C	PRO1	0.0244198	0.323333	9	0.774432	0.11239	9	0.752809	0.109861	0.987995	3	0.105733	1.01021	3	0.136403	0.275945	0.724489	0.407202	0.999986	1159.15	large	0	0	0	0	0	0	0	0	0	0	0	0	0	0	0	0	0	0	0	0	0	0	0	0	0	0	0	0
YDR304C	CPR5	-0.00669347	0.446667	6	1.03368	0.0523355	6	0.965532	0.0533553	0.795909	3	0.177715	1.12071	3	0.145114	0.00380327	0.996211	0.0138748	0.999986	916.485	NA	0	0	0	0	0	0	0	0	0	0	0	0	0	0	0	0	0	0	0	0	0	0	0	0	0	0	1	0
YDR305C	HNT2	0.00779475	0.36	9	1.00872	0.0407806	9	0.956543	0.0357523	0.908127	3	0.064391	0.948732	3	0.058734	0.023642	0.97643	0.0594152	0.999986	878.517	NA	0	0	0	0	0	0	0	0	0	0	0	0	0	0	0	0	0	0	0	0	0	0	0	0	0	0	0	0
YDR306C		-0.00279801	0.393333	9	1.00103	0.0320842	9	0.938718	0.0238355	0.978563	3	0.043108	0.961783	3	0.072554	0.364463	0.636025	0.502961	0.999986	819.461	NA	0	0	0	0	0	0	0	0	0	0	0	0	0	0	0	0	0	0	0	0	0	0	0	0	0	0	0	0
YDR307W	PMT7	-0.0141387	0.116667	6	0.978173	0.0293627	6	0.905878	0.0164744	0.847985	3	0.015951	1.02804	3	0.021513	0.00192548	0.998082	0.0100953	0.999986	825.142	NA	0	0	0	0	0	0	0	1	0	0	0	0	0	0	0	0	0	0	0	0	0	0	0	0	0	0	0	0
YDR309C	GIC2	-0.000401287	0.473333	6	0.990183	0.035729	6	0.930912	0.0156033	0.888347	3	0.157064	0.954749	3	0.118518	0.100689	0.89954	0.193618	0.999986	798.635	NA	0	1	0	1	0	0	0	0	0	0	0	0	0	0	0	0	0	0	0	0	0	0	0	0	0	0	0	0
YDR310C	SUM1	0.00181252	0.383333	6	0.963252	0.0246933	6	0.907795	0.0235556	0.724435	3	0.034865	0.941606	3	0.0716	0.00157587	0.998431	0.0100953	0.999986	894.462	NA	0	1	0	0	0	0	0	0	0	1	0	0	1	0	0	0	0	0	1	0	0	0	0	0	0	0	0	0
YDR312W	SSF2	-0.0160171	0.213333	6	1.02524	0.0350597	6	0.948267	0.042676	0.987946	3	0.117342	1.00732	3	0.020645	0.408222	0.592282	0.547574	0.999986	856.328	NA	0	0	1	0	0	0	0	0	0	0	0	0	0	0	0	0	0	0	0	0	0	0	0	0	0	0	0	0
YDR313C	PIB1	0.0115478	0.166667	6	0.970097	0.0232706	6	0.923968	0.0284233	0.843122	3	0.057959	1.02826	3	0.027532	0.00263549	0.997375	0.011012	0.999986	800.323	NA	0	0	0	0	0	0	0	0	0	0	0	0	0	0	0	0	0	0	0	0	0	0	0	0	0	0	0	0
YDR314C	RAD34	-0.0262034	0.0866667	6	0.982607	0.0317423	6	0.897983	0.0443748	1.21685	3	0.500953	0.716619	3	0.198136	0.791631	0.208742	0.887205	0.999986	875.696	NA	0	0	0	0	0	0	0	0	0	0	1	0	0	0	0	0	0	0	0	0	0	0	0	0	0	0	0	0
YDR315C	IPK1	-0.0226429	0.07	12	0.75681	0.0412802	12	0.689172	0.0425251	0.814224	6	0.086901	0.906599	6	0.054593	9.93e-05	0.999901	0.0100953	0.999986	884.756	NA	0	0	0	0	0	0	0	0	0	0	0	0	0	0	0	0	0	0	0	0	0	1	0	0	0	0	0	0
YDR316W	OMS1	-0.00228442	0.453333	6	0.96235	0.0212293	6	0.90285	0.0358728	0.845237	3	0.025189	1.04274	3	0.034352	0.00203159	0.997977	0.010158	0.999986	896.655	NA	0	0	0	0	0	0	0	0	0	0	0	0	0	0	0	0	0	0	0	0	0	0	0	0	0	0	0	0
YDR317W	HIM1	-0.00346594	0.406667	6	1.01219	0.012323	6	0.94855	0.041689	0.954699	3	0.066923	0.940492	3	0.077884	0.183231	0.817114	0.297114	0.999986	848.874	NA	0	0	0	0	0	0	0	0	0	0	1	0	0	0	0	0	0	0	0	0	0	0	0	0	0	0	0	0
YDR318W	MCM21	-0.0224224	0.00666667	6	1.02019	0.0222201	6	0.937112	0.0138894	0.967399	3	0.173799	0.97007	3	0.133827	0.309454	0.691005	0.443797	0.999986	871.943	NA	0	1	0	0	0	0	0	0	0	0	0	0	0	0	0	0	0	0	0	0	0	0	0	0	0	0	0	0
YDR319C	YFT2	-0.0167436	0.15	9	0.96741	0.0258084	9	0.89315	0.0452551	0.865068	3	0.075716	0.995313	3	0.116113	0.00508165	0.994937	0.0168567	0.999986	786.771	NA	0	0	0	0	0	0	0	0	0	0	0	0	0	0	0	0	0	0	0	0	0	0	0	0	0	0	0	0
YDR320C	SWA2	-0.00920072	0.3	9	0.702734	0.0471265	9	0.651753	0.0434637	0.784351	3	0.018139	0.93838	3	0.038681	0.00160937	0.998397	0.0100953	0.999986	910.904	NA	0	0	0	0	0	0	0	0	0	0	0	0	0	0	0	0	0	0	0	0	0	0	0	0	0	0	0	0
YDR321W	ASP1	0.016795	0.2	6	0.957322	0.0475166	6	0.9172	0.0369768	0.774018	3	0.032993	0.984153	3	0.043824	0.00161615	0.998391	0.0100953	0.999986	825.196	NA	0	0	0	0	0	0	0	0	0	0	0	0	0	0	0	0	0	0	0	0	0	0	0	0	0	0	0	0
YDR322C-A	TIM11	-0.0400284	0.0833333	6	0.92685	0.0569225	6	0.831717	0.0516029	1.08909	3	0.121898	1.02089	3	0.0631	0.934031	0.066136	0.982179	0.999986	NA	NA	0	0	0	0	0	0	0	0	0	0	0	0	0	0	0	0	0	0	0	0	0	0	0	0	0	0	0	0
YDR322W	MRPL35	0.00522483	0.433333	6	0.706622	0.0565658	6	0.669835	0.02161	0.925786	3	0.149624	0.94517	3	0.116454	0.135213	0.865069	0.241039	0.999986	831.902	NA	0	0	0	0	0	0	0	0	0	0	0	0	0	0	0	0	0	0	0	0	0	0	0	0	0	0	0	0
YDR323C	PEP7	-0.00857525	0.32	6	0.770872	0.0424225	6	0.716465	0.0405044	0.746704	3	0.093013	0.992395	3	0.052616	0.00168539	0.998322	0.0100953	0.999986	752.463	NA	0	0	0	0	0	0	0	0	0	0	0	0	0	0	0	0	0	0	0	0	0	0	0	0	0	0	0	0
YDR326C	YSP2	-0.000199176	0.453333	9	0.99234	0.0319632	9	0.933142	0.0518233	0.968673	3	0.064938	0.948933	3	0.049445	0.333205	0.667267	0.470673	0.999986	790.758	NA	0	0	0	0	0	0	0	0	0	0	0	0	0	0	0	0	0	0	0	0	0	0	0	0	0	0	0	0
YDR329C	PEX3	-0.0163473	0.233333	6	0.826763	0.038457	6	0.761262	0.0393053	0.941665	3	0.113873	0.95965	3	0.027562	0.200622	0.799743	0.317679	0.999986	783.639	NA	0	0	0	0	0	0	0	0	0	0	0	0	0	0	0	0	0	0	0	0	0	0	0	0	0	0	0	0
YDR330W	UBX5	-0.0267337	0.0633333	6	0.945515	0.0441371	6	0.862567	0.0253821	0.768218	3	0.089032	1.01244	3	0.108245	0.00181685	0.998191	0.0100953	0.999986	784.239	NA	0	0	0	0	0	0	0	0	0	0	0	0	0	0	0	0	0	0	0	0	0	0	0	0	0	0	0	0
YDR332W	IRC3	0.0159402	0.153333	6	0.976303	0.0221553	6	0.934198	0.0381409	0.915811	3	0.044136	0.990613	3	0.074902	0.0180021	0.982055	0.0475096	0.999986	775.557	NA	0	0	0	0	0	0	0	0	0	0	0	0	0	0	0	0	0	0	0	0	0	0	0	0	0	0	0	0
YDR333C	RQC1	0.039918	0	6	0.955018	0.0335132	6	0.938157	0.0210319	0.818888	3	0.045827	0.993732	3	0.037136	0.00181685	0.998191	0.0100953	0.999986	789.654	NA	0	0	0	0	0	0	0	0	0	0	0	0	0	0	0	0	0	0	0	0	0	0	0	0	0	0	0	0
YDR334W	SWR1	-0.0224427	0.223333	6	0.875365	0.0484353	6	0.800878	0.0668585	0.906953	3	0.128993	1.0042	3	0.027855	0.0907498	0.909462	0.178812	0.999986	908.319	NA	0	0	0	0	0	0	0	0	0	0	0	0	1	0	0	0	0	0	0	0	0	0	0	0	0	0	0	0
YDR335W	MSN5	-0.00545811	0.37	6	0.946393	0.0324159	6	0.884668	0.0300215	0.560663	3	0.109886	0.845597	3	0.147104	0.00154299	0.998464	0.0100953	0.999986	1055.16	NA	0	0	0	0	0	0	0	0	0	0	0	0	0	0	0	0	0	0	0	0	0	0	0	0	0	0	0	0
YDR336W		0.0197151	0.0133333	6	1.02856	0.0163735	6	0.987118	0.0218234	0.788634	3	0.04206	1.0169	3	0.017029	0.00163665	0.99837	0.0100953	0.999986	776.149	NA	0	0	0	0	0	0	0	0	0	0	0	0	0	0	0	0	0	0	0	0	0	0	0	0	0	0	0	0
YDR337W	MRPS28	-0.0243595	0.0133333	9	1.01678	0.0213541	9	0.931968	0.0274399	1.01955	3	0.24102	0.962684	3	0.081828	0.195196	0.805163	0.310937	0.999986	884.036	small	0	0	0	0	0	0	0	0	0	0	0	0	0	0	0	0	0	0	0	0	0	0	0	0	0	0	0	0
YDR338C		0.0176035	0.21	6	0.992058	0.038312	6	0.95068	0.0417694	0.876596	3	0.055668	1.00099	3	0.059979	0.00493106	0.995087	0.0165058	0.999986	817.171	NA	0	0	0	0	0	0	0	0	0	0	0	0	0	0	0	0	0	0	0	0	0	0	0	0	0	0	0	0
YDR340W		-0.00261296	0.406667	6	0.977428	0.0290759	6	0.916703	0.0551776	0.998542	3	0.020255	0.991592	3	0.034916	0.620785	0.37971	0.748442	0.999986	844.078	NA	NA	NA	NA	NA	NA	NA	NA	NA	NA	NA	NA	NA	NA	NA	NA	NA	NA	NA	NA	NA	NA	NA	NA	NA	NA	NA	NA	NA
YDR344C		0.0201764	0.176667	6	0.977445	0.046368	6	0.939508	0.0496795	0.982917	3	0.037788	0.97009	3	0.060457	0.368869	0.631622	0.506996	0.999986	767.496	NA	NA	NA	NA	NA	NA	NA	NA	NA	NA	NA	NA	NA	NA	NA	NA	NA	NA	NA	NA	NA	NA	NA	NA	NA	NA	NA	NA	NA
YDR345C	HXT3	0.0113446	0.26	6	0.977443	0.0304311	6	0.930675	0.035618	1.03196	3	0.022308	0.985956	3	0.026006	0.907323	0.0928931	0.966654	0.999986	840.942	NA	0	0	0	0	0	0	0	0	0	0	0	0	0	0	0	0	0	0	0	0	0	0	0	0	0	0	0	0
YDR346C	SVF1	0.0324902	0.0166667	6	1.004	0.0293762	6	0.976798	0.0337731	0.926478	3	0.134623	0.938359	3	0.071101	0.118463	0.881795	0.218666	0.999986	782.801	NA	0	0	0	0	0	0	0	0	0	0	0	0	0	0	0	0	0	0	0	0	0	0	0	0	0	0	0	0
YDR347W	MRP1	-0.0366103	0.06	6	0.57851	0.0486512	6	0.507505	0.0352217	0.880847	3	0.052612	0.897386	3	0.001729	0.00457185	0.995445	0.0155977	0.999986	776.319	small	0	0	0	0	0	0	0	0	0	0	0	0	0	0	0	0	0	0	0	0	0	0	0	0	0	0	0	0
YDR348C	PAL1	-0.00331789	0.453333	6	1.01222	0.0396465	6	0.94872	0.0372564	0.897741	3	0.051195	1.02898	3	0.019392	0.00895769	0.991074	0.026634	0.999986	848.207	NA	0	0	0	0	0	0	0	0	0	0	0	0	0	0	0	0	0	0	0	0	0	0	0	0	0	0	0	0
YDR349C	YPS7	0.0194289	0.136667	6	0.992345	0.043969	6	0.952775	0.0405678	0.946189	3	0.017284	0.986492	3	0.049139	0.0543534	0.94579	0.119318	0.999986	732.434	NA	0	0	0	0	0	0	0	0	0	0	0	0	0	0	0	0	0	0	0	0	0	0	0	0	0	0	0	0
YDR350C	ATP22	-0.0228785	0.123333	6	0.847235	0.0290063	6	0.773985	0.0409666	0.973017	3	0.105743	0.962993	3	0.030303	0.481072	0.519447	0.618447	0.999986	776.094	NA	0	0	0	0	0	0	0	0	0	0	0	0	0	0	0	0	0	0	0	0	0	0	0	0	1	0	0	0
YDR351W	SBE2	-0.000393799	0.45	6	0.993197	0.0672488	6	0.933753	0.042567	0.983239	3	0.044183	1.01476	3	0.016621	0.429046	0.571465	0.568658	0.999986	788.504	NA	0	0	0	0	0	0	0	0	0	0	0	0	0	0	0	0	0	0	0	0	0	0	0	0	0	0	0	0
YDR352W	YPQ2	-0.00105704	0.483333	6	0.956952	0.0180998	6	0.899	0.0410759	0.968329	3	0.021646	0.959444	3	0.019913	0.201352	0.799013	0.318519	0.999986	835.01	NA	0	0	0	0	0	0	0	0	0	0	0	0	0	0	0	0	0	0	0	0	0	0	0	0	0	0	0	0
YDR354W	TRP4	0.0129391	0.123333	6	0.973005	0.0187892	6	0.928095	0.0276583	1.01808	3	0.08758	0.980111	3	0.067151	0.717058	0.283382	0.827241	0.999986	775.81	NA	0	0	0	0	0	0	0	0	0	0	0	0	0	0	0	0	0	0	0	0	0	0	0	0	0	0	0	0
YDR357C	CNL1	0.00297022	0.43	6	0.988527	0.0299738	6	0.932725	0.0500174	1.02334	3	0.05976	1.0252	3	0.05493	0.782565	0.217818	0.880133	0.999986	845.253	NA	0	0	0	0	0	0	0	0	0	0	0	0	0	0	0	0	0	0	0	0	0	0	0	0	0	0	0	0
YDR358W	GGA1	0.0142745	0.156667	6	0.978815	0.0284933	6	0.934895	0.0276238	0.982488	3	0.022849	1.00245	3	0.005399	0.403684	0.59682	0.542549	0.999986	780.943	NA	0	0	0	0	0	0	0	0	0	0	0	0	0	0	0	0	0	0	0	0	0	0	0	0	0	0	0	0
YDR359C	EAF1	0.0133278	0.18	6	0.975843	0.0353007	6	0.931153	0.0231386	0.983611	3	0.045419	1.02792	3	0.012278	0.392645	0.607855	0.530841	0.999986	825.786	large	0	0	0	0	0	0	0	0	0	0	1	0	1	0	0	0	0	0	0	0	0	0	0	0	0	0	0	0
YDR360W	OPI7	0.00139626	0.486667	6	0.918967	0.0331523	6	0.865727	0.0439352	0.958814	3	0.057107	0.969255	3	0.041458	0.188803	0.811548	0.303581	0.999986	824.7	NA	NA	NA	NA	NA	NA	NA	NA	NA	NA	NA	NA	NA	NA	NA	NA	NA	NA	NA	NA	NA	NA	NA	NA	NA	NA	NA	NA	NA
YDR363W	ESC2	0.0433507	0	6	0.911332	0.0328337	6	0.9005	0.0250542	0.624972	3	0.015184	0.940864	3	0.046737	0.00153649	0.99847	0.0100953	0.999986	770.075	NA	0	1	0	0	0	0	0	0	0	0	1	1	1	0	0	0	0	0	0	0	0	0	0	0	0	0	0	0
YDR363W-A	SEM1	-0.0072857	0.24	6	0.865783	0.0271149	6	0.807023	0.0178393	0.849344	3	0.041368	1.00426	3	0.046195	0.00226912	0.99774	0.010411	0.999986	767.865	NA	0	0	0	0	0	0	0	0	0	0	1	1	1	0	0	0	0	0	0	0	0	0	0	0	0	0	0	0
YDR364C	CDC40	-0.0807094	0	4	0.239632	0.0465619	5	0.144676	0.04116	0.18122	3	0.016003	0.162309	3	0.022569	0.0013702	0.998636	0.0100953	0.999986	1036.3	large	0	1	0	0	0	0	0	0	0	0	0	0	0	0	0	0	0	0	0	0	1	0	0	0	0	0	0	0
YDR368W	YPR1	0.0358402	0.0266667	6	0.992703	0.029898	6	0.969523	0.0407757	0.912184	3	0.076437	0.925926	3	0.059819	0.0317048	0.968388	0.0760471	0.999986	782.766	NA	0	0	0	0	0	0	0	1	0	0	0	0	0	0	0	0	0	0	0	0	0	0	0	0	0	0	0	0
YDR369C	XRS2	-0.0187305	0.156667	6	0.764335	0.0335267	6	0.700162	0.0323373	0.704912	3	0.208591	0.874062	3	0.058657	0.00186271	0.998145	0.0100953	0.999986	846.241	NA	0	0	0	0	0	0	0	0	0	0	1	1	0	0	0	0	0	0	0	0	0	0	0	0	0	0	0	0
YDR370C	DXO1	-0.0104042	0.353333	6	0.970287	0.0321727	6	0.902195	0.0486973	0.950751	3	0.042001	1.00537	3	0.003775	0.0984146	0.901811	0.19039	0.999986	757.623	NA	0	0	0	0	0	0	0	0	0	0	0	0	0	0	0	0	0	0	0	0	0	1	0	0	0	0	0	0
YDR371W	CTS2	-0.0128033	0.253333	6	0.982272	0.0404066	6	0.911068	0.0385961	0.955329	3	0.036597	0.967794	3	0.01875	0.115398	0.884855	0.21458	0.999986	840.761	NA	0	0	0	0	0	0	0	1	0	0	0	0	0	0	0	0	0	0	0	0	0	0	0	0	0	0	0	0
YDR372C	VPS74	0.0048606	0.47	6	0.946063	0.0534814	6	0.894677	0.0257318	0.941066	3	0.036231	0.940864	3	0.02644	0.0558016	0.944345	0.121717	0.999986	832.434	NA	0	0	0	0	0	0	0	0	0	0	0	0	0	0	0	0	0	0	0	0	0	0	0	0	0	0	0	0
YDR374C	PHO92	0.0133845	0.143333	6	0.99028	0.0156181	6	0.944788	0.0306368	0.959784	3	0.063969	0.986373	3	0.025996	0.163261	0.83706	0.27372	0.999986	768.909	NA	0	0	0	0	0	0	0	0	0	0	0	0	0	0	0	0	0	0	0	0	0	0	0	0	0	0	0	0
YDR375C	BCS1	0.0271114	0.113333	6	0.896403	0.0560338	6	0.87022	0.029298	1.09065	3	0.019158	0.996394	3	0.037346	0.989632	0.0104041	0.99854	0.71194	780.22	NA	0	0	0	0	0	0	0	0	0	0	0	0	0	0	0	0	0	0	0	0	0	0	0	0	0	0	0	0
YDR377W	ATP17	0.0052144	0.32	6	0.782135	0.0165981	6	0.740848	0.0285902	1.05672	3	0.039099	0.966541	3	0.020335	0.961132	0.0389772	0.996283	0.999986	809.125	small	0	0	0	0	0	0	0	0	0	0	0	0	0	0	0	0	0	0	0	0	0	0	0	0	0	0	0	0
YDR378C	LSM6	0.00862768	0.2	6	0.861355	0.0127277	6	0.818772	0.0256264	0.862112	3	0.0072	0.991383	3	0.030418	0.00216947	0.997839	0.0103503	0.999986	860.865	large	0	0	0	0	0	0	0	0	0	0	0	0	0	0	0	0	0	1	0	0	1	0	0	0	0	0	0	0
YDR379C-A		-0.00277509	0.363333	6	0.99239	0.0203048	6	0.930613	0.0234819	1.09375	3	0.162439	0.967263	3	0.077285	0.863084	0.137202	0.937666	0.999986	NA	NA	0	0	0	0	0	0	0	0	0	0	0	0	0	0	0	0	0	0	0	0	0	0	0	0	0	0	0	0
YDR379W	RGA2	0.0112444	0.26	6	1.00909	0.0296736	6	0.960338	0.0444505	0.958214	3	0.053125	1.00099	3	0.025334	0.186352	0.813996	0.300346	0.999986	782.748	NA	0	0	0	0	0	0	0	0	0	0	0	0	0	0	0	0	0	0	0	0	0	0	0	0	0	0	0	0
YDR380W	ARO10	0.0303955	0.116667	6	0.978663	0.0459335	6	0.950873	0.0519173	0.97871	3	0.030298	0.991592	3	0.03172	0.338421	0.662054	0.476076	0.999986	819.897	NA	0	0	0	0	0	0	0	0	0	0	0	0	0	0	0	0	0	0	0	0	0	0	0	0	0	0	0	0
YDR382W	RPP2B	-0.0312105	0.11	6	0.633198	0.0551119	6	0.564342	0.0547206	1.25604	3	0.162296	0.992636	3	0.055427	0.996016	0.00399908	0.99854	0.681633	662.686	small	0	0	0	0	0	0	1	0	0	0	0	0	0	0	0	0	0	0	0	0	0	0	0	1	0	0	0	1
YDR383C	NKP1	0.0048474	0.38	6	1.0206	0.0522772	6	0.964773	0.0283484	0.817344	3	0.17199	0.969882	3	0.073106	0.0134173	0.986627	0.036746	0.999986	769.105	NA	0	1	0	0	0	0	0	0	0	0	0	0	0	0	0	0	0	0	0	0	0	0	0	0	0	0	0	0
YDR384C	ATO3	0.033036	0.0233333	6	0.988623	0.0242214	6	0.962882	0.0317409	0.982997	3	0.056789	1.00266	3	0.01002	0.438254	0.562258	0.577984	0.999986	816.158	NA	0	0	0	0	0	0	0	0	0	0	0	0	0	0	0	0	0	0	0	0	0	0	0	0	0	0	0	0
YDR385W	EFT2	-0.0142326	0.17	6	1.02324	0.0342263	6	0.948172	0.0218561	0.982147	3	0.03876	0.996803	3	0.029246	0.407213	0.593292	0.546525	0.999986	805.773	NA	0	0	0	0	0	0	0	0	0	0	0	0	0	0	0	0	0	0	0	0	0	0	0	1	1	0	0	0
YDR386W	MUS81	-0.0234316	0.1	6	0.94555	0.0382328	6	0.865902	0.0396694	0.982234	3	0.016056	1.00035	3	0.019657	0.380701	0.619795	0.519384	0.999986	839.649	NA	0	0	0	0	0	0	0	0	0	0	1	1	0	0	0	0	0	0	0	0	0	0	0	0	0	0	0	0
YDR387C		0.0134687	0.22	6	0.990828	0.0323762	6	0.945388	0.0344709	0.873372	3	0.038814	0.994088	3	0.062403	0.00339712	0.996616	0.0129145	0.999986	787.494	NA	0	0	0	0	0	0	0	0	0	0	0	0	0	0	0	0	0	0	0	0	0	0	0	0	0	0	0	0
YDR388W	RVS167	0.053151	0.08	6	0.700082	0.0818186	6	0.71161	0.0657274	0.926049	3	0.082513	1.01142	3	0.033601	0.0780842	0.922105	0.159498	0.999986	866.172	NA	0	0	0	0	0	0	0	0	0	0	0	0	0	0	0	0	0	0	0	0	0	0	0	0	0	0	0	0
YDR389W	SAC7	0.0049277	0.446667	6	0.953583	0.0353218	6	0.901817	0.0475513	0.74871	3	0.026421	1.04254	3	0.007225	0.00157587	0.998431	0.0100953	0.999986	831.443	NA	0	0	0	0	0	0	0	0	0	0	0	0	0	0	0	0	0	0	0	0	0	0	0	0	0	0	0	0
YDR391C		0.0113111	0.246667	6	0.967545	0.0379351	6	0.921332	0.0249469	0.99097	3	0.027695	1.0227	3	0.007527	0.529285	0.471233	0.664554	0.999986	801.25	NA	0	0	0	0	0	0	0	0	0	0	0	0	0	0	0	0	0	0	0	0	0	0	0	0	0	0	0	0
YDR392W	SPT3	0.0229482	0.39	6	0.732693	0.0851942	6	0.71208	0.159641	0.781133	3	0.168306	0.974665	3	0.017879	0.00354635	0.996467	0.0132815	0.999986	766.556	NA	0	0	0	0	0	1	0	0	0	0	0	0	1	0	0	0	0	0	1	0	0	0	0	0	0	0	0	0
YDR393W	SHE9	0.00776114	0.36	6	0.872122	0.0285611	6	0.828032	0.0458562	0.923786	3	0.02248	0.993888	3	0.026176	0.0157185	0.984333	0.0420154	0.999986	863.577	NA	0	0	0	0	0	0	0	0	0	0	0	0	0	0	0	0	0	0	0	0	0	0	0	0	0	0	0	0
YDR395W	SXM1	0.0153418	0.233333	6	1.03713	0.0422575	6	0.990815	0.0395191	0.834455	3	0.027614	0.961323	3	0.042044	0.00185499	0.998153	0.0100953	0.999986	742.46	NA	0	0	0	0	0	0	0	0	0	0	0	0	0	0	0	0	0	0	0	0	0	0	0	0	0	0	0	0
YDR399W	HPT1	-0.0112306	0.3	6	0.992297	0.0271067	6	0.92207	0.053643	1.00482	3	0.048047	1.00286	3	0.02568	0.648163	0.35232	0.772121	0.999986	792.096	NA	0	0	0	0	0	0	0	0	0	0	0	0	0	0	0	0	0	0	0	0	0	0	0	0	0	0	0	0
YDR400W	URH1	0.050361	0	6	1.01823	0.0335739	6	1.00805	0.0124998	0.919408	3	0.045907	0.945248	3	0.033058	0.0221598	0.977909	0.0564604	0.999986	748.183	NA	0	0	0	0	0	0	0	0	0	0	0	0	0	0	0	0	0	0	0	0	0	0	0	0	0	0	0	0
YDR401W		-0.00553678	0.46	6	0.980223	0.0386703	6	0.916408	0.0380812	0.937285	3	0.046024	1.01435	3	0.017238	0.0534989	0.946642	0.117604	0.999986	779.041	NA	NA	NA	NA	NA	NA	NA	NA	NA	NA	NA	NA	NA	NA	NA	NA	NA	NA	NA	NA	NA	NA	NA	NA	NA	NA	NA	NA	NA
YDR402C	DIT2	-0.0172073	0.2	6	0.978702	0.0519992	6	0.903307	0.0322564	1.0036	3	0.031017	1.02541	3	0.026943	0.657765	0.342712	0.778911	0.999986	791.591	NA	0	0	0	0	0	0	0	0	0	0	0	0	0	0	0	0	0	0	0	0	0	0	0	0	0	0	0	0
YDR403W	DIT1	0.0129541	0.296667	6	0.955037	0.0421001	6	0.91121	0.0726047	0.977107	2	0.015845	1.00902	2	0.021708	0.339064	0.661519	0.47684	0.999986	824.181	NA	0	0	0	0	0	0	0	0	0	0	0	0	0	0	0	0	0	0	0	0	0	0	0	0	0	0	0	0
YDR405W	MRP20	0.0157365	0.236667	6	0.715283	0.0551375	6	0.688493	0.0288833	0.918133	3	0.017074	0.958167	3	0.028231	0.0111056	0.988932	0.031514	0.999986	695.871	small	0	0	0	0	0	0	0	0	0	0	0	0	0	0	0	0	0	0	0	0	0	0	0	0	0	0	0	0
YDR406W	PDR15	0.00101153	0.47	6	0.97941	0.0413904	6	0.922192	0.0309583	0.89178	3	0.17491	1.02061	3	0.063428	0.166812	0.833513	0.277152	0.999986	786.176	NA	0	0	0	0	0	0	0	0	0	0	0	0	0	0	0	0	0	0	0	0	0	0	0	0	0	0	0	0
YDR408C	ADE8	-0.00780832	0.263333	6	0.992868	0.0270348	6	0.92603	0.0158217	1.01435	3	0.050843	1.01622	3	0.01087	0.723185	0.277251	0.831706	0.999986	809.723	NA	0	0	0	0	0	0	0	0	0	0	0	0	0	0	0	0	0	0	0	0	0	0	0	0	0	0	0	0
YDR409W	SIZ1	-0.0145052	0.11	6	0.97226	0.0273408	6	0.89995	0.0291018	0.876731	3	0.133385	0.991373	3	0.04088	0.0298965	0.970192	0.0723986	0.999986	869.995	NA	0	0	0	0	0	0	0	0	0	0	0	0	0	0	0	0	0	0	0	0	0	0	0	0	0	0	0	0
YDR410C	STE14	NA	NA	NA	NA	NA	NA	NA	NA	0.281415	3	0.028079	0.035085	3	0.001085	0.00138783	0.998618	0.0100953	0.999986	865.12	NA	0	0	0	0	0	0	0	0	0	0	0	0	0	0	0	0	0	0	0	0	0	0	0	0	0	0	0	0
YDR411C	DFM1	0.00921746	0.28	6	1.00157	0.0267658	6	0.951242	0.0358202	0.927723	3	0.017531	0.992218	3	0.037421	0.0176029	0.982454	0.0466102	0.999986	826.267	NA	0	0	0	0	0	0	0	0	0	0	0	0	0	0	0	0	0	0	0	0	0	0	0	0	0	0	0	0
YDR414C	ERD1	0.0177238	0.15	6	0.994867	0.031989	6	0.953442	0.0346554	0.913888	3	0.020054	0.989713	3	0.025147	0.00937518	0.990658	0.0275673	0.999986	1036.33	NA	0	0	0	0	0	0	0	1	0	0	0	0	0	0	0	0	0	0	0	0	0	0	0	0	0	0	0	0
YDR415C		-0.00285744	0.49	6	0.989603	0.0122108	6	0.92791	0.0335056	0.96457	3	0.019068	1.00954	3	0.016101	0.155684	0.844626	0.265951	0.999986	730.741	NA	0	0	0	0	0	0	0	0	0	0	0	0	0	0	0	0	0	0	0	0	0	0	0	0	0	0	0	0
YDR417C		-0.0630542	0.00333333	6	0.718637	0.0741383	6	0.612857	0.0353187	0.706333	3	0.148397	0.988825	3	0.080035	0.00186271	0.998145	0.0100953	0.999986	643.299	small	NA	NA	NA	NA	NA	NA	NA	NA	NA	NA	NA	NA	NA	NA	NA	NA	NA	NA	NA	NA	NA	NA	NA	NA	NA	NA	NA	NA
YDR418W	RPL12B	-0.0924967	0.0466667	6	0.633682	0.047536	5	0.50351	0.107551	0.721209	3	0.11461	0.950467	3	0.048374	0.00166434	0.998343	0.0100953	0.999986	718.756	NA	0	0	0	0	0	0	1	0	0	0	0	0	0	0	0	0	0	0	0	0	0	0	0	0	0	0	0	0
YDR419W	RAD30	-0.00319734	0.456667	6	0.97856	0.0230595	6	0.917183	0.0546431	0.906877	3	0.006204	1.025	3	0.022354	0.00634773	0.993675	0.0202031	0.999986	857.523	NA	0	1	0	0	0	0	0	0	0	1	1	0	0	0	0	0	0	0	0	0	0	0	0	0	0	0	0	0
YDR420W	HKR1	0.00983729	0.336667	6	0.996018	0.040972	6	0.946638	0.0295761	0.876638	3	0.026195	0.986987	3	0.007042	0.00311548	0.996897	0.0121722	0.999986	844.686	NA	0	1	0	0	1	0	0	1	0	0	0	0	0	0	0	0	0	0	0	0	0	0	0	0	0	0	0	0
YDR421W	ARO80	-0.0256281	0.11	6	0.977033	0.0244827	6	0.893317	0.050756	0.849685	3	0.03415	1.01455	3	0.008414	0.00215178	0.997857	0.0103173	0.999986	835.242	NA	0	0	0	0	0	0	0	0	0	0	0	0	0	0	0	0	0	0	1	0	0	0	0	0	0	0	0	0
YDR422C	SIP1	-0.00227054	0.453333	6	0.988262	0.0329834	6	0.927235	0.0207615	0.96201	2	0.008628	0.998995	2	0.020822	0.18466	0.815765	0.298522	0.999986	778.776	NA	0	0	0	0	0	0	0	0	0	0	0	0	0	0	0	0	0	0	0	0	0	0	0	0	0	0	0	1
YDR423C	CAD1	0.0117423	0.31	6	1.0044	0.0478547	6	0.956427	0.0401377	0.926154	3	0.054566	0.96652	3	0.053201	0.0345858	0.965514	0.0814485	0.999986	703.619	NA	0	0	0	0	0	0	0	0	0	0	0	0	0	0	0	0	0	0	1	0	0	0	0	0	0	0	0	0
YDR424C	DYN2	0.00588039	0.33	9	0.995902	0.0415381	9	0.942572	0.0129734	0.928754	3	0.035491	0.959785	3	0.007321	0.0270191	0.973062	0.0665749	0.999986	774.312	NA	0	1	0	0	0	0	0	0	0	0	0	0	0	0	0	0	0	0	0	0	0	0	0	0	0	0	0	0
YDR425W	SNX41	0.0204183	0.09	6	0.956285	0.024935	6	0.919848	0.0395708	0.741763	3	0.250972	1.08953	3	0.095514	0.00306659	0.996946	0.0120798	0.999986	749.636	NA	0	0	0	0	0	0	0	0	0	0	0	0	0	0	0	0	0	0	0	0	0	0	0	0	0	0	0	0
YDR426C		0.008335	0.356667	6	0.945577	0.0405713	6	0.897693	0.0470151	0.863127	3	0.118676	0.99555	3	0.019422	0.00947391	0.990559	0.0277724	0.999986	711.754	NA	NA	NA	NA	NA	NA	NA	NA	NA	NA	NA	NA	NA	NA	NA	NA	NA	NA	NA	NA	NA	NA	NA	NA	NA	NA	NA	NA	NA
YDR428C	BNA7	-0.00731068	0.276667	6	0.991455	0.0288042	6	0.925198	0.0340564	0.928265	3	0.111431	0.972159	3	0.066105	0.17273	0.827603	0.283833	0.999986	784.05	NA	0	0	0	0	0	0	0	0	0	0	0	0	0	0	0	0	0	0	0	0	0	0	0	0	0	0	0	0
YDR430C	CYM1	0.0154901	0.19	6	0.985777	0.0218177	6	0.942658	0.0429041	0.920802	3	0.032668	1.01205	3	0.017048	0.0154135	0.984637	0.0412922	0.999986	735.44	NA	0	0	0	0	0	0	0	0	0	0	0	0	0	0	0	0	0	0	0	0	0	0	0	0	0	0	0	0
YDR431W		0.0527393	0.00333333	6	0.971915	0.0350585	6	0.96687	0.0436331	0.988327	3	0.0593	0.977605	3	0.021919	0.397151	0.60335	0.535572	0.999986	762.857	NA	NA	NA	NA	NA	NA	NA	NA	NA	NA	NA	NA	NA	NA	NA	NA	NA	NA	NA	NA	NA	NA	NA	NA	NA	NA	NA	NA	NA
YDR432W	NPL3	-0.105596	0	6	0.626657	0.0277472	6	0.483803	0.0364228	0.605626	3	0.026028	0.955477	3	0.025862	0.00153649	0.99847	0.0100953	0.999986	863.815	NA	0	0	0	0	0	0	0	0	0	0	0	0	0	0	1	1	0	1	1	0	1	0	0	0	1	0	0	0
YDR433W		-0.0445616	0	10	0.645277	0.0280426	9	0.562351	0.0459471	0.782892	6	0.207135	0.81779	6	0.151592	0.00286581	0.997142	0.0115841	0.999986	984.56	large	NA	NA	NA	NA	NA	NA	NA	NA	NA	NA	NA	NA	NA	NA	NA	NA	NA	NA	NA	NA	NA	NA	NA	NA	NA	NA	NA	NA
YDR435C	PPM1	0.00849269	0.36	6	0.9713	0.0529477	6	0.922045	0.0433172	0.858987	3	0.067937	0.992208	3	0.031241	0.00404552	0.99597	0.0144289	0.999986	957.133	NA	0	0	0	0	0	0	0	0	0	0	0	0	0	0	0	0	0	0	0	0	0	0	0	0	0	0	0	0
YDR436W	PPZ2	0.000289629	0.516667	6	0.990703	0.026519	6	0.932092	0.0451493	0.863584	3	0.015231	1.00265	3	0.010206	0.00229701	0.997712	0.010432	0.999986	742.225	NA	0	0	0	0	0	0	0	0	0	0	0	0	0	0	0	0	0	0	0	0	0	0	0	0	0	0	0	0
YDR438W	THI74	0.0217217	0.15	6	1.0114	0.0354433	6	0.972988	0.0409165	0.86284	3	0.089443	1.01536	3	0.118534	0.010297	0.989739	0.0297482	0.999986	763.645	NA	0	0	0	0	0	0	0	0	0	0	0	0	0	0	0	0	0	0	0	0	0	0	0	0	0	0	0	0
YDR439W	LRS4	-0.0165994	0.193333	6	0.987748	0.0274885	6	0.912423	0.0440314	1.04697	3	0.06007	0.884423	3	0.032018	0.90925	0.0909625	0.967846	0.999986	685.057	NA	0	0	0	0	0	0	0	0	0	0	0	0	1	0	0	0	0	0	0	0	0	0	0	0	0	0	0	0
YDR440W	DOT1	-0.013812	0.113333	6	0.91067	0.03429	6	0.842715	0.0154803	0.706269	3	0.152237	0.581904	3	0.170751	0.00165738	0.99835	0.0100953	0.999986	817.556	NA	0	1	0	0	0	0	0	0	0	0	1	1	1	0	0	0	0	0	0	0	0	0	0	0	0	0	0	0
YDR441C	APT2	0.0349474	0.0533333	6	1.0044	0.0553835	6	0.979633	0.0402074	0.778357	3	0.06645	0.994695	3	0.083068	0.00169955	0.998308	0.0100953	0.999986	722.308	NA	0	0	0	0	0	0	0	0	0	0	0	0	0	0	0	0	0	0	0	0	0	0	0	0	0	0	0	0
YDR442W		-0.0229619	0.0633333	6	0.597125	0.0356752	6	0.538662	0.025699	0.685623	3	0.032532	1.05107	3	0.02804	0.00155607	0.99845	0.0100953	0.999986	957.06	NA	NA	NA	NA	NA	NA	NA	NA	NA	NA	NA	NA	NA	NA	NA	NA	NA	NA	NA	NA	NA	NA	NA	NA	NA	NA	NA	NA	NA
YDR443C	SSN2	0.012669	0.206667	3	0.638683	0.0231698	3	0.61338	0.0239761	NA	NA	NA	NA	NA	NA	NA	NA	NA	NA	766.298	NA	0	0	0	0	0	0	0	0	0	0	0	0	0	0	0	0	0	0	1	0	0	0	0	0	0	0	0	0
YDR444W		-0.00556437	0.363333	9	0.988253	0.0349894	9	0.923933	0.036348	0.791153	3	0.07312	0.984529	3	0.0776	0.00189386	0.998114	0.0100953	0.999986	768.221	NA	0	0	0	0	0	0	0	0	0	0	0	0	0	0	0	0	0	0	0	0	0	0	0	0	0	0	0	0
YDR445C		-0.0206871	0.273333	6	1.02274	0.0498357	6	0.94125	0.0601454	0.983922	3	0.028374	0.972111	3	0.028682	0.396148	0.604353	0.534672	0.999986	782.63	NA	NA	NA	NA	NA	NA	NA	NA	NA	NA	NA	NA	NA	NA	NA	NA	NA	NA	NA	NA	NA	NA	NA	NA	NA	NA	NA	NA	NA
YDR446W	ECM11	0.000803654	0.516667	3	0.991023	0.0213893	3	0.932907	0.0332109	NA	NA	NA	NA	NA	NA	NA	NA	NA	NA	772.868	NA	0	0	0	0	0	0	0	0	0	0	0	1	0	0	0	0	0	0	0	0	0	0	0	0	0	0	0	0
YDR447C	RPS17B	0.00683709	0.373333	3	0.912813	0.039558	3	0.86538	0.0511653	NA	NA	NA	NA	NA	NA	NA	NA	NA	NA	883.532	NA	0	0	0	0	0	0	1	0	0	0	0	0	0	0	0	0	0	0	0	0	0	0	0	0	0	0	0	0
YDR448W	ADA2	0.0124762	0.193333	12	1.03316	0.0352945	12	0.984208	0.049714	0.941032	6	0.091989	1.05565	6	0.136081	0.0596733	0.940436	0.12835	0.999986	720.198	NA	0	0	0	0	0	0	0	0	0	0	0	0	1	0	0	0	0	0	1	0	0	0	0	0	0	0	0	0
YDR450W	RPS18A	-0.0482505	0.02	6	0.715923	0.048213	6	0.625108	0.0452715	0.955549	3	0.108517	0.978749	3	0.039063	0.167137	0.833188	0.2775	0.999986	861.411	small	0	0	0	0	0	0	1	0	0	0	0	0	0	0	0	0	0	1	0	0	0	0	0	0	0	0	0	0
YDR451C	YHP1	-0.020066	0.08	6	0.930535	0.032264	6	0.855145	0.0230135	0.795423	3	0.145181	0.985262	3	0.088305	0.00685274	0.993172	0.021468	0.999986	757.624	NA	0	1	0	0	0	0	0	0	0	0	0	0	0	0	0	0	0	0	1	0	0	0	0	0	0	0	0	0
YDR452W	PPN1	-0.00157592	0.436667	6	0.988592	0.0264735	6	0.92824	0.0365672	0.725623	3	0.084886	1.08363	3	0.046261	0.00160262	0.998404	0.0100953	0.999986	816.748	NA	0	0	0	0	0	0	0	0	0	0	0	0	0	0	0	0	0	0	0	0	0	0	0	0	0	0	0	0
YDR453C	TSA2	-0.00475981	0.39	6	0.951943	0.0220262	6	0.890587	0.0342885	0.792089	3	0.173034	0.944837	3	0.128632	0.0247511	0.975324	0.0618454	0.999986	820.264	NA	0	0	0	0	0	0	0	0	0	0	0	0	0	0	0	0	0	0	0	0	0	0	0	0	0	0	0	0
YDR455C		0.0324087	0.12	6	0.72289	0.0699479	6	0.71232	0.039672	0.575323	3	0.078499	0.929116	3	0.094838	0.00153649	0.99847	0.0100953	0.999986	767.015	NA	NA	NA	NA	NA	NA	NA	NA	NA	NA	NA	NA	NA	NA	NA	NA	NA	NA	NA	NA	NA	NA	NA	NA	NA	NA	NA	NA	NA
YDR456W	NHX1	-0.0106673	0.39	6	0.740303	0.0423188	5	0.685622	0.0855916	0.479217	3	0.059697	0.995593	3	0.079767	0.00153002	0.998476	0.0100953	0.999986	792.409	NA	0	0	0	0	0	0	0	0	0	0	0	0	0	0	0	0	0	0	0	0	0	0	0	0	0	0	0	0
YDR457W	TOM1	0.0155262	0.306667	6	0.786202	0.0480792	6	0.754985	0.0661597	0.782168	3	0.08007	1.01266	3	0.096128	0.00170668	0.9983	0.0100953	0.999986	686.163	NA	0	1	0	0	0	0	0	0	0	0	0	0	0	0	0	0	0	1	0	0	0	0	0	0	0	0	0	0
YDR458C	HEH2	-0.0101263	0.273333	6	1.01426	0.0290503	6	0.943835	0.0264782	0.987154	3	0.110022	0.931811	3	0.073124	0.538589	0.461928	0.672709	0.999986	781.906	NA	0	0	0	0	0	0	0	0	0	0	0	0	0	0	0	0	0	0	0	0	0	0	0	0	0	0	0	0
YDR459C	PFA5	0.0072333	0.136667	3	0.99326	0.0126404	3	0.94144	0.00750059	NA	NA	NA	NA	NA	NA	NA	NA	NA	NA	675.041	NA	0	0	0	0	0	0	0	0	0	0	0	0	0	0	0	0	0	0	0	0	0	0	0	0	0	0	0	0
YDR461W	MFA1	NA	NA	NA	NA	NA	NA	NA	NA	0.304886	3	0.027399	0.037252	3	0.000802	0.00140566	0.9986	0.0100953	0.999986	847.109	NA	0	0	1	0	0	0	0	0	0	0	0	0	0	0	0	0	0	0	0	0	0	0	0	0	0	0	0	0
YDR463W	STP1	-0.000971008	0.443333	6	0.998402	0.047738	6	0.938072	0.0343747	0.909592	3	0.155252	0.997166	3	0.104641	0.20392	0.796448	0.321626	0.999986	807.081	NA	0	0	0	0	0	0	0	0	0	0	0	0	0	0	0	0	0	0	1	0	0	0	0	0	0	0	0	0
YDR465C	RMT2	-0.0264626	0.0933333	6	0.991872	0.0460699	6	0.906438	0.0432766	0.939451	3	0.158544	1.06297	3	0.069395	0.149248	0.851054	0.259209	0.999986	765.275	NA	0	0	0	0	0	0	0	0	0	0	0	0	0	0	0	0	0	0	0	0	0	0	0	0	0	0	0	0
YDR466W	PKH3	-0.0147763	0.156667	6	0.995593	0.0268335	6	0.921625	0.0252836	0.929088	3	0.115795	0.998513	3	0.103917	0.116413	0.883841	0.216132	0.999986	805.11	NA	0	0	0	0	0	0	0	0	0	0	0	0	0	0	0	0	0	0	0	0	0	0	0	0	0	0	0	1
YDR467C		-0.0104171	0.0833333	6	1.03037	0.0157867	6	0.958692	0.0121117	0.912658	3	0.063596	1.00637	3	0.068566	0.0280071	0.972076	0.0686913	0.999986	789.111	NA	NA	NA	NA	NA	NA	NA	NA	NA	NA	NA	NA	NA	NA	NA	NA	NA	NA	NA	NA	NA	NA	NA	NA	NA	NA	NA	NA	NA
YDR469W	SDC1	-0.021824	0.05	6	0.819867	0.0277354	6	0.749298	0.0225837	0.69713	3	0.152375	1.00413	3	0.112609	0.00175731	0.99825	0.0100953	0.999986	819.732	NA	0	0	0	0	0	0	0	0	0	0	0	0	1	0	0	0	0	0	0	0	0	0	0	0	0	0	0	0
YDR470C	UGO1	-0.0377949	0.226667	4	0.19755	0.0300373	2	0.14801	0.0891944	0.71117	3	0.201892	0.62772	3	0.371365	0.00177943	0.998228	0.0100953	0.999986	723.547	small	0	0	0	0	0	0	0	0	0	0	0	0	0	0	0	0	0	0	0	0	0	0	0	0	0	0	0	0
YDR471W	RPL27B	-0.0013074	0.46	6	0.938808	0.0327998	6	0.881685	0.0381558	0.993676	3	0.126836	0.990653	3	0.071088	0.614336	0.386162	0.743098	0.999986	733.068	NA	0	0	0	0	0	0	1	0	0	0	0	0	0	0	0	0	0	0	0	0	0	0	0	0	0	0	0	0
YDR474C		-0.0036315	0.393333	6	1.0068	0.0148836	6	0.943313	0.0413	0.832984	3	0.027469	1.0212	3	0.003184	0.00183965	0.998168	0.0100953	0.999986	NA	NA	NA	NA	NA	NA	NA	NA	NA	NA	NA	NA	NA	NA	NA	NA	NA	NA	NA	NA	NA	NA	NA	NA	NA	NA	NA	NA	NA	NA
YDR475C	JIP4	-0.0138171	0.19	6	0.981648	0.0380811	6	0.909468	0.0263465	1.00279	3	0.053892	0.973263	3	0.08654	0.572995	0.427515	0.705202	0.999986	NA	NA	0	0	0	0	0	0	0	0	0	0	0	0	0	0	0	0	0	0	0	0	0	0	0	0	0	0	0	0
YDR476C		-0.00726977	0.273333	6	0.991498	0.0318016	6	0.92528	0.0239226	0.958184	3	0.106713	0.933607	3	0.0552	0.162301	0.838019	0.272875	0.999986	814.649	NA	0	0	0	0	0	0	0	0	0	0	0	0	0	0	0	0	0	0	0	0	0	0	0	0	0	0	0	0
YDR477W	SNF1	0.031487	0.0966667	9	0.72344	0.0703671	9	0.711916	0.0499252	0.785549	3	0.018087	1.04307	3	0.054575	0.00162296	0.998384	0.0100953	0.999986	865.762	NA	0	0	0	0	0	1	0	1	0	0	0	0	0	0	0	0	0	0	0	0	0	0	0	0	1	0	0	1
YDR479C	PEX29	0.0448635	0.0933333	3	0.94757	0.0458431	3	0.936097	0.049242	NA	NA	NA	NA	NA	NA	NA	NA	NA	NA	774.568	NA	0	0	0	0	0	0	0	0	0	0	0	0	0	0	0	0	0	0	0	0	0	0	0	0	0	0	0	0
YDR480W	DIG2	0.0110956	0.0766667	3	0.974517	0.0161966	3	0.927673	0.00738283	NA	NA	NA	NA	NA	NA	NA	NA	NA	NA	773.923	NA	0	0	0	0	0	1	0	0	0	0	0	0	0	0	0	0	0	0	1	0	0	0	0	0	0	0	0	0
YDR481C	PHO8	-0.010592	0.25	6	1.00884	0.0408357	6	0.93827	0.0367765	0.986621	3	0.227589	0.986385	3	0.136893	0.179119	0.821221	0.291831	0.999986	872.75	NA	0	0	0	0	0	0	0	0	0	0	0	0	0	0	0	0	0	0	0	0	0	0	0	0	0	0	0	0
YDR482C	CWC21	-0.012998	0.183333	6	0.99307	0.0240463	6	0.92103	0.0239929	0.889651	3	0.065582	1.01917	3	0.041107	0.0120094	0.988031	0.033601	0.999986	857.703	NA	0	0	0	0	0	0	0	0	0	0	0	0	0	0	0	0	0	0	0	0	1	0	0	0	0	0	0	0
YDR483W	KRE2	-0.0190942	0.213333	9	0.991657	0.0552795	9	0.913604	0.0545463	0.955353	3	0.040157	1.07338	3	0.125359	0.129367	0.870907	0.232782	0.999986	NA	NA	0	0	0	0	0	0	0	1	0	0	0	0	0	0	0	0	0	0	0	0	0	0	0	0	0	0	0	0
YDR484W	VPS52	-0.0716102	0.0166667	6	0.441627	0.0751747	6	0.34376	0.0555947	1.03091	3	0.085973	0.952248	3	0.052234	0.748683	0.251731	0.853652	0.999986	717.949	NA	0	0	0	0	0	0	0	0	0	0	0	0	0	0	0	0	0	0	0	0	0	0	0	0	0	0	0	0
YDR485C	VPS72	-0.0286515	0.00666667	12	0.908422	0.0317116	12	0.825761	0.031109	0.942861	6	0.085669	0.977274	6	0.082246	0.0829132	0.917227	0.167347	0.999986	771.389	NA	0	0	0	0	0	0	0	0	0	0	0	0	1	0	0	0	0	0	0	0	0	0	0	0	0	0	0	0
YDR486C	VPS60	0.0098918	0.306667	6	0.998813	0.0344745	6	0.949322	0.0478157	0.899576	3	0.099462	1.00974	3	0.068909	0.0526551	0.947484	0.116069	0.999986	820.576	NA	0	0	0	0	0	0	0	0	0	0	0	0	0	0	0	0	0	0	0	0	0	0	0	0	0	0	0	0
YDR488C	PAC11	0.0110455	0.193333	6	0.95265	0.0315199	6	0.907057	0.0143582	1.00116	3	0.293529	0.923726	3	0.044197	0.169097	0.83123	0.279592	0.999986	707.371	NA	0	1	0	0	0	0	0	0	0	0	0	0	0	0	0	0	0	0	0	0	0	0	0	0	0	0	0	0
YDR490C	PKH1	-0.0102547	0.17	6	0.985332	0.0184055	6	0.916495	0.030423	1.17032	3	0.238702	0.929116	3	0.150724	0.869533	0.130743	0.942536	0.999986	763.347	NA	0	0	0	0	0	0	0	0	0	0	0	0	0	0	0	0	0	0	0	0	1	1	0	0	0	0	0	1
YDR491C		0.000475191	0.483333	6	0.970137	0.037154	6	0.912933	0.0232941	0.884731	3	0.068333	0.991102	3	0.062161	0.00964048	0.990393	0.0281229	0.999986	809.54	NA	NA	NA	NA	NA	NA	NA	NA	NA	NA	NA	NA	NA	NA	NA	NA	NA	NA	NA	NA	NA	NA	NA	NA	NA	NA	NA	NA	NA
YDR492W	IZH1	-0.00918437	0.28	6	1.01188	0.0226607	6	0.94254	0.0416378	1.07769	3	0.216472	0.913395	3	0.149121	0.799013	0.201352	0.893179	0.999986	843.884	NA	0	0	0	0	0	0	0	0	0	0	0	0	0	0	0	0	0	0	0	0	0	0	0	0	0	0	0	0
YDR493W	MZM1	0.0220988	0.0566667	9	0.952126	0.0334338	9	0.917617	0.027871	0.918056	3	0.071478	0.981059	3	0.107055	0.0441753	0.955946	0.100284	0.999986	695.181	NA	0	0	0	0	0	0	0	0	0	0	0	0	0	0	0	0	0	0	0	0	0	0	0	0	0	0	0	0
YDR494W	RSM28	0.0220939	0.286667	3	0.963163	0.0523651	3	0.927993	0.0466018	NA	NA	NA	NA	NA	NA	NA	NA	NA	NA	785.442	NA	0	0	0	0	0	0	0	0	0	0	0	0	0	0	0	0	0	0	0	0	0	0	1	0	0	0	0	0
YDR495C	VPS3	0.0359441	0	2	0.28037	0.00272943	2	0.299645	0.0222102	NA	NA	NA	NA	NA	NA	NA	NA	NA	NA	903.297	NA	0	0	0	0	0	0	0	0	0	0	0	0	0	0	0	0	0	0	0	0	0	0	0	0	0	0	0	0
YDR496C	PUF6	-0.0387526	0.02	6	0.918818	0.0335693	6	0.825438	0.0422563	1.05113	3	0.098547	0.953147	3	0.079607	0.850752	0.149551	0.928269	0.999986	749.71	NA	0	0	0	0	0	0	0	0	0	0	0	0	0	0	0	0	0	0	0	0	0	0	0	0	1	0	0	0
YDR497C	ITR1	0.0300423	0.00666667	6	0.987525	0.0266344	6	0.958855	0.0289931	0.791393	3	0.120571	0.969541	3	0.067163	0.00191753	0.99809	0.0100953	0.999986	739.076	NA	0	0	0	0	0	0	0	0	0	0	0	0	0	0	0	0	0	0	0	0	0	0	0	0	0	0	0	0
YDR500C	RPL37B	-0.00433979	0.44	6	0.852455	0.0514309	6	0.797433	0.0513438	0.995764	3	0.088557	0.984035	3	0.033643	0.404187	0.596316	0.542769	0.999986	745.504	small	0	0	0	0	0	0	1	0	0	0	0	0	0	0	0	0	0	1	0	0	0	0	0	0	0	0	0	0
YDR501W	PLM2	0.000762696	0.436667	12	0.987405	0.0270806	12	0.929462	0.0254825	0.948371	6	0.114264	1.02211	6	0.096606	0.208774	0.79149	0.327985	0.999986	806.125	NA	0	0	0	0	0	0	0	0	0	0	0	0	0	0	0	0	0	0	0	0	0	0	0	0	0	0	0	0
YDR502C	SAM2	0.00602096	0.38	9	0.973897	0.0427259	9	0.922016	0.0490907	1.03391	3	0.169252	0.960003	3	0.05073	0.65872	0.341757	0.779849	0.999986	737.866	NA	0	0	0	0	0	0	0	0	0	0	0	0	0	0	0	0	0	0	0	0	0	0	0	0	0	0	0	0
YDR503C	LPP1	-0.0280081	0.05	6	0.993713	0.0402788	6	0.906625	0.0235387	1.03738	3	0.348784	0.908903	3	0.139043	0.181854	0.818489	0.295481	0.999986	765.446	NA	0	0	0	0	0	0	0	0	0	0	0	0	0	0	0	0	0	0	0	0	0	0	0	0	0	0	0	0
YDR504C	SPG3	-0.00503304	0.426667	6	1.02674	0.0410938	6	0.96066	0.0407525	0.988209	3	0.226502	0.937425	3	0.044805	0.173062	0.82727	0.284185	0.999986	840.29	NA	0	0	0	0	0	0	0	0	0	0	0	0	0	0	0	0	0	0	0	0	0	0	0	0	0	0	0	0
YDR505C	PSP1	-0.0137589	0.263333	6	1.03928	0.0291211	6	0.963733	0.0380048	0.929184	3	0.218507	0.954943	3	0.080554	0.242695	0.757712	0.368816	0.999986	1294.24	NA	0	0	0	0	0	0	0	0	0	0	0	0	0	0	0	0	0	1	0	0	0	0	0	0	0	0	0	0
YDR506C	GMC1	0.00209978	0.453333	9	0.986847	0.0419207	9	0.930274	0.0493729	0.939222	3	0.067367	1.05626	3	0.091264	0.0839374	0.916263	0.168791	0.999986	793.225	NA	0	0	0	0	0	0	0	0	0	0	0	0	0	0	0	0	0	0	0	0	0	0	0	0	0	0	0	0
YDR507C	GIN4	0.0054888	0.283333	6	0.938857	0.0221106	6	0.888527	0.0136059	0.95163	3	0.122868	1.04163	3	0.067322	0.155374	0.844936	0.265516	0.999986	699.343	NA	0	1	0	0	0	0	0	0	0	0	0	0	0	0	0	0	0	0	0	0	0	0	0	0	0	0	0	1
YDR508C	GNP1	0.0188887	0.213333	6	0.947208	0.0497361	6	0.909782	0.0452034	1.04504	3	0.043081	0.938548	3	0.078261	0.934696	0.0654701	0.982445	0.999986	768.464	NA	0	0	0	0	0	0	0	0	0	0	0	0	0	0	0	0	0	0	0	0	0	0	0	0	0	0	0	0
YDR509W		-0.0306581	0.00333333	3	0.975127	0.0294094	3	0.886493	0.0171488	NA	NA	NA	NA	NA	NA	NA	NA	NA	NA	800.35	NA	NA	NA	NA	NA	NA	NA	NA	NA	NA	NA	NA	NA	NA	NA	NA	NA	NA	NA	NA	NA	NA	NA	NA	NA	NA	NA	NA	NA
YDR511W	ACN9	-0.0276295	0.02	3	0.98783	0.0266836	3	0.90147	0.0144278	NA	NA	NA	NA	NA	NA	NA	NA	NA	NA	804.538	NA	0	0	0	0	0	0	0	1	0	0	0	0	0	0	0	0	0	0	0	0	0	0	0	0	0	0	0	0
YDR512C	EMI1	0.00926596	0.353333	6	0.85101	0.0546986	6	0.80968	0.0332779	1.08396	3	0.062203	0.941001	3	0.105772	0.979178	0.0208871	0.99854	0.915243	624.476	NA	0	0	0	0	0	0	0	0	0	0	0	0	0	0	0	0	0	0	1	0	0	0	0	0	0	0	0	0
YDR513W	GRX2	-0.0383243	0.0133333	6	1.03227	0.0196569	6	0.93257	0.0408978	0.878867	3	0.083386	0.977177	3	0.05265	0.0110676	0.98897	0.0314437	0.999986	730.753	NA	0	0	0	0	0	0	0	0	0	0	0	0	0	0	0	0	0	0	0	0	0	0	0	0	0	0	0	0
YDR514C		-0.0337756	0.0433333	6	0.996615	0.0558831	6	0.903587	0.0311377	0.871814	3	0.084805	0.980995	3	0.098866	0.00755398	0.992473	0.0232095	0.999986	727.196	NA	0	0	0	0	0	0	0	0	0	0	0	0	0	0	0	0	0	0	0	0	0	0	0	0	0	0	0	0
YDR515W	SLF1	0.0142475	0.226667	9	0.967933	0.0424238	9	0.924633	0.0446685	0.890527	3	0.138627	0.953756	3	0.08679	0.0773278	0.92286	0.158291	0.999986	767.528	NA	0	0	0	0	0	0	0	0	0	0	0	0	0	0	0	0	0	0	0	0	0	0	0	0	1	0	0	0
YDR516C	EMI2	-0.000765975	0.503333	6	0.989123	0.0347732	6	0.92955	0.016706	0.943474	3	0.111133	0.989305	3	0.088919	0.305796	0.69466	0.440133	0.999986	769.224	NA	0	0	0	0	0	0	0	1	1	0	0	0	0	0	0	0	0	0	1	0	0	0	0	0	0	0	0	0
YDR517W	GRH1	-0.000851917	0.463333	6	0.968503	0.0364503	6	0.91007	0.0333494	0.792753	3	0.184932	1.01873	3	0.109612	0.0408792	0.959235	0.0937793	0.999986	824.948	NA	0	0	0	0	0	0	0	0	0	0	0	0	0	0	0	0	0	0	0	0	0	0	0	0	0	0	0	0
YDR518W	EUG1	0.00182792	0.383333	12	0.978747	0.0313059	12	0.922384	0.0450777	1.00319	6	0.180761	0.969449	6	0.100675	0.397621	0.602734	0.535796	0.999986	753.092	small	0	0	0	0	0	0	0	0	0	0	0	0	0	0	0	0	0	0	0	0	0	0	0	0	0	0	1	0
YDR519W	FPR2	0.000583878	0.496667	6	0.97132	0.0309453	6	0.914155	0.0264105	1.05953	3	0.146723	0.965948	3	0.062341	0.813996	0.186352	0.90465	0.999986	822.276	NA	0	0	0	0	0	0	0	0	0	0	0	0	0	0	0	0	0	0	0	0	0	0	0	0	0	0	1	0
YDR520C	URC2	-0.0226194	0.17	6	0.924367	0.0215627	6	0.84679	0.0610976	0.77484	3	0.071489	1.00503	3	0.108913	0.00168539	0.998322	0.0100953	0.999986	825.11	NA	0	0	0	0	0	0	0	0	0	0	0	0	0	0	0	0	0	0	1	0	0	0	0	0	0	0	0	0
YDR521W		-0.0186962	0.35	9	0.832379	0.0844751	9	0.764194	0.0900742	0.218928	3	0.036268	0.111989	3	0.032249	0.0013702	0.998636	0.0100953	0.999986	856.967	NA	NA	NA	NA	NA	NA	NA	NA	NA	NA	NA	NA	NA	NA	NA	NA	NA	NA	NA	NA	NA	NA	NA	NA	NA	NA	NA	NA	NA
YDR522C	SPS2	-0.00856179	0.35	6	0.978037	0.0319313	6	0.911327	0.0366904	0.857998	3	0.105423	1.0313	3	0.086937	0.0116089	0.988431	0.0326904	0.999986	829.649	NA	0	0	0	0	0	0	0	0	0	0	0	0	0	0	0	0	0	0	0	0	0	0	0	0	0	0	0	0
YDR523C	SPS1	0.0131829	0.163333	9	0.982451	0.0263661	9	0.937223	0.0332766	1.03217	3	0.107959	0.984992	3	0.08791	0.666795	0.333678	0.785526	0.999986	1047.41	NA	0	1	0	0	0	0	0	0	0	0	0	0	0	0	0	0	0	0	0	0	0	0	0	0	0	0	0	1
YDR524C	AGE1	-0.00290763	0.416667	6	1.02366	0.0319773	6	0.959892	0.0334773	0.949178	3	0.087417	0.93473	3	0.018688	0.247602	0.752809	0.373783	0.999986	817.703	NA	0	0	0	0	0	0	0	0	0	0	0	0	0	0	0	0	0	0	0	0	0	0	0	0	0	0	0	0
YDR524C-B		0.00502587	0.4	6	0.896113	0.0352129	6	0.847862	0.0295136	0.938824	3	0.051191	1.02089	3	0.015427	0.063991	0.936172	0.135867	0.999986	NA	NA	0	0	0	0	0	0	0	0	0	0	0	0	0	0	0	0	0	0	0	0	0	0	0	0	0	0	0	0
YDR524W-A		0.0134314	0.26	6	0.99079	0.0280655	6	0.945315	0.0422253	1.00185	3	0.137799	0.969249	3	0.113126	0.357645	0.64284	0.495551	0.999986	NA	NA	NA	NA	NA	NA	NA	NA	NA	NA	NA	NA	NA	NA	NA	NA	NA	NA	NA	NA	NA	NA	NA	NA	NA	NA	NA	NA	NA	NA
YDR525W	API2	0.0119122	0.286667	3	0.97031	0.0477306	3	0.924533	0.018919	NA	NA	NA	NA	NA	NA	NA	NA	NA	NA	746.045	NA	NA	NA	NA	NA	NA	NA	NA	NA	NA	NA	NA	NA	NA	NA	NA	NA	NA	NA	NA	NA	NA	NA	NA	NA	NA	NA	NA	NA
YDR525W-A	SNA2	-0.00807622	0.306667	6	0.94037	0.0440043	6	0.876385	0.0103026	1.03852	3	0.077759	0.988244	3	0.059493	0.832863	0.167463	0.917739	0.999986	764.21	NA	0	0	0	0	0	0	0	0	0	0	0	0	0	0	0	0	0	0	0	0	0	0	0	0	0	0	0	0
YDR528W	HLR1	-0.0311541	0.17	3	0.98153	0.061343	3	0.89202	0.0329281	NA	NA	NA	NA	NA	NA	NA	NA	NA	NA	834.905	NA	0	0	0	0	0	0	0	0	0	0	0	0	0	0	0	0	0	0	0	0	0	0	0	0	0	0	0	0
YDR529C	QCR7	-0.0326541	0.07	6	0.95075	0.0392637	6	0.86157	0.0386172	1.10109	3	0.033748	1.01378	3	0.103738	0.991564	0.00846629	0.99854	0.700931	831.392	NA	0	0	0	0	0	0	0	0	1	0	0	0	0	0	0	0	0	0	0	0	0	0	0	0	0	0	0	0
YDR530C	APA2	-0.000362062	0.44	6	0.962053	0.0340195	6	0.904493	0.0389288	0.974962	3	0.211174	0.868028	3	0.082893	0.566354	0.434157	0.697926	0.999986	818.776	NA	0	0	0	0	0	0	0	0	0	0	0	0	0	0	0	0	0	0	0	0	0	0	0	0	0	0	0	0
YDR532C	KRE28	-0.0762631	0	6	0.526517	0.0467504	4	0.41895	0.044502	0.853337	3	0.040229	0.841976	3	0.033379	0.00245106	0.997559	0.0107416	0.999986	981.521	large	0	0	0	0	0	0	0	0	0	0	0	0	0	0	0	0	0	0	0	0	0	0	0	0	0	0	0	0
YDR533C	HSP31	-0.00892256	0.226667	6	1.00791	0.0243216	6	0.93906	0.0201337	1.07114	3	0.242366	0.968643	3	0.106457	0.727089	0.273344	0.834993	0.999986	846.009	NA	0	0	0	0	0	0	0	0	0	0	0	0	0	0	0	0	0	0	0	0	0	0	0	0	0	0	0	0
YDR534C	FIT1	-0.0230292	0.16	6	0.998908	0.0396255	6	0.91649	0.0328365	0.921407	3	0.118388	0.971338	3	0.096424	0.102304	0.897928	0.196015	0.999986	768.851	NA	0	0	0	0	0	0	0	0	0	0	0	0	0	0	0	0	0	0	0	0	0	0	0	0	0	0	0	0
YDR535C		-0.0190893	0.206667	6	0.98234	0.0307131	6	0.904847	0.0578102	1.00576	3	0.037993	1.01753	3	0.024978	0.660151	0.340326	0.780371	0.999986	772.567	NA	NA	NA	NA	NA	NA	NA	NA	NA	NA	NA	NA	NA	NA	NA	NA	NA	NA	NA	NA	NA	NA	NA	NA	NA	NA	NA	NA	NA
YDR536W	STL1	-0.00250636	0.4	6	1.00235	0.0259115	6	0.940248	0.0174581	1.01571	3	0.122567	0.960008	3	0.0663	0.726224	0.27421	0.834199	0.999986	774.048	NA	0	0	0	0	0	0	0	0	0	0	0	0	0	0	0	0	0	0	0	0	0	0	0	0	0	0	0	0
YDR537C		0.0155891	0.29	6	1.00082	0.027178	6	0.956902	0.0595062	0.861817	3	0.096951	1.05617	3	0.059317	0.0133726	0.986672	0.0366656	0.999986	773.424	NA	NA	NA	NA	NA	NA	NA	NA	NA	NA	NA	NA	NA	NA	NA	NA	NA	NA	NA	NA	NA	NA	NA	NA	NA	NA	NA	NA	NA
YDR538W	PAD1	-0.00434978	0.336667	6	0.971118	0.0166348	6	0.909032	0.0427929	0.883147	3	0.065033	0.982344	3	0.070991	0.00611905	0.993903	0.0196186	0.999986	706.467	NA	0	0	0	0	0	0	0	0	0	0	0	0	0	0	0	0	0	0	0	0	0	0	0	0	0	0	0	0
YDR539W	FDC1	0.0126864	0.0866667	6	0.96713	0.0155475	6	0.922317	0.0201879	0.989169	3	0.038705	0.988244	3	0.014055	0.493516	0.507003	0.630216	0.999986	753.074	NA	0	0	0	0	0	0	0	0	0	0	0	0	0	0	0	0	0	0	0	0	0	0	0	0	0	0	0	0
YDR540C	IRC4	0.0117221	0.0866667	6	1.00109	0.019836	6	0.953292	0.013691	0.911228	3	0.129193	0.995197	3	0.043989	0.0997748	0.900453	0.192322	0.999986	789.785	NA	0	0	0	0	0	0	0	0	0	0	0	1	0	0	0	0	0	0	0	0	0	0	0	0	0	0	0	0
YDR541C		0.0153578	0.116667	6	1.02846	0.0171075	6	0.982673	0.0330791	0.980605	3	0.07175	0.951158	3	0.04566	0.39665	0.603852	0.535047	0.999986	745.863	NA	0	0	0	0	0	0	0	0	0	0	0	0	0	0	0	0	0	0	0	0	0	0	0	0	0	0	0	0
YEL001C	IRC22	-0.000264175	0.48	6	0.997732	0.0582705	6	0.938148	0.0465111	0.996043	2	0.020972	1.01936	2	0.012405	0.573622	0.427003	0.705793	0.999986	807.175	NA	0	0	0	0	0	0	0	0	0	0	0	0	0	0	0	0	0	0	0	0	0	0	0	0	0	0	0	0
YEL003W	GIM4	-0.0547125	0.0166667	6	0.90029	0.0290464	6	0.792052	0.0607733	0.738396	3	0.053771	1.01121	3	0.020958	0.00158252	0.998424	0.0100953	0.999986	876.844	NA	0	0	0	0	0	0	0	0	0	0	0	0	0	0	0	0	0	0	0	0	0	0	0	0	0	0	1	0
YEL004W	YEA4	NA	NA	NA	NA	NA	NA	NA	NA	0.33359	3	0.019948	0.033624	3	0.001304	0.00146043	0.998546	0.0100953	0.999986	796.796	NA	0	0	0	0	0	0	0	1	0	0	0	0	0	0	0	0	0	0	0	0	0	0	0	0	0	0	0	0
YEL005C	VAB2	0.0178362	0.193333	6	0.984758	0.0389754	6	0.944047	0.0411169	0.945864	2	0.010294	0.99273	2	0.010189	0.0859477	0.914302	0.171848	0.999986	774.55	NA	0	0	0	0	0	0	0	0	0	0	0	0	0	0	0	0	0	0	0	0	0	0	0	0	0	0	0	0
YEL006W	YEA6	-0.00320084	0.393333	6	0.986687	0.0232811	6	0.924823	0.0413775	0.905193	3	0.088427	1.00161	3	0.028535	0.033993	0.966105	0.0803289	0.999986	722.815	NA	0	0	0	0	0	0	0	0	0	0	0	0	0	0	0	0	0	0	0	0	0	0	0	0	0	0	0	0
YEL007W	MIT1	0.0114798	0.22	6	0.808352	0.0125064	6	0.771772	0.0324926	0.886123	3	0.175657	0.904077	3	0.031395	0.140366	0.859923	0.24801	0.999986	928.628	NA	0	0	0	0	0	0	0	0	0	0	0	0	0	0	0	0	0	0	0	0	0	0	0	0	0	0	0	0
YEL008W		-0.0206847	0.136667	6	0.969382	0.0223839	6	0.891063	0.0439695	0.963936	3	0.018214	1.0227	3	0.036886	0.152291	0.848016	0.262211	0.999986	903.111	NA	NA	NA	NA	NA	NA	NA	NA	NA	NA	NA	NA	NA	NA	NA	NA	NA	NA	NA	NA	NA	NA	NA	NA	NA	NA	NA	NA	NA
YEL009C	GCN4	0.0374866	0.2	5	0.208154	0.125197	2	0.233265	0.0219132	0.320302	3	0.057439	0.098742	3	0.045646	0.00143585	0.99857	0.0100953	0.999986	798.287	NA	0	0	0	0	0	0	0	0	0	0	0	0	0	1	0	0	0	0	1	0	0	0	0	0	0	0	0	0
YEL010W		0.019105	0.176667	6	0.983393	0.0400848	6	0.944032	0.0484991	0.902039	3	0.105701	0.957982	3	0.023932	0.0493849	0.950748	0.110128	0.999986	810.237	NA	NA	NA	NA	NA	NA	NA	NA	NA	NA	NA	NA	NA	NA	NA	NA	NA	NA	NA	NA	NA	NA	NA	NA	NA	NA	NA	NA	NA
YEL011W	GLC3	-0.00209236	0.446667	9	0.766491	0.0276096	9	0.718828	0.0292943	0.690039	3	0.077722	0.879916	3	0.090858	0.00155607	0.99845	0.0100953	0.999986	787.116	NA	0	0	0	0	0	0	0	1	1	0	0	0	0	0	0	0	0	0	0	0	0	0	0	0	0	0	0	0
YEL012W	UBC8	-0.0166298	0.0433333	6	0.910735	0.0207672	6	0.839958	0.0172902	0.965213	3	0.081895	0.956666	3	0.086916	0.238243	0.762159	0.363435	0.999986	741.91	NA	0	0	0	0	0	0	0	1	0	0	0	0	0	0	0	0	0	0	0	0	0	0	0	0	0	0	0	0
YEL013W	VAC8	0.0281691	0.213333	6	0.718187	0.0745171	6	0.703657	0.048275	0.909155	3	0.020425	0.95587	3	0.002608	0.00755398	0.992473	0.0232095	0.999986	681.721	NA	0	0	0	0	0	0	0	0	0	0	0	0	0	0	0	0	0	0	0	0	0	0	0	0	0	0	0	0
YEL014C		-0.00860143	0.426667	6	0.939413	0.0748441	6	0.87496	0.0677092	0.984793	3	0.043056	1.025	3	0.013855	0.444412	0.556102	0.583855	0.999986	736.007	NA	NA	NA	NA	NA	NA	NA	NA	NA	NA	NA	NA	NA	NA	NA	NA	NA	NA	NA	NA	NA	NA	NA	NA	NA	NA	NA	NA	NA
YEL015W	EDC3	-0.0161904	0.196667	6	0.983947	0.0331483	6	0.909257	0.0415178	0.88448	3	0.014857	1.00871	3	0.021821	0.00341045	0.996603	0.0129241	0.999986	1123.48	NA	0	0	0	0	0	0	0	0	0	0	0	0	0	0	0	0	0	0	0	0	0	1	0	0	0	0	0	0
YEL016C	NPP2	0.0105938	0.346667	6	0.998175	0.0454976	6	0.949423	0.0399151	0.934982	3	0.085874	0.99012	3	0.040513	0.132407	0.867871	0.236918	0.999986	775.736	NA	0	0	0	0	0	0	0	0	0	0	0	0	0	0	0	0	0	0	0	0	0	0	0	0	0	0	0	0
YEL017C-A	PMP2	-0.00566321	0.363333	6	1.00176	0.0279826	6	0.936535	0.0349489	0.761245	3	0.280817	1.0488	3	0.140631	0.0107314	0.989305	0.0307437	0.999986	791.809	NA	0	0	0	0	0	0	0	0	0	0	0	0	0	0	0	0	0	0	0	0	0	0	0	0	0	0	0	0
YEL017W	GTT3	-0.0250981	0.03	6	0.972437	0.0237781	6	0.889523	0.0235066	1.0158	3	0.014388	0.995341	3	0.017613	0.830903	0.169426	0.916423	0.999986	769.717	NA	0	0	0	0	0	0	0	0	0	0	0	0	0	0	0	0	0	0	0	0	0	0	0	0	0	0	0	0
YEL020C		-0.00871518	0.24	6	0.964103	0.0288936	6	0.898068	0.0198818	0.961599	2	0.01495	0.991164	2	0.005316	0.175462	0.824949	0.286946	0.999986	798.316	NA	0	0	0	0	0	0	0	0	0	0	0	0	0	0	0	0	0	0	0	0	0	0	0	0	0	0	0	0
YEL022W	GEA2	-0.0153357	0.18	6	0.886892	0.0253147	6	0.818827	0.0355871	0.87341	3	0.036706	1.07405	3	0.021064	0.00327925	0.996734	0.0126267	0.999986	NA	NA	0	0	0	0	0	0	0	0	0	0	0	0	0	0	0	0	0	0	0	0	0	0	0	0	0	0	0	0
YEL023C		0.0155583	0.153333	6	0.949388	0.0242487	6	0.908502	0.0336457	0.956257	3	0.014251	0.97571	3	0.030721	0.0920313	0.908183	0.18089	0.999986	775.756	NA	0	0	0	0	0	0	0	0	0	0	0	0	0	0	0	0	0	0	0	0	0	0	0	0	0	0	0	0
YEL024W	RIP1	0.0235519	0.2	6	0.909502	0.0415722	6	0.87898	0.0466393	0.981406	3	0.042276	1.01456	3	0.014567	0.408728	0.591778	0.547944	0.999986	755.561	NA	0	0	0	0	0	0	0	0	1	0	0	0	0	0	0	0	0	0	0	0	0	0	0	0	0	0	0	0
YEL025C		0.011752	0.303333	6	0.97953	0.0413558	6	0.933045	0.0644812	0.890037	3	0.160792	0.977814	3	0.022979	0.10488	0.895356	0.200149	0.999986	777.923	NA	0	0	0	0	0	0	0	0	0	0	0	0	0	0	0	0	0	0	0	0	0	0	0	0	0	0	0	0
YEL027W	VMA3	0.0190745	0.176667	4	0.233618	0.0374866	4	0.238803	0.032177	0.658122	3	0.331823	0.613117	3	0.507756	0.0129329	0.98711	0.0356642	0.999986	834.889	NA	0	0	0	0	0	0	0	0	0	0	0	0	0	0	0	0	0	0	0	0	0	0	0	0	0	0	0	0
YEL028W		-0.0151913	0.333333	6	0.974345	0.0615589	6	0.901225	0.0531456	0.920187	3	0.042164	1.01998	3	0.012947	0.02037	0.979694	0.0526565	0.999986	757.364	NA	NA	NA	NA	NA	NA	NA	NA	NA	NA	NA	NA	NA	NA	NA	NA	NA	NA	NA	NA	NA	NA	NA	NA	NA	NA	NA	NA	NA
YEL029C	BUD16	NA	NA	NA	NA	NA	NA	NA	NA	0.260512	3	0.02927	0.039239	3	0.002115	0.0013702	0.998636	0.0100953	0.999986	818.132	NA	0	1	0	0	1	0	0	0	0	0	0	0	0	0	0	0	0	0	0	0	0	0	0	0	0	0	0	0
YEL030W	ECM10	0.00324668	0.433333	6	0.956482	0.0389521	6	0.902862	0.0541988	0.8093	2	0.011923	0.996489	2	0.040315	0.00830286	0.991733	0.0250603	0.999986	817.104	NA	0	0	0	0	0	0	0	0	0	0	0	0	0	0	0	0	0	0	0	0	0	0	0	0	0	0	1	0
YEL031W	SPF1	0.0442466	0.05	6	0.7078	0.0478339	6	0.709965	0.0544108	0.860919	3	0.247955	1.02207	3	0.102915	0.26476	0.735666	0.394709	0.999986	801.752	NA	0	0	0	0	0	0	0	0	0	0	0	0	0	0	0	0	0	0	0	0	0	0	0	0	0	0	0	0
YEL033W	MTC7	0.00912072	0.383333	6	0.838643	0.0215596	6	0.797903	0.0592521	0.890603	3	0.093681	1.0108	3	0.017546	0.0188835	0.981176	0.0494813	0.999986	821.304	NA	0	0	0	0	0	0	0	0	0	0	0	0	0	0	0	0	0	0	0	0	0	0	0	0	0	0	0	0
YEL036C	ANP1	0.0154156	0.233333	6	0.440798	0.0765872	6	0.430007	0.0527633	0.481998	3	0.120107	0.937249	3	0.09574	0.00152357	0.998483	0.0100953	0.999986	1340.03	large	0	0	0	0	0	0	0	1	0	0	0	0	0	0	0	0	0	0	0	0	0	0	0	0	0	0	0	0
YEL037C	RAD23	0.000486107	0.5	6	0.916077	0.0299423	6	0.862098	0.0489694	0.880481	3	0.280273	1.05883	3	0.117862	0.503891	0.496628	0.639713	0.999986	815.042	NA	0	0	0	0	0	0	0	0	0	0	1	0	0	0	0	0	0	0	1	0	0	0	0	0	0	0	0	0
YEL038W	UTR4	0.00345883	0.473333	6	0.909815	0.0504801	6	0.859182	0.0809254	1.06108	2	0.003905	0.987405	2	0.00443	0.940868	0.0593203	0.986377	0.999986	840.699	NA	0	0	0	0	0	0	0	0	0	0	0	0	0	0	0	0	0	0	0	0	0	0	0	0	0	0	0	0
YEL039C	CYC7	-0.00560568	0.39	6	0.928017	0.0202608	6	0.867237	0.0303281	0.98577	3	0.052881	0.985943	3	0.037279	0.409738	0.590767	0.548531	0.999986	810.732	NA	0	0	0	0	0	0	0	0	1	0	0	0	0	0	0	0	0	0	0	0	0	0	0	0	0	0	0	0
YEL040W	UTR2	0.0152992	0.246667	6	0.912063	0.0340927	6	0.873137	0.0474183	0.960691	3	0.048186	0.972995	3	0.016612	0.153827	0.846481	0.263814	0.999986	846.875	NA	0	0	0	0	0	0	0	1	0	0	0	0	0	0	0	0	0	0	0	0	0	0	0	0	0	0	0	0
YEL041W	YEF1	-0.0283545	0.183333	6	0.946875	0.0506701	6	0.862225	0.0634793	1.01502	3	0.127806	0.989681	3	0.091052	0.381196	0.619299	0.519764	0.999986	767.613	NA	0	0	0	0	0	0	0	0	0	0	0	0	0	0	0	0	0	0	0	0	0	0	0	0	0	0	0	0
YEL042W	GDA1	0.0331209	0.0766667	6	0.935248	0.0398657	6	0.912765	0.05279	0.894827	3	0.129645	0.951511	3	0.019629	0.063991	0.936172	0.135867	0.999986	819.833	NA	0	0	0	0	0	0	0	1	0	0	0	0	0	0	0	0	0	0	0	0	0	0	0	0	0	0	0	0
YEL043W		0.0167363	0.296667	6	0.927013	0.0530584	6	0.888635	0.0462046	0.817904	3	0.019519	0.903497	3	0.124352	0.00172101	0.998286	0.0100953	0.999986	789.989	NA	0	0	0	0	0	0	0	0	0	0	0	0	0	0	0	0	0	0	0	0	0	0	0	0	0	0	0	0
YEL044W	IES6	-0.05229	0.233333	3	0.94658	0.0533011	5	0.838012	0.138303	0.79567	3	0.290502	0.969436	3	0.170069	0.0442969	0.955825	0.100465	0.999986	1307.98	large	0	0	0	0	0	0	0	0	0	0	0	0	1	0	0	0	0	0	0	0	0	0	0	0	0	0	0	0
YEL045C		-0.0562802	0.0666667	6	0.492422	0.0874101	6	0.406865	0.0618118	0.710527	3	0.050829	1.00704	3	0.020593	0.00156924	0.998437	0.0100953	0.999986	810.579	NA	NA	NA	NA	NA	NA	NA	NA	NA	NA	NA	NA	NA	NA	NA	NA	NA	NA	NA	NA	NA	NA	NA	NA	NA	NA	NA	NA	NA
YEL046C	GLY1	-0.0131036	0.403333	6	0.407453	0.0966494	6	0.370125	0.107209	0.706757	3	0.005479	0.97738	3	0.023181	0.00157587	0.998431	0.0100953	0.999986	826.102	NA	0	0	0	0	0	0	0	0	0	0	0	0	0	0	0	0	0	0	0	0	0	0	0	0	0	0	0	0
YEL047C	FRD1	-0.00459033	0.483333	6	0.890318	0.0601397	6	0.832795	0.075136	1.00901	3	0.012792	1.02186	3	0.005569	0.772491	0.227902	0.87352	0.999986	799.134	NA	0	0	0	0	0	0	0	0	0	0	0	0	0	0	0	0	0	0	0	0	0	0	0	0	0	0	0	0
YEL048C	TCA17	-0.029508	0.0966667	6	0.886377	0.0292842	6	0.80417	0.0581932	0.973665	3	0.162006	0.9991	3	0.028521	0.63015	0.370341	0.757445	0.999986	788.628	NA	0	0	0	0	0	0	0	0	0	0	0	0	0	0	0	0	0	0	0	0	0	0	0	0	0	0	0	0
YEL049W	PAU2	0.0256121	0.253333	6	0.877997	0.0663502	6	0.851408	0.0860203	0.961875	3	0.056998	1.01602	3	0.0093	0.203185	0.797183	0.320994	0.999986	772.5	NA	0	0	0	0	0	0	0	0	0	0	0	0	0	0	0	0	0	0	0	0	0	0	0	0	0	0	0	0
YEL050C	RML2	-0.0179005	0.0666667	6	0.146603	0.0256663	6	0.119987	0.0197937	0.350423	3	0.040576	0.204874	3	0.090385	0.00147287	0.998533	0.0100953	0.999986	744.736	small	0	0	0	0	0	0	1	0	0	0	0	0	0	0	0	0	0	0	0	0	0	0	0	0	0	0	0	0
YEL051W	VMA8	NA	NA	NA	NA	NA	NA	NA	NA	0.943926	3	0.080052	0.965894	3	0.02112	0.153519	0.846789	0.263474	0.999986	801.439	NA	0	0	0	0	0	0	0	0	0	0	0	0	0	0	0	0	0	0	0	0	0	0	0	0	0	0	0	0
YEL052W	AFG1	-0.00737437	0.36	6	0.890755	0.0184707	6	0.830422	0.0629226	0.849061	3	0.035148	0.999935	3	0.044695	0.00226912	0.99774	0.010411	0.999986	882.609	NA	0	0	0	0	0	0	0	0	0	0	0	0	0	0	0	0	0	0	0	0	0	0	0	0	0	0	0	0
YEL053C	MAK10	0.0142552	0.303333	6	0.826188	0.0582	6	0.791323	0.0808822	0.732825	3	0.033784	0.987405	3	0.02882	0.00157587	0.998431	0.0100953	0.999986	749.793	NA	0	0	0	0	0	0	0	0	0	0	0	0	0	0	0	0	0	0	0	0	0	0	0	0	0	0	0	0
YEL054C	RPL12A	-0.0454179	0.213333	4	0.542345	0.0930199	4	0.464682	0.0989786	1.28705	3	0.064203	1.0133	3	0.032596	0.998183	0.00182442	0.99854	0.681633	744.176	small	0	0	0	0	0	0	1	0	0	0	0	0	0	0	0	0	0	0	0	0	0	0	0	0	0	0	0	0
YEL056W	HAT2	-0.0185228	0.203333	6	0.884838	0.0552119	6	0.813708	0.0139265	0.838874	3	0.125184	0.936689	3	0.143579	0.00600746	0.994015	0.0193776	0.999986	856.143	NA	0	0	0	0	0	0	0	0	0	0	0	0	1	0	0	0	0	0	0	0	0	0	0	0	0	0	0	0
YEL057C		-0.00457423	0.473333	6	0.818825	0.0733425	6	0.765568	0.0765395	0.942709	3	0.070519	0.9306	3	0.102537	0.110907	0.889339	0.207924	0.999986	785.176	NA	0	0	0	0	0	0	0	0	0	0	0	0	0	0	0	0	0	0	0	0	0	0	0	0	0	0	0	0
YEL059C-A	SOM1	-0.0420824	0.0466667	6	0.723375	0.0432699	6	0.638285	0.0475048	0.761537	3	0.216818	1.11269	3	0.160426	0.00263549	0.997375	0.011012	0.999986	NA	NA	0	0	0	0	0	0	0	0	0	0	0	0	0	0	0	0	0	0	0	0	0	0	0	0	0	0	0	0
YEL059W	HHY1	0.0150247	0.436667	6	0.788812	0.0781646	6	0.756938	0.118522	0.974015	3	0.050184	1.0156	3	0.041667	0.277687	0.722749	0.409142	0.999986	789.026	NA	NA	NA	NA	NA	NA	NA	NA	NA	NA	NA	NA	NA	NA	NA	NA	NA	NA	NA	NA	NA	NA	NA	NA	NA	NA	NA	NA	NA
YEL060C	PRB1	0.0332844	0.266667	4	0.435663	0.0573895	6	0.443045	0.124163	0.94768	3	0.055959	0.980304	3	0.024219	0.118463	0.881795	0.218666	0.999986	701.186	NA	0	0	0	0	0	0	0	0	0	0	0	0	0	0	0	0	0	0	0	0	0	0	0	0	0	0	0	0
YEL061C	CIN8	0.00402609	0.406667	6	0.575673	0.0856705	6	0.545473	0.0557514	0.55234	3	0.047695	0.99555	3	0.017238	0.00153649	0.99847	0.0100953	0.999986	945.3	large	0	1	0	0	0	0	0	0	0	0	0	0	0	0	0	0	0	0	0	0	0	0	0	0	0	0	0	0
YEL062W	NPR2	0.00537142	0.453333	6	0.44028	0.0772682	6	0.419475	0.0660536	0.878203	3	0.033429	1.00787	3	0.026768	0.00345072	0.996563	0.0130252	0.999986	837.56	NA	0	0	0	0	0	0	0	0	0	0	0	0	0	0	0	0	0	0	0	0	0	0	0	0	0	0	0	0
YEL063C	CAN1	0.0305152	0.35	3	0.128713	0.00488018	5	0.151576	0.0920955	0.942524	3	0.293259	0.859802	3	0.189225	0.528767	0.47175	0.664253	0.999986	889.287	NA	0	0	0	0	0	0	0	0	0	0	0	0	0	0	0	0	0	0	0	0	0	0	0	0	0	0	0	0
YEL064C	AVT2	-0.0365669	0.263333	6	0.475405	0.144026	6	0.410573	0.0909432	0.977196	3	0.080806	0.98281	3	0.018259	0.275511	0.724923	0.407202	0.999986	817.255	NA	0	0	0	0	0	0	0	0	0	0	0	0	0	0	0	0	0	0	0	0	0	0	0	0	0	0	0	0
YEL065W	SIT1	0.0607965	0.206667	6	0.569637	0.158035	5	0.596566	0.126858	1.00877	3	0.056081	0.997011	3	0.032557	0.651054	0.349428	0.773641	0.999986	793.818	NA	0	0	0	0	0	0	0	0	0	0	0	0	0	0	0	0	0	0	0	0	0	0	0	0	0	0	0	0
YEL066W	HPA3	-0.0131458	0.403333	6	0.785355	0.0951053	6	0.725517	0.112289	0.98289	3	0.049867	0.995341	3	0.05227	0.346064	0.654416	0.483138	0.999986	850.664	NA	0	0	0	0	0	0	0	0	0	0	0	0	1	0	0	0	0	0	0	0	0	0	0	0	0	0	0	0
YEL067C		-0.066373	0.123333	6	0.783833	0.08149	6	0.670858	0.10555	0.873811	3	0.135424	1.03314	3	0.031867	0.0396401	0.960471	0.0912866	0.999986	812.346	NA	0	0	0	0	0	0	0	0	0	0	0	0	0	0	0	0	0	0	0	0	0	0	0	0	0	0	0	0
YEL068C		0.0023772	0.473333	6	0.803207	0.0784017	6	0.75783	0.0800551	0.954366	3	0.136197	1.0321	3	0.091594	0.175067	0.825269	0.286592	0.999986	808.672	NA	0	0	0	0	0	0	0	0	0	0	0	0	0	0	0	0	0	0	0	0	0	0	0	0	0	0	0	0
YEL071W	DLD3	0.0391754	0.14	6	0.82779	0.0667876	6	0.81775	0.0792916	0.869353	3	0.01659	1.01267	3	0.016885	0.00252135	0.997489	0.0108511	0.999986	816.691	NA	0	0	0	0	0	0	0	0	0	0	0	0	0	0	0	0	0	0	0	0	0	0	0	0	0	0	0	0
YEL072W	RMD6	NA	NA	NA	NA	NA	NA	NA	NA	0.265857	2	0.072617	0.034459	2	0	0.00731269	0.99272	0.0226424	0.999986	754.018	NA	0	0	0	0	0	0	0	0	0	0	0	0	0	0	0	0	0	0	0	0	0	0	0	0	0	0	0	0
YER001W	MNN1	0.0152142	0.266667	6	1.01206	0.0316525	6	0.9671	0.0800721	0.721036	3	0.018879	0.951439	3	0.025803	0.00157587	0.998431	0.0100953	0.999986	813.452	NA	0	0	0	0	0	0	0	1	0	0	0	0	0	0	0	0	0	0	0	0	0	0	0	0	0	0	0	0
YER002W	NOP16	0.00716063	0.45	6	0.872085	0.0676484	6	0.827397	0.068975	0.869368	3	0.039824	0.964461	3	0.05259	0.00309095	0.996921	0.0121358	0.999986	796.482	NA	0	0	0	0	0	0	0	0	0	0	0	0	0	0	0	0	0	1	0	0	0	0	0	0	0	0	0	0
YER004W	FMP52	0.0258856	0.213333	6	0.958062	0.0540185	6	0.926987	0.062866	0.981917	3	0.033004	0.985254	3	0.03579	0.388153	0.612345	0.526701	0.999986	758.325	NA	0	0	0	0	0	0	0	0	0	0	0	0	0	0	0	0	0	0	0	0	0	0	0	0	0	0	0	0
YER005W	YND1	-0.0108721	0.346667	6	0.947363	0.0427618	6	0.880167	0.0600499	0.757471	3	0.05887	1.01487	3	0.044422	0.00160262	0.998404	0.0100953	0.999986	820.956	NA	0	0	0	0	0	0	0	1	0	0	0	0	0	0	0	0	0	0	0	0	0	0	0	0	0	0	0	0
YER007C-A	TMA20	-0.0239242	0.113333	6	0.981443	0.0306753	6	0.899168	0.0466737	0.871368	3	0.013214	0.996386	3	0.062045	0.00257266	0.997438	0.0109054	0.999986	818.774	NA	0	0	0	0	0	0	0	0	0	0	0	0	0	0	0	0	0	0	0	0	0	0	0	0	0	0	0	0
YER007W	PAC2	0.0144059	0.06	6	0.975672	0.0207509	6	0.93207	0.0180816	0.967572	3	0.090438	0.960921	3	0.043878	0.373784	0.626708	0.512723	0.999986	849.205	NA	0	0	0	0	0	0	0	0	0	0	0	0	0	0	0	0	0	0	0	0	0	0	0	0	0	0	1	0
YER010C		-0.00896455	0.323333	6	0.96075	0.0171973	6	0.894665	0.0353512	0.989209	3	0.022794	1.02201	3	0.026822	0.475891	0.524626	0.613764	0.999986	797.89	NA	0	0	0	0	0	0	0	0	0	0	0	0	0	0	0	0	0	0	0	0	0	0	0	0	0	0	0	0
YER011W	TIR1	0.0202179	0.156667	6	0.948765	0.0370651	6	0.912575	0.0441226	0.993235	3	0.059554	0.968872	3	0.042839	0.499741	0.500778	0.63613	0.999986	823.224	NA	0	0	0	0	0	0	0	0	0	0	0	0	0	0	0	0	0	0	0	0	0	0	0	0	0	0	0	0
YER014C-A	BUD25	0.0125533	0.36	6	0.737292	0.0393488	6	0.70601	0.0792224	0.841729	3	0.068151	0.992749	3	0.018075	0.00319013	0.996822	0.0123831	0.999986	767.011	small	0	1	0	0	1	0	0	0	0	0	0	0	0	0	0	0	0	0	0	0	0	0	0	0	0	0	0	0
YER014W	HEM14	NA	NA	NA	NA	NA	NA	NA	NA	0.278087	3	0.033773	0.037209	3	0.004569	0.00138783	0.998618	0.0100953	0.999986	1020.71	NA	0	0	0	0	0	0	0	0	0	0	0	0	0	0	0	0	0	0	0	0	0	0	0	0	0	0	0	0
YER015W	FAA2	0.013797	0.2	6	0.981183	0.0319127	6	0.936645	0.0416773	0.992752	3	0.022786	0.998119	3	0.060058	0.531354	0.469163	0.666628	0.999986	NA	NA	0	0	0	0	0	0	0	0	0	0	0	0	0	0	0	0	0	0	0	0	0	0	0	0	0	0	0	0
YER016W	BIM1	0.00366425	0.363333	6	0.88748	0.0140886	6	0.83838	0.0271059	0.703855	3	0.024716	0.946498	3	0.127074	0.00156924	0.998437	0.0100953	0.999986	818.353	NA	0	1	0	0	0	0	0	0	0	0	0	0	0	0	0	0	0	0	0	0	0	0	0	0	0	0	0	0
YER017C	AFG3	0.0230096	0.246667	6	0.661037	0.0539045	6	0.644745	0.0749027	0.845546	2	0.012324	0.957018	2	0.01462	0.00901374	0.991025	0.0267388	0.999986	775.238	NA	0	0	0	0	0	0	1	0	0	0	0	0	0	0	0	0	0	0	0	0	0	0	0	0	0	0	0	0
YER019C-A	SBH2	-0.000952013	0.473333	6	0.984368	0.0465253	6	0.924892	0.0433501	0.988337	3	0.015922	1.00647	3	0.05615	0.474338	0.52618	0.612585	0.999986	798.931	NA	0	0	0	0	0	0	0	0	0	0	0	0	0	0	0	0	0	0	0	0	0	0	0	0	0	0	0	0
YER019W	ISC1	-0.00380919	0.42	6	0.852633	0.0421777	6	0.798132	0.047823	0.941405	3	0.038598	1.00808	3	0.008681	0.0581817	0.941969	0.12582	0.999986	832.902	NA	0	0	0	0	0	0	0	0	0	0	0	0	0	0	0	0	0	0	0	0	0	0	0	0	0	0	0	0
YER020W	GPA2	-0.0137308	0.39	6	0.919268	0.078261	6	0.850883	0.0997491	0.754347	3	0.037413	1.00248	3	0.006395	0.00159589	0.998411	0.0100953	0.999986	819.541	small	0	0	0	0	0	0	0	0	0	0	0	0	0	0	0	0	0	0	0	0	0	0	0	0	0	0	0	0
YER024W	YAT2	-0.00124237	0.46	6	1.01988	0.0210953	6	0.958002	0.0282284	0.910837	3	0.034847	0.960051	3	0.017825	0.0100507	0.989984	0.0291775	0.999986	797.205	NA	0	0	0	0	0	0	0	0	0	0	0	0	0	0	0	0	0	0	0	0	0	0	0	0	0	0	0	0
YER026C	CHO1	0.00692419	0.27	4	0.108347	0.013327	6	0.10883	0.0241714	0.296282	3	0.043575	0.042871	3	0.001424	0.00142371	0.998582	0.0100953	0.999986	NA	NA	0	0	0	0	0	0	0	0	0	0	0	0	0	0	0	0	0	0	0	0	0	0	0	0	0	0	0	0
YER027C	GAL83	0.0086242	0.313333	9	1.0037	0.045222	9	0.952653	0.0348842	0.91528	3	0.017564	1.05449	3	0.024916	0.00964048	0.990393	0.0281229	0.999986	901.971	NA	0	0	0	0	0	1	0	0	0	0	0	0	0	0	0	0	0	0	0	0	0	0	0	0	0	0	0	1
YER028C	MIG3	0.0112819	0.276667	9	0.967128	0.0651307	9	0.92091	0.0490355	0.938336	3	0.084098	1.10184	3	0.053451	0.0977396	0.902485	0.18939	0.999986	744.094	NA	0	0	0	0	0	0	0	0	0	0	0	0	0	0	0	0	0	0	1	0	0	0	0	0	0	0	0	0
YER030W	CHZ1	0.0173594	0.233333	6	0.98285	0.049522	6	0.941775	0.0497102	0.936367	3	0.031386	1.01004	3	0.013232	0.0370426	0.963063	0.0864687	0.999986	789.103	NA	0	0	0	0	0	0	0	0	0	0	0	0	1	0	0	0	0	0	0	0	0	0	0	0	0	0	0	0
YER031C	YPT31	-0.00225949	0.466667	6	0.930363	0.0446498	6	0.87279	0.0379226	0.963201	3	0.027899	1.02614	3	0.008221	0.163261	0.83706	0.27372	0.999986	804.445	NA	0	0	0	0	0	0	0	0	0	0	0	0	0	0	0	0	0	0	0	0	0	0	0	0	0	0	0	0
YER032W	FIR1	-0.0125134	0.256667	6	1.01187	0.0407422	6	0.9392	0.0583864	0.989758	3	0.046595	1.01403	3	0.093393	0.499222	0.501297	0.635977	0.999986	841.474	NA	0	0	0	0	0	0	0	0	0	0	0	0	0	0	0	0	0	0	0	0	1	0	0	0	0	0	0	0
YER033C	ZRG8	0.0013923	0.476667	6	0.978918	0.0347947	6	0.92211	0.0351809	0.807509	3	0.080334	1.01802	3	0.070644	0.00215178	0.997857	0.0103173	0.999986	804.685	NA	0	0	0	0	0	0	0	0	0	0	0	0	0	0	0	0	0	0	0	0	0	0	0	0	0	0	0	0
YER034W		0.00131881	0.426667	6	0.949593	0.0200449	6	0.894455	0.0408577	0.993745	3	0.034366	0.986935	3	0.032948	0.543749	0.456767	0.677036	0.999986	797.785	NA	0	0	0	0	0	0	0	0	0	0	0	0	0	0	0	0	0	0	0	0	0	0	0	0	0	0	0	0
YER035W	EDC2	-0.00597354	0.403333	6	0.969822	0.0383564	6	0.906188	0.0423456	0.715179	3	0.084669	1.01067	3	0.02316	0.00157587	0.998431	0.0100953	0.999986	802.901	NA	0	0	0	0	0	0	0	0	0	0	0	0	0	0	0	0	0	0	0	0	1	1	0	0	1	0	0	0
YER037W	PHM8	0.0172759	0.113333	9	0.993079	0.0398028	9	0.951312	0.0338664	0.872213	3	0.057478	1.07854	3	0.071293	0.00420386	0.995812	0.0147304	0.999986	792.908	large	0	0	0	0	0	0	0	0	0	0	0	0	0	0	0	0	0	0	0	0	0	0	0	0	0	0	0	0
YER038W-A		0.0227493	0.16	6	0.963365	0.0267785	6	0.928838	0.0546421	0.982435	2	0.020087	1.01403	2	0.040315	0.409582	0.591037	0.548531	0.999986	754.83	NA	0	0	0	0	0	0	0	0	0	0	0	0	0	0	0	0	0	0	0	0	0	0	0	0	0	0	0	0
YER039C	HVG1	0.00815433	0.336667	6	1.00842	0.0213295	6	0.956615	0.0348952	0.975978	3	0.032357	1.01372	3	0.032813	0.300345	0.700107	0.434114	0.999986	782.991	NA	0	0	0	0	0	0	0	1	0	0	0	0	0	0	0	0	0	0	0	0	0	0	0	0	0	0	0	0
YER039C-A		-0.0161471	0.123333	6	1.01537	0.036612	6	0.938857	0.0144395	0.955374	3	0.067961	0.992291	3	0.071376	0.134931	0.865351	0.240625	0.999986	742.459	NA	0	0	0	0	0	0	0	0	0	0	0	0	0	0	0	0	0	0	0	0	0	0	0	0	0	0	0	0
YER040W	GLN3	0.0144694	0.263333	6	0.762315	0.0463947	6	0.731462	0.0572127	0.979494	3	0.022747	1.01769	3	0.025911	0.348465	0.652015	0.485077	0.999986	799.225	NA	0	0	0	0	0	0	0	0	0	0	0	0	0	0	0	0	0	0	1	0	0	0	0	0	0	0	0	0
YER041W	YEN1	0.00115815	0.376667	6	0.947928	0.0290918	6	0.892728	0.0370024	0.888175	3	0.073417	0.995967	3	0.075865	0.0098096	0.990224	0.0285294	0.999986	757.238	NA	0	0	0	0	0	0	0	0	0	0	1	0	0	0	0	0	0	0	0	0	0	0	0	0	0	0	0	0
YER042W	MXR1	0.00609377	0.473333	6	0.95918	0.064261	6	0.908247	0.0706139	0.85598	3	0.040157	1.01319	3	0.09396	0.00245106	0.997559	0.0107416	0.999986	878.116	NA	0	0	0	0	0	0	0	0	0	0	0	0	0	0	0	0	0	0	0	0	0	0	0	0	0	0	0	0
YER044C	ERG28	-0.00877475	0.36	9	0.968269	0.0543009	9	0.901927	0.0445153	0.931528	3	0.194371	0.957689	3	0.143965	0.148946	0.851355	0.258873	0.999986	846.046	NA	0	0	0	0	0	0	0	0	0	0	0	0	0	0	0	0	0	0	0	0	0	0	0	0	0	0	0	0
YER044C-A	MEI4	-0.0228086	0.106667	6	0.99547	0.0317502	6	0.913477	0.0364633	0.958591	3	0.014672	0.996596	3	0.007166	0.112142	0.888106	0.209746	0.999986	840.048	NA	0	0	0	0	0	0	0	0	0	0	0	1	0	0	0	0	0	0	0	0	0	0	0	0	0	0	0	0
YER045C	ACA1	0.00844251	0.256667	6	1.02249	0.0312287	6	0.970137	0.0287075	0.964744	3	0.00442	1.00794	3	0.062947	0.159127	0.841188	0.270099	0.999986	855.17	NA	0	0	0	0	0	0	0	0	0	0	0	0	0	0	0	0	0	0	1	0	0	0	0	0	0	0	0	0
YER046W	SPO73	-0.0113908	0.346667	6	0.996135	0.055297	6	0.92552	0.0443086	0.931495	3	0.051871	0.946987	3	0.097219	0.0470404	0.953087	0.105885	0.999986	749.035	NA	0	0	0	0	0	0	0	0	0	0	0	0	0	0	0	0	0	0	0	0	0	0	0	0	0	0	0	0
YER046W-A		0.0127876	0.26	6	0.999387	0.0450822	6	0.952757	0.0383043	0.962743	3	0.037897	1.04175	3	0.033722	0.177424	0.822914	0.289461	0.999986	882.738	NA	NA	NA	NA	NA	NA	NA	NA	NA	NA	NA	NA	NA	NA	NA	NA	NA	NA	NA	NA	NA	NA	NA	NA	NA	NA	NA	NA	NA
YER047C	SAP1	-0.0294704	0.23	6	0.995637	0.0596045	6	0.906972	0.0674549	1.03199	3	0.075018	1.0008	3	0.055877	0.805879	0.194479	0.898966	0.999986	796.279	NA	0	0	0	0	0	0	0	0	0	0	0	0	0	0	0	0	0	0	0	0	0	0	0	0	0	0	0	0
YER048C	CAJ1	-0.0417425	0.0233333	6	0.97724	0.0302916	6	0.877397	0.0458527	0.668466	3	0.012965	0.967192	3	0.028059	0.00154952	0.998457	0.0100953	0.999986	857.669	NA	0	0	0	0	0	0	0	0	0	0	0	0	0	0	0	0	0	0	0	0	0	0	0	0	0	0	1	0
YER049W	TPA1	0.0287351	0.08	6	0.934057	0.058284	6	0.907258	0.0234276	1.22487	3	0.360582	0.881709	3	0.152452	0.884095	0.116159	0.952072	0.999986	806.165	NA	0	0	0	0	0	0	0	0	0	0	1	0	0	0	0	0	0	0	0	0	0	1	0	0	1	0	0	0
YER050C	RSM18	0.0345506	0.213333	6	0.696767	0.102733	6	0.689892	0.0873919	1.00073	3	0.067113	0.987985	3	0.083189	0.497665	0.502853	0.6345	0.999986	783.567	NA	0	0	0	0	0	0	0	0	0	0	0	0	0	0	0	0	0	0	0	0	0	0	0	0	0	0	0	0
YER051W	JHD1	0.011436	0.246667	6	0.964515	0.0226379	6	0.918607	0.0427887	0.96138	3	0.048454	1.00516	3	0.03648	0.179801	0.82054	0.292841	0.999986	783.662	NA	0	0	0	0	0	0	0	0	0	0	0	0	1	0	0	1	0	0	1	0	0	0	0	0	0	0	0	0
YER052C	HOM3	-0.00819293	0.313333	6	0.986175	0.0319494	6	0.91935	0.0438443	0.84938	3	0.016566	0.99179	3	0.019422	0.00194951	0.998059	0.0100953	0.999986	884.008	NA	0	0	0	0	0	0	0	0	0	0	0	0	0	0	0	0	0	0	0	0	0	0	0	0	0	0	0	0
YER053C	PIC2	0.00248564	0.416667	6	0.974742	0.0310457	6	0.919275	0.0308009	0.999201	3	0.021086	1.02959	3	0.043218	0.637489	0.362998	0.763393	0.999986	820.094	NA	0	0	0	0	0	0	0	0	0	0	0	0	0	0	0	0	0	0	0	0	0	0	0	0	0	0	0	0
YER053C-A		0.0156885	0.27	6	0.957073	0.0579116	6	0.91586	0.035935	1.11745	3	0.190635	0.952918	3	0.124998	0.892738	0.107502	0.957291	0.999986	NA	NA	0	0	0	0	0	0	0	0	0	0	0	0	0	0	0	0	0	0	0	0	0	0	0	0	0	0	0	0
YER054C	GIP2	0.0259286	0.126667	6	0.981995	0.046078	6	0.94954	0.0400619	0.932524	3	0.021603	1.00787	3	0.032738	0.0237875	0.976285	0.059718	0.999986	808.528	NA	0	0	0	0	0	0	0	1	1	0	0	0	0	0	0	0	0	0	0	0	0	0	0	0	0	0	0	0
YER055C	HIS1	-0.00712137	0.373333	8	0.138235	0.0575165	8	0.122895	0.0311885	0.486514	3	0.339064	0.622648	3	0.505542	0.00177203	0.998235	0.0100953	0.999986	760.804	NA	0	0	0	0	0	0	0	0	0	0	0	0	0	0	0	0	0	0	0	0	0	0	0	0	0	0	0	0
YER056C	FCY2	0.00479862	0.51	6	0.95971	0.0432224	6	0.90745	0.066964	0.965411	3	0.206648	0.948919	3	0.106232	0.163261	0.83706	0.27372	0.999986	784.839	NA	0	0	0	0	0	0	0	0	0	0	0	0	0	0	0	0	0	0	0	0	0	0	0	0	0	0	0	0
YER056C-A	RPL34A	-0.0111156	0.296667	6	0.942652	0.0343332	6	0.875492	0.0515766	0.694037	3	0.036543	1.01445	3	0.025298	0.00156264	0.998444	0.0100953	0.999986	836.151	NA	0	0	0	0	0	0	1	0	0	0	0	0	0	0	0	0	0	0	0	0	0	0	0	0	0	0	0	0
YER057C	HMF1	0.000278459	0.49	6	1.06489	0.0557783	6	1.00185	0.0652785	0.311089	3	0.064931	1.02621	3	0.035923	0.00141767	0.998588	0.0100953	0.999986	907.67	NA	0	0	0	0	0	0	0	0	0	0	0	0	0	0	0	0	0	0	0	0	0	0	0	0	0	0	0	0
YER058W	PET117	-0.0123214	0.3	6	0.928368	0.0515068	6	0.860852	0.0336752	1.06995	3	0.031877	0.977903	3	0.065247	0.978181	0.0218866	0.99854	0.92874	902.191	NA	0	0	0	0	0	0	0	0	0	0	0	0	0	0	0	0	0	0	0	0	0	0	0	0	0	0	0	0
YER059W	PCL6	-0.0128776	0.346667	6	0.933955	0.0408977	6	0.86555	0.0514948	0.955414	3	0.061198	0.981264	3	0.023248	0.182197	0.818146	0.295739	0.999986	849.943	NA	0	0	0	0	0	0	0	1	1	0	0	0	0	0	0	0	0	0	0	0	0	0	0	0	0	0	0	1
YER060W	FCY21	-0.0101772	0.303333	6	1.011	0.0574473	6	0.940712	0.0286617	0.974948	3	0.046904	0.988615	3	0.02694	0.267321	0.733107	0.397784	0.999986	862.942	NA	0	0	0	0	0	0	0	0	0	0	0	0	0	0	0	0	0	0	0	0	0	0	0	0	0	0	0	0
YER060W-A	FCY22	-0.00334834	0.41	6	1.01415	0.0147836	6	0.950502	0.0496123	0.454607	3	0.091437	0.972443	3	0.035756	0.00152357	0.998483	0.0100953	0.999986	824.914	NA	0	0	0	0	0	0	0	0	0	0	0	0	0	0	0	0	0	0	0	0	0	0	0	0	0	0	0	0
YER061C	CEM1	NA	NA	NA	NA	NA	NA	NA	NA	0.758037	3	0.350293	0.606569	3	0.500597	0.109195	0.891048	0.20568	0.999986	736.966	NA	0	0	0	0	0	0	0	0	0	0	0	0	0	0	0	0	0	0	0	0	0	0	0	0	0	0	0	0
YER062C	GPP2	0.0241309	0.0533333	6	0.980688	0.0218958	6	0.946513	0.0398939	1.00153	3	0.038218	1.01894	3	0.030804	0.633091	0.367398	0.759266	0.999986	724.147	NA	0	0	0	0	0	0	0	1	0	0	0	0	0	0	0	0	0	0	0	0	0	0	0	0	0	0	0	0
YER063W	THO1	0.00443785	0.37	6	0.99115	0.0221624	6	0.93666	0.0459072	0.966594	3	0.148102	0.925479	3	0.045269	0.581648	0.41886	0.713651	0.999986	764.994	NA	0	0	0	0	0	0	0	0	0	0	0	0	0	0	0	0	0	0	0	0	0	0	0	0	0	0	0	0
YER064C	VHR2	-0.0226093	0.04	9	1.01882	0.036418	9	0.935637	0.0174921	0.92601	3	0.083416	0.971066	3	0.125324	0.0718309	0.928347	0.149466	0.999986	740.291	NA	0	0	0	0	0	0	0	0	0	0	0	0	0	0	0	0	0	0	0	0	0	0	0	0	0	0	0	0
YER065C	ICL1	0.0139519	0.123333	6	0.988892	0.033245	6	0.94405	0.00914684	0.998855	3	0.051346	0.99555	3	0.051019	0.597323	0.40318	0.727665	0.999986	764.113	NA	0	0	0	0	0	0	0	1	1	0	0	0	0	0	0	0	0	0	0	0	0	0	0	0	0	0	0	0
YER066C-A		0.019978	0.11	6	0.945712	0.0372689	6	0.909463	0.0209935	0.756272	3	0.045087	0.967147	3	0.039547	0.00160937	0.998397	0.0100953	0.999986	708.186	NA	NA	NA	NA	NA	NA	NA	NA	NA	NA	NA	NA	NA	NA	NA	NA	NA	NA	NA	NA	NA	NA	NA	NA	NA	NA	NA	NA	NA
YER066W	RRT13	0.00520273	0.356667	6	0.969815	0.0345845	6	0.917358	0.0245107	0.831616	3	0.031243	1.01237	3	0.008388	0.00185499	0.998153	0.0100953	0.999986	783.786	NA	0	0	0	0	0	0	0	0	0	0	0	0	0	0	0	0	0	0	0	0	0	0	0	0	0	0	0	0
YER067C-A		0.0171067	0.3	6	0.998278	0.0703669	6	0.956033	0.0459505	0.963865	3	0.028993	1.01928	3	0.048244	0.169097	0.83123	0.279592	0.999986	766.954	NA	NA	NA	NA	NA	NA	NA	NA	NA	NA	NA	NA	NA	NA	NA	NA	NA	NA	NA	NA	NA	NA	NA	NA	NA	NA	NA	NA	NA
YER067W	RGI1	-0.0146595	0.32	6	1.01617	0.06831	6	0.941097	0.0488259	0.810583	3	0.069129	1.00878	3	0.029493	0.0020738	0.997935	0.0101882	0.999986	785.544	NA	0	0	0	0	0	0	0	0	1	0	0	0	0	0	0	0	0	0	0	0	0	0	0	0	0	0	0	0
YER068C-A		0.015026	0.126667	3	0.0852367	0.0130717	4	0.095195	0.028405	0.479319	3	0.234712	0.305595	3	0.469288	0.00151075	0.998496	0.0100953	0.999986	782.462	NA	NA	NA	NA	NA	NA	NA	NA	NA	NA	NA	NA	NA	NA	NA	NA	NA	NA	NA	NA	NA	NA	NA	NA	NA	NA	NA	NA	NA
YER068W	MOT2	-0.0686792	0.0266667	5	0.231246	0.0703498	6	0.148818	0.0506643	0.789199	3	0.423298	0.405149	3	0.311465	0.155064	0.845246	0.265269	0.999986	754.831	large	0	0	0	0	0	0	0	0	0	0	0	0	0	0	0	1	0	0	1	0	0	1	0	0	0	0	0	0
YER069W	ARG5,6	-0.0150613	0.0433333	6	0.104445	0.0237029	5	0.083174	0.0111651	0.443801	3	0.225503	0.357892	3	0.55659	0.00147912	0.998527	0.0100953	0.999986	767.119	NA	0	0	0	0	0	0	0	0	0	0	0	0	0	0	0	0	0	0	0	0	0	0	0	0	0	0	0	0
YER070W	RNR1	0.390394	0	5	0.626504	0.373891	4	0.97965	0.0405088	0.765171	3	0.486472	0.649522	3	0.537713	0.233439	0.766959	0.3577	0.999986	1020.2	large	0	0	0	0	0	0	0	0	0	1	0	0	0	0	0	0	0	0	0	0	0	0	0	0	0	0	0	0
YER071C	TDA2	-0.000190489	0.47	6	0.97761	0.0236427	6	0.919297	0.0472937	1.00445	3	0.028403	0.999536	3	0.048531	0.674793	0.325676	0.791832	0.999986	714.596	NA	0	0	0	0	0	0	0	0	0	0	0	0	0	0	0	0	0	0	0	0	0	0	0	0	0	0	0	0
YER072W	VTC1	0.0189223	0.13	6	1.00908	0.029899	6	0.96801	0.0414515	0.889982	3	0.006139	0.986725	3	0.028799	0.00378857	0.996226	0.0138529	0.999986	812.083	NA	0	0	0	0	0	0	0	0	0	0	0	0	0	0	0	0	0	0	0	0	0	0	0	0	0	0	0	0
YER073W	ALD5	0.0277078	0.06	6	0.935897	0.0378721	6	0.907962	0.0269647	1.00195	3	0.093622	0.941148	3	0.05446	0.453674	0.546842	0.592932	0.999986	739.679	NA	0	0	0	0	0	0	0	0	0	0	0	0	0	0	0	0	0	0	0	0	0	0	0	0	0	0	0	0
YER074W	RPS24A	0.00809034	0.44	6	0.716133	0.0667894	6	0.681647	0.0951773	0.867853	2	0.067553	1.00839	2	0.031454	0.0150983	0.984962	0.0404933	0.999986	885.886	NA	0	0	0	0	0	0	1	0	0	0	0	0	0	0	0	0	0	1	0	0	0	0	0	0	0	0	0	0
YER075C	PTP3	0.0243241	0.0766667	6	0.95044	0.0356878	6	0.918257	0.03406	0.998028	3	0.053569	1.00348	3	0.034169	0.505447	0.495072	0.641009	0.999986	771.043	NA	0	0	1	0	0	0	0	0	0	0	0	0	0	0	0	0	0	0	0	0	0	0	0	0	0	0	0	1
YER076C		-0.0107925	0.12	12	1.00558	0.0156599	12	0.935003	0.0293762	0.92438	6	0.066775	1.04236	6	0.05125	0.00781696	0.992203	0.0238796	0.999986	NA	NA	0	0	0	0	0	0	0	0	0	0	0	0	0	0	0	0	0	0	0	0	0	0	0	0	0	0	0	0
YER077C		0.0171526	0.16	9	0.988913	0.0343268	9	0.947271	0.0454719	1.02663	3	0.093706	0.995659	3	0.080261	0.717937	0.282503	0.828056	0.999986	773.676	NA	0	0	0	0	0	0	0	0	0	0	0	0	0	0	0	0	0	0	0	0	0	0	0	0	0	0	0	0
YER078C	ICP55	0.0192864	0.133333	9	0.980193	0.050427	9	0.941203	0.0396198	0.964948	3	0.041582	0.980091	3	0.036217	0.19305	0.807306	0.308134	0.999986	774.892	NA	0	0	0	0	0	0	0	0	0	0	0	0	0	0	0	0	0	0	0	0	0	0	0	0	0	0	0	0
YER079W		0.0195553	0.04	6	0.967195	0.0218368	6	0.929247	0.0215187	0.966145	3	0.065393	0.997638	3	0.035443	0.211366	0.78901	0.331405	0.999986	800.067	NA	0	0	0	0	0	0	0	0	0	0	0	0	0	0	0	0	0	0	0	0	0	0	0	0	0	0	0	0
YER080W	AIM9	-0.00900963	0.41	6	0.987997	0.0919623	6	0.920247	0.0694084	0.933379	3	0.041082	0.998696	3	0.029066	0.0378925	0.962215	0.0882807	0.999986	823.202	NA	0	0	0	0	0	0	0	0	0	0	0	0	0	0	0	0	0	0	0	0	0	0	0	0	0	0	0	0
YER081W	SER3	0.0172004	0.243333	6	1.03551	0.0311344	6	0.991148	0.0574071	1.07409	3	0.131529	0.920565	3	0.193712	0.873625	0.126645	0.945473	0.999986	761.582	NA	0	0	0	0	0	0	0	0	0	0	0	0	0	0	0	0	0	0	0	0	0	0	0	0	0	0	0	0
YER083C	GET2	-0.00687398	0.463333	6	0.774593	0.0918803	6	0.721667	0.14025	0.896739	3	0.030889	1.01088	3	0.016314	0.0059195	0.994102	0.0191196	0.999986	878.429	NA	0	0	0	0	0	0	0	0	0	0	0	0	0	0	0	0	0	0	0	0	0	0	0	0	0	0	0	0
YER084W		0.0105178	0.343333	6	0.951342	0.0366748	6	0.905298	0.0455143	1.04036	3	0.016848	0.986305	3	0.022756	0.940599	0.0595551	0.986311	0.999986	738.246	NA	0	0	0	0	0	0	0	0	0	0	0	0	0	0	0	0	0	0	0	0	0	0	0	0	0	0	0	0
YER085C		-0.0100077	0.323333	6	0.983432	0.0414424	6	0.914955	0.0491138	0.967638	3	0.059557	0.989455	3	0.017075	0.243917	0.756491	0.370321	0.999986	749.612	NA	0	0	0	0	0	0	0	0	0	0	0	0	0	0	0	0	0	0	0	0	0	0	0	0	0	0	0	0
YER086W	ILV1	0.0140064	0.33	6	0.930603	0.0471732	6	0.889282	0.049774	0.990682	3	0.014524	0.998066	3	0.033054	0.511671	0.488848	0.64736	0.999986	796.774	NA	0	0	0	0	0	0	0	0	0	0	0	0	0	0	0	0	0	0	0	0	0	0	0	0	0	0	0	0
YER087C-A		0.00950753	0.31	6	0.976175	0.035272	6	0.927645	0.0345329	0.945932	3	0.091175	0.989245	3	0.029534	0.122638	0.877626	0.224727	0.999986	NA	NA	NA	NA	NA	NA	NA	NA	NA	NA	NA	NA	NA	NA	NA	NA	NA	NA	NA	NA	NA	NA	NA	NA	NA	NA	NA	NA	NA	NA
YER087C-B	SBH1	-0.0188029	0.153333	6	0.96916	0.0403861	6	0.892737	0.0240014	1.01063	3	0.149902	1.10941	3	0.021713	0.295388	0.705061	0.429802	0.999986	NA	NA	0	0	0	0	0	0	0	0	0	0	0	0	0	0	0	0	0	0	0	0	0	0	0	0	0	0	0	0
YER087W	AIM10	-0.0291882	0.126667	6	0.916228	0.0582323	6	0.832567	0.0454251	0.963784	3	0.082231	0.940123	3	0.062434	0.249662	0.750751	0.3763	0.999986	805.25	small	0	0	0	0	0	0	0	0	0	0	0	0	0	0	0	0	0	0	0	0	0	0	0	0	0	1	0	0
YER088C	DOT6	-0.00165214	0.44	9	1.00257	0.0311884	9	0.94131	0.0226312	0.938112	3	0.016317	1.00829	3	0.037149	0.0316123	0.96848	0.0758632	0.999986	767.452	NA	0	0	0	0	0	0	0	0	0	0	0	0	1	0	0	0	0	0	1	0	0	0	0	0	0	0	0	0
YER089C	PTC2	0.0181667	0.176667	9	0.990851	0.0662674	9	0.950108	0.0662966	0.97456	3	0.130255	0.95121	3	0.10777	0.226334	0.774058	0.349046	0.999986	793.085	NA	0	0	0	0	0	0	0	0	0	0	0	0	0	0	0	0	0	0	0	0	0	0	0	0	0	0	0	1
YER090W	TRP2	0.0180087	0.33	5	0.296028	0.0997447	3	0.296437	0.0259291	0.721576	3	0.202797	0.96317	3	0.101869	0.00172101	0.998286	0.0100953	0.999986	746.345	NA	0	0	0	0	0	0	0	0	0	0	0	0	0	0	0	0	0	0	0	0	0	0	0	0	0	0	0	0
YER091C	MET6	-0.0127423	0.17	9	0.996867	0.0229294	9	0.924857	0.0317626	0.865148	3	0.055744	1.01348	3	0.016584	0.00417175	0.995844	0.0146932	0.999986	822.393	NA	0	0	0	0	0	0	0	0	0	0	0	0	0	0	0	0	0	0	0	0	0	0	0	0	0	0	0	0
YER091C-A		-0.0368478	0.0533333	6	0.934063	0.0474992	6	0.841682	0.0445202	1.22449	3	0.198234	0.916288	3	0.0354	0.991973	0.00805588	0.99854	0.700931	768.967	NA	NA	NA	NA	NA	NA	NA	NA	NA	NA	NA	NA	NA	NA	NA	NA	NA	NA	NA	NA	NA	NA	NA	NA	NA	NA	NA	NA	NA
YER092W	IES5	0.0345749	0.0566667	9	0.940791	0.0489064	9	0.919432	0.0535311	0.873096	3	0.063881	0.980994	3	0.098929	0.00609658	0.993926	0.0195597	0.999986	924.769	NA	0	0	0	0	0	0	0	0	0	0	0	1	0	0	0	0	0	0	0	0	0	0	0	0	0	0	0	0
YER093C-A	AIM11	-0.00175927	0.42	9	0.943057	0.0157102	9	0.885229	0.0273154	0.930893	3	0.063316	0.957529	3	0.04273	0.0604848	0.939671	0.129862	0.999986	663.928	NA	0	0	0	0	0	0	0	0	0	0	0	0	0	0	0	0	0	0	0	0	0	0	0	0	0	0	0	0
YER095W	RAD51	-0.0248854	0.08	9	1.05467	0.0470936	9	0.967083	0.0506587	0.907987	3	0.071219	1.02998	3	0.060226	0.0304298	0.96966	0.0735042	0.999986	748.22	NA	0	0	0	0	0	0	0	0	0	1	1	1	0	0	0	0	0	0	0	0	0	0	0	0	0	0	0	0
YER096W	SHC1	0.0239713	0.0966667	9	1.02578	0.0398084	9	0.988766	0.0405699	0.954544	3	0.056519	0.991378	3	0.066331	0.129093	0.871181	0.232639	0.999986	807.14	NA	0	0	0	0	0	0	0	0	0	0	0	0	0	0	0	0	0	0	0	0	0	0	0	0	0	0	0	0
YER097W		0.00639517	0.303333	9	0.972697	0.0263605	9	0.921261	0.0353317	0.853068	3	0.058485	1.04823	3	0.095757	0.0026889	0.997322	0.0111129	0.999986	690.969	NA	NA	NA	NA	NA	NA	NA	NA	NA	NA	NA	NA	NA	NA	NA	NA	NA	NA	NA	NA	NA	NA	NA	NA	NA	NA	NA	NA	NA
YER098W	UBP9	-0.00573566	0.36	9	0.984849	0.0299239	9	0.92056	0.0244428	0.990164	3	0.051383	0.987762	3	0.046607	0.512708	0.487811	0.6485	0.999986	860.351	NA	0	0	0	0	0	0	0	0	0	0	0	0	0	0	0	0	0	0	0	0	0	0	0	0	0	0	0	0
YER099C	PRS2	-0.0128178	0.206667	6	0.999297	0.0259791	6	0.927067	0.0332908	1.00555	3	0.176671	1.01223	3	0.126948	0.31868	0.681784	0.453904	0.999986	NA	NA	0	0	0	0	0	0	0	0	0	0	0	0	0	0	0	0	0	0	0	0	0	0	0	0	0	0	0	0
YER101C	AST2	-0.000753908	0.46	9	0.96234	0.0637972	9	0.904371	0.0503299	0.975469	3	0.069468	0.940882	3	0.129031	0.380205	0.62029	0.518856	0.999986	895.533	NA	0	0	0	0	0	0	0	0	0	0	0	0	0	0	0	0	0	0	0	0	0	0	0	0	0	0	0	0
YER103W	SSA4	0.00254938	0.45	9	0.98912	0.0340879	9	0.932862	0.0501265	0.986676	3	0.058343	1.00094	3	0.04651	0.483663	0.516855	0.621111	0.999986	858.436	small	0	0	0	0	0	0	0	0	0	0	0	0	0	0	0	0	0	0	0	0	0	0	0	0	0	0	1	0
YER105C	NUP157	-0.0140092	0.146667	6	1.00819	0.0302054	6	0.934238	0.0262794	1.03684	3	0.033	0.976763	3	0.056467	0.920962	0.0792294	0.975113	0.999986	NA	NA	0	0	0	0	0	0	0	0	0	0	0	0	0	0	0	0	0	0	0	0	0	0	0	0	0	0	0	0
YER106W	MAM1	-0.0106014	0.176667	9	0.97423	0.016071	9	0.905707	0.0277341	1.0389	3	0.08622	0.959595	3	0.080415	0.812949	0.1874	0.904116	0.999986	746.065	NA	0	0	0	0	0	0	0	0	0	0	0	0	0	0	0	0	0	0	0	0	0	0	0	0	0	0	0	0
YER108C		-0.0153958	0.246667	9	0.928576	0.0324584	9	0.857972	0.0463286	0.88367	3	0.136205	0.944581	3	0.134972	0.0738105	0.926371	0.152525	0.999986	790.603	NA	NA	NA	NA	NA	NA	NA	NA	NA	NA	NA	NA	NA	NA	NA	NA	NA	NA	NA	NA	NA	NA	NA	NA	NA	NA	NA	NA	NA
YER109C	FLO8	0.00846266	0.353333	6	0.984167	0.0392996	6	0.934117	0.0466201	0.994586	3	0.061122	1.0061	3	0.089653	0.530319	0.470198	0.665679	0.999986	800.048	NA	0	0	0	0	0	1	0	1	0	0	0	0	0	0	0	0	0	0	1	0	0	0	0	0	0	0	0	0
YER110C	KAP123	-0.0339957	0.176667	9	0.95334	0.0330715	9	0.862664	0.104757	0.659416	3	0.068407	0.935877	3	0.030229	0.00154952	0.998457	0.0100953	0.999986	1029.54	NA	0	0	0	0	0	0	0	0	0	0	0	0	0	0	0	0	0	0	0	0	0	0	0	0	0	0	0	0
YER111C	SWI4	0.0422483	0.04	6	0.949865	0.0574125	6	0.93564	0.0328062	0.733708	3	0.131974	0.958761	3	0.164735	0.00183202	0.998176	0.0100953	0.999986	1265.36	large	0	1	0	0	0	0	0	0	0	0	0	0	0	0	0	0	0	0	1	0	0	0	0	0	0	0	0	0
YER113C	TMN3	-0.0011809	0.473333	6	0.987218	0.0536932	6	0.927343	0.065048	0.859158	3	0.125956	1.02412	3	0.052721	0.0396401	0.960471	0.0912866	0.999986	760.747	NA	0	0	0	0	0	1	0	0	0	0	0	0	0	0	0	0	0	0	0	0	0	0	0	0	0	0	0	0
YER114C	BOI2	0.00153385	0.48	9	1.0017	0.0408142	9	0.943677	0.041443	1.05671	3	0.055135	0.967863	3	0.026791	0.947345	0.052795	0.989054	0.999986	779.648	NA	0	0	0	0	0	0	0	0	0	0	0	0	0	0	0	0	0	0	0	0	0	0	0	0	0	0	0	0
YER115C	SPR6	-0.008831	0.36	9	1.01152	0.0421687	9	0.942551	0.0455793	0.948548	3	0.043191	0.955678	3	0.091079	0.087604	0.912603	0.174697	0.999986	814.398	NA	0	0	0	0	0	0	0	0	0	0	0	0	0	0	0	0	0	0	0	0	0	0	0	0	0	0	0	0
YER116C	SLX8	0.0445935	0.00666667	9	0.805649	0.0462832	9	0.802343	0.0347551	0.848905	3	0.069634	0.942622	3	0.074076	0.0040145	0.996001	0.0143826	0.999986	827.255	large	0	0	0	0	0	0	0	0	0	0	1	0	0	0	0	0	0	0	0	0	0	0	0	0	0	0	0	0
YER117W	RPL23B	-0.00248194	0.403333	9	0.964522	0.0171902	9	0.904696	0.0351792	0.979653	3	0.051209	0.986141	3	0.053974	0.297637	0.702814	0.431893	0.999986	757	NA	0	0	0	0	0	0	1	0	0	0	0	0	0	0	0	0	0	0	0	0	0	0	0	0	0	0	0	0
YER118C	SHO1	-0.0323791	0.00333333	9	0.947002	0.0240246	9	0.85832	0.0275806	0.919638	3	0.032066	0.988753	3	0.034153	0.0162912	0.983762	0.0433526	0.999986	838.084	NA	0	0	0	0	0	0	0	0	0	0	0	0	0	0	0	0	0	0	0	0	0	0	0	0	0	0	0	0
YER119C	AVT6	0.0157266	0.216667	9	0.990177	0.0450569	9	0.947033	0.0338552	0.910729	3	0.066988	0.909548	3	0.089134	0.0229261	0.977144	0.058183	0.999986	844.208	NA	0	0	0	0	0	0	0	0	0	0	0	0	0	0	0	0	0	0	0	0	0	0	0	0	0	0	0	0
YER119C-A		0.00397321	0.456667	9	0.968141	0.0526309	9	0.914554	0.0383879	0.908943	3	0.027157	1.02009	3	0.039516	0.0083472	0.991682	0.025115	0.999986	827.301	NA	NA	NA	NA	NA	NA	NA	NA	NA	NA	NA	NA	NA	NA	NA	NA	NA	NA	NA	NA	NA	NA	NA	NA	NA	NA	NA	NA	NA
YER120W	SCS2	0.00594558	0.423333	9	0.929701	0.0500115	9	0.880372	0.0685252	0.773879	3	0.063814	0.972651	3	0.088671	0.00167133	0.998336	0.0100953	0.999986	851.464	NA	0	0	0	0	0	0	0	0	0	0	0	0	1	0	0	0	0	0	0	0	0	0	0	0	0	0	0	0
YER121W		-0.0170172	0.1	9	0.99413	0.0329845	9	0.918008	0.0342481	1.00429	3	0.035447	0.951544	3	0.042034	0.671509	0.328961	0.789332	0.999986	763.859	NA	0	0	0	0	0	0	0	0	0	0	0	0	0	0	0	0	0	0	0	0	0	0	0	0	0	0	0	0
YER122C	GLO3	0.0277808	0.00666667	6	0.94032	0.0260679	6	0.912195	0.0164416	0.969336	3	0.070162	0.98167	3	0.071566	0.294491	0.705957	0.428887	0.999986	741.699	small	0	0	0	0	0	0	0	0	0	0	0	0	0	0	0	0	0	0	0	0	0	0	0	0	0	0	0	0
YER123W	YCK3	-0.0103682	0.303333	6	0.961137	0.0270984	6	0.893625	0.0466465	0.843032	3	0.082864	1.06724	3	0.0483	0.00387754	0.996137	0.0140495	0.999986	838.033	NA	0	0	0	1	0	0	0	0	0	0	0	0	0	0	0	0	0	0	0	0	0	0	0	0	0	0	0	1
YER124C	DSE1	0.0304729	0.0433333	6	0.962642	0.0319087	6	0.935882	0.0359677	1.01346	3	0.145828	1.00121	3	0.065125	0.457283	0.543233	0.595375	0.999986	806.567	NA	0	0	1	0	0	1	0	0	0	0	0	0	0	0	0	0	0	0	0	0	0	0	0	0	0	0	0	0
YER128W	VFA1	-0.043088	0.0133333	6	1.00835	0.038525	6	0.90531	0.0419581	0.858487	3	0.047108	1.0614	3	0.007204	0.0030184	0.996994	0.0119587	0.999986	832.388	NA	0	0	0	0	0	0	0	0	0	0	0	0	0	0	0	0	0	0	0	0	0	0	0	0	0	0	0	0
YER129W	SAK1	-0.0126461	0.253333	9	0.978599	0.0452136	9	0.907771	0.0308382	0.734072	3	0.276133	1.09298	3	0.195082	0.00718285	0.992843	0.0222836	0.999986	845.921	NA	0	0	0	0	0	0	0	1	0	1	0	0	0	0	0	0	0	0	0	0	0	0	0	0	0	0	0	1
YER130C	COM2	-0.00327158	0.403333	9	1.02616	0.0313153	9	0.961882	0.0330409	0.919708	3	0.06116	0.984836	3	0.039934	0.0307897	0.969301	0.0742237	0.999986	792.842	NA	0	0	0	0	0	0	0	0	0	0	0	0	0	0	0	0	0	0	0	0	0	0	0	0	0	0	0	0
YER131W	RPS26B	-0.0426167	0.0366667	9	0.906377	0.046649	9	0.809872	0.0628637	0.845373	3	0.025604	0.983748	3	0.053715	0.00199017	0.998018	0.0101198	0.999986	857.945	NA	0	0	0	0	0	0	1	0	0	0	0	0	0	0	0	0	0	0	0	0	0	0	0	0	0	0	0	0
YER132C	PMD1	-0.0122518	0.23	9	0.928493	0.0292761	9	0.861039	0.0558023	0.99305	3	0.057826	0.862983	3	0.035915	0.529285	0.471233	0.664554	0.999986	814.177	NA	0	0	0	0	0	0	0	0	0	0	0	0	0	0	0	0	0	0	0	0	0	0	0	0	0	0	0	0
YER134C		-0.0419128	0.0166667	9	0.94808	0.0373922	9	0.8498	0.0519653	0.973812	3	0.234093	0.904326	3	0.179503	0.167463	0.832863	0.277752	0.999986	813.52	NA	0	0	0	0	0	0	0	0	0	0	0	0	0	0	0	0	0	0	0	0	0	0	0	0	0	0	0	0
YER135C		-0.018359	0.26	9	0.959059	0.0450029	9	0.88368	0.0591479	0.888383	3	0.160341	0.908025	3	0.0441	0.0946345	0.905585	0.184568	0.999986	931.566	NA	NA	NA	NA	NA	NA	NA	NA	NA	NA	NA	NA	NA	NA	NA	NA	NA	NA	NA	NA	NA	NA	NA	NA	NA	NA	NA	NA	NA
YER137C		-0.0128084	0.14	9	0.962451	0.0271159	9	0.892421	0.0363882	0.871839	3	0.086131	0.962206	3	0.083135	0.00655998	0.993464	0.0206998	0.999986	840.093	NA	0	0	0	0	0	0	0	0	0	0	0	0	0	0	0	0	0	0	0	0	0	0	0	0	0	0	0	0
YER139C	RTR1	0.00746497	0.253333	9	0.842172	0.0351992	9	0.799567	0.0298827	0.643232	3	0.057594	0.973086	3	0.076766	0.00154952	0.998457	0.0100953	0.999986	797.628	NA	0	0	0	0	0	0	0	0	0	0	0	0	0	0	0	0	0	0	1	0	0	0	0	0	0	0	0	0
YER140W	EMP65	0.0127088	0.243333	9	0.981448	0.0267673	9	0.935806	0.0459502	0.919054	3	0.141749	0.974391	3	0.075783	0.12423	0.876036	0.227297	0.999986	834.061	NA	0	0	0	0	0	0	0	0	0	0	0	0	0	0	0	0	0	0	0	0	0	0	0	0	0	0	1	0
YER141W	COX15	-0.0329706	0.0466667	6	0.872653	0.032543	6	0.7878	0.0505209	0.667304	3	0.022829	0.988182	3	0.033744	0.00154952	0.998457	0.0100953	0.999986	826.652	NA	0	0	0	0	0	0	0	0	0	0	0	0	0	0	0	0	0	0	0	0	0	0	0	0	0	0	0	0
YER142C	MAG1	-0.0167779	0.143333	6	1.00484	0.0292804	6	0.928325	0.0420027	0.879058	3	0.075394	1.04455	3	0.061299	0.00655998	0.993464	0.0206998	0.999986	789.737	NA	0	0	0	0	0	0	0	0	0	0	1	0	0	0	0	0	0	0	0	0	0	0	0	0	0	0	0	0
YER143W	DDI1	-0.0154834	0.23	6	1.00784	0.0159199	6	0.932433	0.045963	0.946779	3	0.101944	1.01491	3	0.065744	0.285146	0.715295	0.417947	0.999986	800.434	NA	0	0	0	0	0	0	0	0	0	0	0	0	0	0	0	0	0	0	0	0	0	0	0	0	0	0	0	0
YER144C	UBP5	0.0016714	0.496667	6	0.95059	0.0486644	6	0.895745	0.070178	0.796099	3	0.085717	1.01161	3	0.059305	0.00221426	0.997795	0.0103679	0.999986	790.053	NA	0	0	0	0	0	0	0	0	0	0	0	0	0	0	0	0	0	0	0	0	0	0	0	0	0	0	0	0
YER145C	FTR1	-0.0347141	0.00333333	9	1.01646	0.0284326	9	0.921312	0.0380738	0.882811	3	0.04871	0.996368	3	0.073717	0.00458924	0.995428	0.0156125	0.999986	742.308	NA	0	0	0	0	0	0	0	0	0	0	0	0	0	0	0	0	0	0	0	0	0	0	0	0	0	0	0	0
YER149C	PEA2	0.00413597	0.383333	9	1.0316	0.031968	9	0.974401	0.0507872	0.842892	3	0.147308	0.678244	3	0.168024	0.0286823	0.971403	0.0699534	0.999986	803.444	NA	0	1	1	1	1	0	0	0	0	0	0	0	0	0	0	0	0	0	0	0	0	0	0	0	0	0	0	0
YER150W	SPI1	-0.0013031	0.426667	9	0.982799	0.0259448	9	0.923064	0.0422927	0.953996	3	0.038308	1.04293	3	0.047038	0.106543	0.893696	0.202035	0.999986	838.238	NA	0	0	0	0	0	0	0	0	0	0	0	0	0	0	0	0	0	0	0	0	0	0	0	0	0	0	0	0
YER151C	UBP3	0.0190111	0.126667	9	0.690468	0.033731	9	0.668428	0.0497346	0.727365	3	0.115339	0.933048	3	0.048501	0.00169246	0.998315	0.0100953	0.999986	986.921	large	0	0	0	0	0	0	0	0	0	0	0	0	0	0	0	0	0	0	0	0	0	0	0	0	0	0	0	0
YER152C		0.00613831	0.39	9	0.981926	0.0276696	9	0.929684	0.0596158	1.04239	3	0.174295	0.925868	3	0.132323	0.499741	0.500778	0.63613	0.999986	839.401	NA	0	0	0	0	0	0	0	0	0	0	0	0	0	0	0	0	0	0	0	0	0	0	0	0	0	0	0	0
YER153C	PET122	-0.0030266	0.366667	9	0.95424	0.0342599	9	0.89448	0.0203974	1.0048	3	0.128669	0.904761	3	0.107984	0.664428	0.336046	0.783122	0.999986	733.198	NA	0	0	0	0	0	0	0	0	0	0	0	0	0	0	0	0	0	0	0	0	0	0	1	0	1	0	0	0
YER154W	OXA1	0.00923304	0.296667	9	0.76561	0.0372135	9	0.729324	0.0398434	0.905113	3	0.069311	0.989623	3	0.118078	0.0193072	0.980754	0.0504812	0.999986	774.58	small	0	0	0	0	0	0	0	0	0	0	0	0	0	0	0	0	0	0	0	0	0	0	0	0	0	0	0	0
YER155C	BEM2	-0.213795	0	2	1.03551	0.0220052	4	0.76015	0.165334	0.487434	3	0.103737	1.02523	3	0.038751	0.00152357	0.998483	0.0100953	0.999986	995.869	large	0	0	0	0	0	0	0	0	0	0	0	0	0	0	0	0	0	0	0	0	0	0	0	0	0	0	0	0
YER156C		0.00293029	0.453333	9	0.905653	0.0304748	9	0.854739	0.0372452	1.06348	3	0.072777	0.990058	3	0.076753	0.949813	0.0503215	0.990033	0.999986	791.537	NA	0	0	0	0	0	0	0	0	0	0	0	0	0	0	0	0	0	0	0	0	0	0	0	0	0	0	0	0
YER158C		-0.0130811	0.266667	6	0.980627	0.0297685	6	0.909243	0.0474791	0.806536	3	0.062491	1.04792	3	0.039896	0.00175731	0.99825	0.0100953	0.999986	820.797	NA	0	0	0	0	0	0	0	0	0	0	0	0	0	0	0	0	0	0	0	0	0	0	0	0	0	0	0	0
YER161C	SPT2	-0.0078379	0.23	6	0.93538	0.00725046	6	0.87193	0.0284431	0.902087	3	0.179929	0.931586	3	0.096167	0.130467	0.869809	0.234409	0.999986	857.472	NA	0	0	0	0	0	0	0	0	0	0	0	0	1	0	0	1	0	0	1	0	0	0	0	0	0	0	0	0
YER162C	RAD4	-0.0233436	0.143333	9	0.933957	0.0495097	9	0.855086	0.0463753	0.910882	3	0.032743	0.938706	3	0.064103	0.0100856	0.989949	0.0292433	0.999986	874.577	NA	0	0	0	0	0	0	0	0	0	0	1	0	0	0	0	0	0	0	1	0	0	0	0	0	0	0	0	0
YER163C	GCG1	-0.000596072	0.49	9	1.00908	0.0350728	9	0.948491	0.0367187	0.985208	3	0.070297	0.951544	3	0.052118	0.457798	0.542717	0.595884	0.999986	783.784	NA	0	0	0	0	0	0	0	0	0	0	0	0	0	0	0	0	0	0	0	0	0	0	0	0	0	0	0	0
YER164W	CHD1	0.00942705	0.293333	9	0.936902	0.0295521	9	0.890627	0.0378291	0.699048	3	0.024742	1.02313	3	0.041805	0.00156924	0.998437	0.0100953	0.999986	773.958	NA	0	0	0	0	0	0	0	0	0	1	0	0	1	1	1	1	1	0	1	0	0	0	0	0	0	0	0	0
YER166W	DNF1	0.00249777	0.403333	9	0.973918	0.021774	9	0.918512	0.0289211	0.970892	3	0.048054	1.0005	3	0.072225	0.293595	0.706853	0.427843	0.999986	837.381	NA	0	0	1	0	0	0	0	0	0	0	0	0	0	0	0	0	0	0	0	0	0	0	0	0	0	0	0	0
YER167W	BCK2	-0.0114454	0.253333	9	0.931834	0.0286709	9	0.864988	0.0332886	0.97155	3	0.11035	0.884742	3	0.023449	0.201718	0.798648	0.318992	0.999986	1021.96	large	0	1	0	0	0	0	0	0	0	0	0	0	0	0	0	0	0	0	0	0	0	0	0	0	0	0	0	0
YER169W	RPH1	0.00344609	0.403333	9	0.987009	0.033616	9	0.931773	0.0290782	1.04379	3	0.117228	0.97178	3	0.039218	0.797916	0.20245	0.892578	0.999986	766.731	NA	0	0	0	0	0	0	0	0	0	0	0	0	1	0	0	1	0	0	1	0	0	0	0	0	0	0	0	0
YER170W	ADK2	-0.0182064	0.1	9	0.986219	0.0321801	9	0.909378	0.0321396	0.951559	3	0.041144	0.993757	3	0.042877	0.100231	0.899997	0.193125	0.999986	771.102	NA	0	0	0	0	0	0	0	0	0	0	0	0	0	0	0	0	0	0	0	0	0	0	0	0	0	0	0	0
YER173W	RAD24	-5.43e-05	0.556667	9	0.919331	0.0337521	9	0.864619	0.036045	0.907274	3	0.205941	0.930872	3	0.211052	0.143581	0.856714	0.251923	0.999986	795.04	NA	0	0	0	0	0	0	0	0	0	0	1	1	0	0	0	0	0	0	0	0	0	0	0	0	0	0	0	0
YER174C	GRX4	0.0221165	0.12	9	1.00572	0.035864	9	0.968046	0.0503702	0.882928	3	0.044917	0.928914	3	0.052272	0.00448578	0.995531	0.0154028	0.999986	814.282	NA	0	0	0	0	0	0	0	0	0	0	0	0	0	0	0	0	0	0	0	0	0	0	0	0	0	0	0	0
YER175C	TMT1	0.0377183	0.0366667	3	0.905433	0.0378853	3	0.88932	0.0290413	0.50572	3	0.366583	0.364472	3	0.57362	0.00341045	0.996603	0.0129241	0.999986	820.469	NA	0	0	0	0	0	0	0	0	0	0	0	0	0	0	0	0	0	0	0	0	0	0	0	0	0	0	0	0
YER175W-A		-0.0198577	0.19	6	1.03311	0.0450814	6	0.951827	0.0358145	0.963999	3	0.066571	1.00103	3	0.094117	0.173729	0.826605	0.284889	0.999986	NA	NA	0	0	0	0	0	0	0	0	0	0	0	0	0	0	0	0	0	0	0	0	0	0	0	0	0	0	0	0
YER176W	ECM32	0.0125766	0.35	9	0.930746	0.0576333	9	0.887986	0.0633841	0.820796	3	0.051697	1.03641	3	0.080677	0.00183965	0.998168	0.0100953	0.999986	853.114	NA	0	0	0	0	0	0	0	0	0	0	0	0	0	0	0	0	0	0	0	0	0	0	0	0	1	0	0	0
YER177W	BMH1	0.0373163	0.0366667	9	0.879572	0.0272984	9	0.864594	0.0638687	0.783776	3	0.156333	0.908025	3	0.166581	0.00905257	0.990979	0.0268162	0.999986	745.385	NA	0	1	0	0	0	0	0	1	1	0	0	0	0	0	0	0	0	0	1	0	0	0	0	0	0	0	0	0
YER178W	PDA1	0.0305428	0.01	9	0.630394	0.0302979	9	0.623458	0.0410386	0.752629	3	0.058085	0.921516	3	0.078775	0.00160262	0.998404	0.0100953	0.999986	782.446	NA	0	0	0	0	0	0	0	1	1	0	0	0	0	0	0	0	0	0	0	0	0	0	0	0	0	0	0	0
YER179W	DMC1	-0.0127254	0.28	9	1.00203	0.047317	9	0.929728	0.0689564	0.757884	3	0.082121	0.978282	3	0.114718	0.00169246	0.998315	0.0100953	0.999986	806.135	NA	0	0	0	0	0	0	0	0	0	0	1	1	0	0	0	0	0	0	0	0	0	0	0	0	0	0	0	0
YER180C	ISC10	-0.0170329	0.13	9	1.03453	0.0302205	9	0.955992	0.0395895	0.862384	3	0.054568	1.00373	3	0.034873	0.00373028	0.996284	0.0137235	0.999986	801.565	NA	0	0	0	0	0	0	0	0	0	0	0	0	0	0	0	0	0	0	0	0	0	0	0	0	0	0	0	0
YER180C-A	SLO1	0.0119281	0.326667	6	0.967382	0.055306	6	0.921795	0.0256076	1.04125	3	0.079756	1.03435	3	0.137768	0.843382	0.156931	0.924227	0.999986	NA	NA	0	0	0	0	0	0	0	0	0	0	0	0	0	0	0	0	0	0	0	0	0	0	0	0	0	0	0	0
YER181C		-0.00233207	0.436667	9	0.992721	0.0305431	9	0.931368	0.0227763	1.0893	3	0.225656	0.829966	3	0.163726	0.668684	0.331788	0.786977	0.999986	813.012	NA	NA	NA	NA	NA	NA	NA	NA	NA	NA	NA	NA	NA	NA	NA	NA	NA	NA	NA	NA	NA	NA	NA	NA	NA	NA	NA	NA	NA
YER182W	FMP10	-0.00363582	0.433333	9	0.972886	0.0403086	9	0.911408	0.0283314	0.883472	3	0.144517	0.977357	3	0.13555	0.0801933	0.92	0.162972	0.999986	1007.08	NA	0	0	0	0	0	0	0	0	0	0	0	0	0	0	0	0	0	0	0	0	0	0	0	0	0	0	0	0
YER183C	FAU1	-0.00201543	0.43	9	0.997767	0.0389642	9	0.93643	0.0235665	0.864665	3	0.094894	0.997949	3	0.08181	0.0142437	0.985803	0.0387434	0.999986	848.773	NA	0	0	0	0	0	0	0	0	0	0	0	0	0	0	0	0	0	0	0	0	0	0	0	0	0	0	0	0
YER184C		-0.00548654	0.336667	9	0.966351	0.0275411	9	0.903411	0.0207902	0.98445	3	0.036339	0.948897	3	0.010504	0.425985	0.574525	0.565226	0.999986	759.778	NA	0	0	0	0	0	0	0	0	0	0	0	0	0	0	0	0	0	0	1	0	0	0	0	0	0	0	0	0
YER185W	PUG1	0.0329345	0.103333	9	0.959322	0.0315997	9	0.935221	0.0709189	0.895555	3	0.041254	1.04076	3	0.037774	0.00618687	0.993836	0.0197831	0.999986	790.298	NA	0	0	0	0	0	0	0	0	0	0	0	0	0	0	0	0	0	0	0	0	0	0	0	0	0	0	0	0
YER186C		0.0484628	0	9	0.996073	0.0198617	9	0.985316	0.0252036	0.915295	3	0.146867	0.917429	3	0.090947	0.127457	0.872814	0.231083	0.999986	819.687	NA	0	0	0	0	0	0	0	0	0	0	0	0	0	0	0	0	0	0	0	0	0	0	0	0	0	0	0	0
YER186W-A		-0.00436566	0.416667	6	1.02243	0.0443978	6	0.957278	0.035954	1.11856	3	0.152074	0.921198	3	0.162007	0.903822	0.0963998	0.965585	0.999986	NA	NA	NA	NA	NA	NA	NA	NA	NA	NA	NA	NA	NA	NA	NA	NA	NA	NA	NA	NA	NA	NA	NA	NA	NA	NA	NA	NA	NA	NA
YER187W		0.00947686	0.316667	9	0.955158	0.0417142	9	0.907847	0.0393437	0.886555	3	0.047258	1.04228	3	0.021106	0.00576831	0.994253	0.0186565	0.999986	805.784	NA	0	0	0	0	0	0	0	0	0	0	0	0	0	0	0	0	0	0	0	0	0	0	0	0	0	0	0	0
YER188W		-0.0163137	0.2	6	0.958522	0.0318513	6	0.88522	0.0328526	0.818568	3	0.087383	1.00636	3	0.077299	0.00227838	0.997731	0.010432	0.999986	790.513	NA	NA	NA	NA	NA	NA	NA	NA	NA	NA	NA	NA	NA	NA	NA	NA	NA	NA	NA	NA	NA	NA	NA	NA	NA	NA	NA	NA	NA
YFL001W	DEG1	0.00640554	0.376667	9	0.710184	0.0606759	9	0.674367	0.0485245	0.652747	3	0.019568	0.946757	3	0.067541	0.00154299	0.998464	0.0100953	0.999986	957.264	large	0	0	0	0	0	0	0	0	0	0	0	0	0	0	0	0	0	0	0	0	0	0	0	0	0	0	0	0
YFL003C	MSH4	0.0230193	0.06	9	0.94548	0.036295	9	0.912287	0.0286193	0.831109	3	0.088794	0.965252	3	0.069565	0.00254176	0.997468	0.0108512	0.999986	736.676	NA	0	0	0	0	0	0	0	0	0	0	1	1	0	0	0	0	0	0	0	0	0	0	0	0	0	0	0	0
YFL004W	VTC2	0.00874832	0.313333	9	0.958303	0.0439258	9	0.910077	0.0372809	0.918004	3	0.052639	1.04729	3	0.023845	0.023139	0.976932	0.0586122	0.999986	759.889	NA	0	0	0	0	0	0	0	0	0	0	0	0	0	0	0	0	0	0	0	0	0	0	0	0	0	0	0	0
YFL006W		-0.0271296	0.123333	6	0.953152	0.0530899	6	0.869353	0.0369848	0.866167	3	0.039466	1.04275	3	0.023262	0.00305448	0.996958	0.0120519	0.999986	NA	NA	NA	NA	NA	NA	NA	NA	NA	NA	NA	NA	NA	NA	NA	NA	NA	NA	NA	NA	NA	NA	NA	NA	NA	NA	NA	NA	NA	NA
YFL007W	BLM10	0.00729115	0.406667	9	0.978759	0.0760266	9	0.927859	0.0442471	0.968343	3	0.057229	0.949359	3	0.102104	0.203552	0.796815	0.321151	0.999986	NA	NA	0	0	0	0	0	0	0	0	0	0	1	0	0	0	0	0	0	0	0	0	0	0	0	0	0	0	0	0
YFL010C	WWM1	-0.00305403	0.393333	9	1.02683	0.0306625	9	0.962729	0.0279082	0.948212	3	0.021788	0.999338	3	0.009874	0.0620594	0.938099	0.132353	0.999986	853.19	NA	0	0	0	0	0	0	0	0	0	0	0	0	0	0	0	0	0	0	0	0	0	0	0	0	0	0	0	0
YFL010W-A	AUA1	-0.013516	0.05	12	1.00181	0.0198194	12	0.928731	0.0260066	0.999906	6	0.113546	0.961375	6	0.086443	0.451925	0.548439	0.591454	0.999986	NA	NA	0	0	0	0	0	0	0	0	0	0	0	0	0	0	0	0	0	0	0	0	0	0	0	0	0	0	0	0
YFL011W	HXT10	-0.00244254	0.416667	6	0.995348	0.0483358	6	0.933728	0.0295097	0.89274	3	0.023334	1.01216	3	0.062179	0.00445176	0.995565	0.0153189	0.999986	811.144	NA	0	0	0	0	0	0	0	0	0	0	0	0	0	0	0	0	0	0	0	0	0	0	0	0	0	0	0	0
YFL012W		0.00931206	0.29	9	0.977709	0.0349085	9	0.928892	0.0411012	1.01151	3	0.067703	0.973423	3	0.049835	0.687791	0.31267	0.803737	0.999986	795.2	NA	0	0	0	0	0	0	0	0	0	0	0	0	0	0	0	0	0	0	0	0	0	0	0	0	0	0	0	0
YFL013C	IES1	0.023425	0.04	9	0.887754	0.0273425	9	0.858399	0.0386029	0.772785	3	0.08141	1.00119	3	0.22647	0.00178686	0.998221	0.0100953	0.999986	826.352	NA	0	0	0	0	0	0	0	0	0	0	0	0	1	0	0	0	0	0	0	0	0	0	0	0	0	0	0	0
YFL013W-A		-0.0379694	0.0466667	6	0.90634	0.0287157	6	0.814485	0.0546941	0.901313	3	0.164358	0.970983	3	0.154476	0.118205	0.882052	0.218358	0.999986	NA	NA	NA	NA	NA	NA	NA	NA	NA	NA	NA	NA	NA	NA	NA	NA	NA	NA	NA	NA	NA	NA	NA	NA	NA	NA	NA	NA	NA	NA
YFL014W	HSP12	-0.0255128	0.203333	6	1.01684	0.0686233	6	0.930877	0.0141966	0.956233	3	0.110015	1.01215	3	0.044196	0.157243	0.843069	0.267755	0.999986	811.387	NA	0	0	0	0	0	0	0	0	0	0	0	0	0	0	0	0	0	0	0	0	0	0	0	0	0	0	0	0
YFL015C		-0.000194641	0.526667	9	0.985539	0.0279743	9	0.92675	0.0353755	0.858187	3	0.013892	1.05517	3	0.025654	0.00214299	0.997866	0.0103173	0.999986	802.803	NA	NA	NA	NA	NA	NA	NA	NA	NA	NA	NA	NA	NA	NA	NA	NA	NA	NA	NA	NA	NA	NA	NA	NA	NA	NA	NA	NA	NA
YFL016C	MDJ1	-0.058314	0.173333	4	0.357772	0.117608	4	0.278187	0.0908392	0.294719	3	0.01997	0.275636	3	0.214676	0.00139375	0.998612	0.0100953	0.999986	825.106	NA	0	0	0	0	0	0	0	0	0	0	0	0	0	0	0	0	0	0	0	0	0	0	0	0	0	0	1	0
YFL018C	LPD1	-0.0964366	0.0366667	6	0.380643	0.131167	5	0.261576	0.0708191	0.732906	3	0.229601	0.708843	3	0.209027	0.019739	0.980323	0.05133	0.999986	873.168	NA	0	0	0	0	0	0	0	0	0	0	0	0	0	0	0	0	0	0	0	0	0	0	0	0	0	0	0	0
YFL019C		0.00142086	0.453333	6	0.9771	0.0368783	6	0.920428	0.0241917	0.789916	3	0.079478	1.04048	3	0.012807	0.00183965	0.998168	0.0100953	0.999986	837.747	NA	NA	NA	NA	NA	NA	NA	NA	NA	NA	NA	NA	NA	NA	NA	NA	NA	NA	NA	NA	NA	NA	NA	NA	NA	NA	NA	NA	NA
YFL020C	PAU5	-0.000723736	0.483333	9	1.00252	0.0275214	9	0.942196	0.0462761	0.976479	3	0.068602	1.03807	3	0.08514	0.254643	0.745774	0.382604	0.999986	760.307	NA	0	0	0	0	0	0	0	0	0	0	0	0	0	0	0	0	0	0	0	0	0	0	0	0	0	0	0	0
YFL021W	GAT1	-0.000990916	0.506667	9	1.01197	0.0511829	9	0.950814	0.0450349	1.02049	3	0.137078	0.992163	3	0.083604	0.479517	0.521001	0.617111	0.999986	772.599	NA	0	0	0	0	0	0	0	0	0	0	0	0	0	0	0	0	0	0	1	0	0	0	0	0	0	0	0	0
YFL023W	BUD27	-0.0282449	0.06	9	0.660409	0.0260058	9	0.5929	0.0533572	0.634779	3	0.037052	0.840267	3	0.105445	0.00154299	0.998464	0.0100953	0.999986	834.415	NA	0	0	0	0	0	0	0	0	0	0	0	0	0	0	0	0	0	0	1	0	0	0	1	0	0	0	0	0
YFL025C	BST1	0.0187968	0.04	9	0.93004	0.0214328	9	0.893542	0.0322121	0.682723	3	0.025503	1.00296	3	0.020877	0.00156264	0.998444	0.0100953	0.999986	773.65	NA	0	0	0	0	0	0	0	0	0	0	0	0	0	0	0	0	0	0	0	0	0	0	0	0	0	0	0	0
YFL026W	STE2	NA	NA	NA	NA	NA	NA	NA	NA	0.266191	3	0.040253	0.037355	3	0.00039	0.00138783	0.998618	0.0100953	0.999986	764.162	NA	0	0	1	0	0	0	0	0	0	0	0	0	0	0	0	0	0	0	0	0	0	0	0	0	0	0	0	0
YFL027C	GYP8	0.00486371	0.323333	9	0.988838	0.0363662	9	0.934911	0.0167894	0.94707	3	0.053788	0.941756	3	0.075638	0.0939786	0.906239	0.183738	0.999986	859.769	NA	0	0	0	0	0	0	0	0	0	0	0	0	0	0	0	0	0	0	0	0	0	0	0	0	0	0	0	0
YFL028C	CAF16	-0.00400599	0.323333	9	0.957483	0.0215257	9	0.896551	0.033249	0.859181	3	0.01639	1.00994	3	0.044284	0.00221426	0.997795	0.0103679	0.999986	913.389	NA	0	0	0	0	0	0	0	0	0	0	0	0	0	0	0	0	0	0	1	0	0	0	0	0	0	0	0	0
YFL030W	AGX1	-0.00332697	0.38	9	0.972418	0.0342479	9	0.911277	0.0539163	0.919675	3	0.317944	0.97056	3	0.200822	0.160075	0.840241	0.270462	0.999986	843.112	NA	0	0	0	0	0	0	0	0	0	0	0	0	0	0	0	0	0	0	0	0	0	0	0	0	0	0	0	0
YFL031W	HAC1	-0.0363791	0.176667	6	0.979343	0.043025	6	0.884738	0.0922741	1.0881	3	0.233259	0.964369	3	0.118354	0.545296	0.45522	0.67808	0.999986	846.454	NA	0	0	0	0	0	0	0	0	0	0	0	0	0	0	0	0	0	0	1	0	0	0	0	0	0	0	0	0
YFL032W		-0.0294008	0.146667	6	0.98481	0.071771	6	0.896858	0.0270944	0.911437	3	0.054436	1.00115	3	0.029721	0.0190037	0.981056	0.049742	0.999986	747.966	NA	NA	NA	NA	NA	NA	NA	NA	NA	NA	NA	NA	NA	NA	NA	NA	NA	NA	NA	NA	NA	NA	NA	NA	NA	NA	NA	NA	NA
YFL033C	RIM15	0.0368011	0	9	0.937251	0.0233895	9	0.918329	0.0329878	1.00717	3	0.042451	0.885267	3	0.037486	0.692378	0.30808	0.806735	0.999986	853.962	NA	0	1	0	0	0	0	0	0	0	0	0	0	0	0	0	0	0	0	0	0	0	0	0	0	0	0	0	1
YFL034C-A	RPL22B	-0.0260862	0	6	1.00838	0.026044	6	0.92234	0.0111835	0.990331	3	0.047517	1.02491	3	0.066975	0.507522	0.492997	0.642789	0.999986	NA	NA	0	0	0	0	0	0	1	0	0	0	0	0	0	0	0	0	0	0	0	0	0	0	0	0	0	0	0	0
YFL034W		-0.0250651	0.0233333	6	0.955807	0.0293733	6	0.873915	0.02378	0.79063	3	0.057377	1.01414	3	0.03458	0.00169955	0.998308	0.0100953	0.999986	973.753	NA	0	0	0	0	0	0	0	0	0	0	0	0	0	0	0	0	0	0	0	0	0	0	0	0	0	0	0	0
YFL035C-B		-0.00965791	0.11	9	0.994043	0.015292	9	0.925286	0.0178864	0.938389	3	0.123544	1.03222	3	0.103217	0.126645	0.873625	0.23022	0.999986	NA	NA	NA	NA	NA	NA	NA	NA	NA	NA	NA	NA	NA	NA	NA	NA	NA	NA	NA	NA	NA	NA	NA	NA	NA	NA	NA	NA	NA	NA
YFL036W	RPO41	-0.0103562	0.29	9	0.529997	0.0417367	9	0.48813	0.0425266	0.917249	3	0.263686	0.840942	3	0.192746	0.170742	0.829588	0.281728	0.999986	788.525	NA	0	0	0	0	0	0	0	0	0	1	0	0	0	0	0	0	0	0	0	0	0	0	0	0	0	0	0	0
YFL040W		0.00436658	0.373333	9	1.00894	0.0325828	9	0.95332	0.0523373	0.946626	3	0.12608	0.886398	3	0.100376	0.211742	0.788634	0.331778	0.999986	809.815	NA	0	0	0	0	0	0	0	0	0	0	0	0	0	0	0	0	0	0	0	0	0	0	0	0	0	0	0	0
YFL041W	FET5	0.00659564	0.286667	9	0.978834	0.0205951	9	0.927234	0.0316938	0.834626	3	0.361401	1.02704	3	0.304689	0.376744	0.62375	0.515012	0.999986	843.091	NA	0	0	0	0	0	0	0	0	0	0	0	0	0	0	0	0	0	0	0	0	0	0	0	0	0	0	0	0
YFL041W-A		-0.0320916	0.116667	6	0.98872	0.064443	6	0.897845	0.0537247	1.02609	3	0.107019	1.0445	3	0.130447	0.710422	0.290023	0.822557	0.999986	NA	NA	0	0	0	0	0	0	0	0	0	0	0	0	0	0	0	0	0	0	0	0	0	0	0	0	0	0	0	0
YFL042C		-0.0165879	0.193333	6	0.968067	0.0409891	6	0.893923	0.0287169	1.02082	3	0.053244	1.02731	3	0.062574	0.789761	0.210614	0.885938	0.999986	NA	NA	0	0	0	0	0	0	0	0	0	0	0	0	0	0	0	0	0	0	0	0	0	0	0	0	0	0	0	0
YFL043C		0.0118186	0.233333	9	0.958774	0.0331737	9	0.91359	0.0456808	0.928345	3	0.060328	1.00071	3	0.058326	0.0491199	0.951012	0.109639	0.999986	NA	NA	NA	NA	NA	NA	NA	NA	NA	NA	NA	NA	NA	NA	NA	NA	NA	NA	NA	NA	NA	NA	NA	NA	NA	NA	NA	NA	NA	NA
YFL044C	OTU1	-0.00512066	0.393333	9	0.978691	0.0426883	9	0.915383	0.030525	0.930776	3	0.055633	0.988787	3	0.089826	0.0485933	0.951538	0.108666	0.999986	851.866	NA	0	0	0	0	0	0	0	0	0	0	0	0	0	0	0	0	0	0	0	0	0	0	0	0	0	0	0	0
YFL046W	FMP32	0.00871243	0.313333	9	0.999768	0.0254136	9	0.94904	0.0466647	0.954308	3	0.121259	0.895174	3	0.094973	0.236636	0.763765	0.361559	0.999986	803.641	NA	0	0	0	0	0	0	0	0	0	0	0	0	0	0	0	0	0	0	0	0	0	0	0	0	0	0	0	0
YFL047W	RGD2	0.0122691	0.16	9	0.970483	0.0228967	9	0.925053	0.0348812	0.814706	3	0.015452	0.991488	3	0.071434	0.00169246	0.998315	0.0100953	0.999986	798.213	NA	0	0	0	0	0	0	0	0	0	0	0	0	0	0	0	0	0	0	0	0	0	0	0	0	0	0	0	0
YFL048C	EMP47	0.022193	0.06	9	1.01249	0.0208249	9	0.974482	0.0370397	0.895666	3	0.028702	0.974835	3	0.102854	0.00519726	0.994822	0.0171689	0.999986	866.026	NA	0	0	0	0	0	0	0	0	0	0	0	0	0	0	0	0	0	0	0	0	0	0	0	0	0	0	0	0
YFL049W	SWP82	-0.00692224	0.356667	9	0.919272	0.0400704	9	0.857696	0.0609673	0.709913	3	0.217941	1.05517	3	0.214209	0.00171383	0.998293	0.0100953	0.999986	835.724	NA	0	0	0	0	0	0	0	0	0	0	0	0	1	0	0	0	0	0	1	0	0	0	0	0	0	0	0	0
YFL050C	ALR2	-0.0311451	0.0233333	6	1.00027	0.0439017	6	0.909652	0.0200315	0.962784	3	0.046641	1.03571	3	0.045888	0.166487	0.833838	0.2769	0.999986	744.897	NA	0	0	0	0	0	0	0	0	0	0	0	0	0	0	0	0	0	0	0	0	0	0	0	0	0	0	0	0
YFL051C		0.0146407	0.156667	6	0.983628	0.0333933	6	0.939788	0.0266783	0.904033	3	0.028811	0.980906	3	0.051289	0.00707981	0.992946	0.0220067	0.999986	749.147	NA	0	0	0	0	0	0	0	0	0	0	0	0	0	0	0	0	0	0	0	0	0	0	0	0	0	0	0	0
YFL052W		0.00851831	0.36	9	0.993942	0.0418608	9	0.943367	0.0385331	0.878599	3	0.082363	0.93388	3	0.059551	0.0143856	0.985662	0.0389745	0.999986	824.938	NA	0	0	0	0	0	0	0	0	0	0	0	0	0	0	0	0	0	0	1	0	0	0	0	0	0	0	0	0
YFL053W	DAK2	-0.000829033	0.48	9	0.990287	0.0555621	9	0.930581	0.0471946	0.909961	3	0.076144	0.942206	3	0.040061	0.0280071	0.972076	0.0686913	0.999986	792.434	NA	0	0	0	0	0	0	0	1	1	0	0	0	0	0	0	0	0	0	0	0	0	0	0	0	0	0	0	0
YFL054C		0.00221226	0.42	9	0.969527	0.0295248	9	0.914097	0.0317752	0.87321	3	0.062941	0.959083	3	0.046778	0.00500585	0.995013	0.0166746	0.999986	763.857	NA	0	0	0	0	0	0	0	0	0	0	0	0	0	0	0	0	0	0	0	0	0	0	0	0	0	0	0	0
YFL055W	AGP3	0.00752238	0.25	9	0.974276	0.0357956	9	0.923873	0.0355512	1.0599	3	0.165822	0.970335	3	0.113729	0.776785	0.223604	0.875688	0.999986	752.459	NA	0	0	0	0	0	0	0	0	0	0	0	0	0	0	0	0	0	0	0	0	0	0	0	0	0	0	0	0
YFL056C	AAD6	0.00654937	0.29	9	0.983196	0.0326936	9	0.93129	0.0247172	0.689312	3	0.310063	1.1004	3	0.231714	0.00297088	0.997041	0.0118489	0.999986	710.157	NA	0	0	0	0	0	0	0	0	0	0	0	0	0	0	0	0	0	0	0	0	0	0	0	0	0	0	0	0
YFL063W		0.0150956	0.293333	9	0.997691	0.0564881	9	0.95347	0.0596323	0.994596	3	0.04822	0.991471	3	0.035533	0.484181	0.516337	0.621111	0.999986	713.821	NA	NA	NA	NA	NA	NA	NA	NA	NA	NA	NA	NA	NA	NA	NA	NA	NA	NA	NA	NA	NA	NA	NA	NA	NA	NA	NA	NA	NA
YFR001W	LOC1	-0.00876195	0.346667	7	0.967341	0.0315569	7	0.901067	0.052046	0.918763	3	0.11862	0.941081	3	0.135358	0.144761	0.855534	0.253438	0.999986	660.25	small	0	0	0	0	0	0	0	0	0	0	0	0	0	0	0	0	0	1	0	0	0	0	0	0	0	0	0	0
YFR006W		0.0267968	0.0266667	9	0.969902	0.0322678	9	0.939034	0.0339563	0.988403	3	0.166854	0.902825	3	0.090466	0.242288	0.758118	0.368432	0.999986	806.397	NA	0	0	0	0	0	0	0	0	0	0	0	0	0	0	0	0	0	0	0	0	0	0	0	0	0	0	0	0
YFR007W	YFH7	0.0119112	0.24	9	0.988029	0.0146049	9	0.941198	0.0476946	0.841376	3	0.02175	0.980686	3	0.041249	0.00191753	0.99809	0.0100953	0.999986	850.181	NA	0	0	0	0	0	0	0	0	0	0	0	0	0	0	0	0	0	0	0	0	0	0	0	0	0	0	0	0
YFR008W	FAR7	0.029348	0	9	0.977921	0.0134855	9	0.949128	0.0292886	1.00852	3	0.157587	0.946931	3	0.133969	0.521001	0.479517	0.656217	0.999986	856.354	NA	0	0	1	0	0	0	0	0	0	0	0	0	0	0	0	0	0	0	0	0	0	0	0	0	0	0	0	0
YFR009W	GCN20	0.0379368	0	9	0.948391	0.0311854	9	0.929942	0.031575	0.983383	3	0.015025	0.947832	3	0.072876	0.396148	0.604353	0.534672	0.999986	737.073	NA	0	0	0	0	0	0	0	0	0	0	0	0	0	0	0	0	0	0	0	0	0	0	0	1	1	0	0	0
YFR010W	UBP6	-0.0126372	0.14	6	0.968387	0.0243089	6	0.898175	0.0190383	1.00004	3	0.096122	1.03483	3	0.057203	0.467612	0.532905	0.605859	0.999986	896.252	NA	0	0	0	0	0	0	0	0	0	0	0	0	0	0	0	0	0	0	0	0	0	0	0	0	0	0	0	0
YFR011C	AIM13	0.0141579	0.256667	6	0.959895	0.0373714	6	0.916983	0.0403347	0.898871	3	0.049696	1.0123	3	0.015362	0.00914831	0.990884	0.027033	0.999986	860.245	NA	0	0	0	0	0	0	0	0	0	0	0	0	0	0	0	0	0	0	0	0	0	0	0	0	0	0	0	0
YFR012W	DCV1	0.046938	0.03	6	0.8162	0.0614537	6	0.814612	0.0428643	0.930563	3	0.030201	1.01678	3	0.058135	0.0262974	0.973782	0.0649637	0.999986	850.73	NA	0	0	0	0	0	0	0	0	0	0	0	0	0	0	0	0	0	0	0	0	0	0	0	0	0	0	0	0
YFR012W-A		-0.0217553	0.06	6	0.955775	0.021674	6	0.877195	0.0273915	0.999646	3	0.046588	1.01692	3	0.040091	0.61085	0.389649	0.74094	0.999986	NA	NA	0	0	0	0	0	0	0	0	0	0	0	0	0	0	0	0	0	0	0	0	0	0	0	0	0	0	0	0
YFR013W	IOC3	-0.0183104	0.14	6	0.913137	0.0478751	6	0.840537	0.0298332	0.729642	3	0.106523	1.01141	3	0.113586	0.00166434	0.998343	0.0100953	0.999986	739.742	NA	0	0	0	0	0	0	0	0	0	0	0	0	1	0	0	0	0	0	0	0	0	0	0	0	0	0	0	0
YFR014C	CMK1	0.0248848	0.03	9	1.01113	0.0342137	9	0.975901	0.0318527	0.885415	3	0.00452	0.941531	3	0.022475	0.00338384	0.996629	0.0128947	0.999986	740.009	NA	0	0	0	0	0	0	0	0	0	0	0	0	0	0	0	0	0	0	0	0	0	0	0	0	0	0	0	1
YFR015C	GSY1	0.0102525	0.336667	9	0.977006	0.0273938	9	0.929171	0.0676001	0.895938	3	0.067047	0.957058	3	0.050313	0.0151632	0.984886	0.0406444	0.999986	786.495	NA	0	0	0	0	0	0	0	1	1	0	0	0	0	0	0	0	0	0	0	0	0	0	0	0	0	0	0	0
YFR016C		0.0223083	0.0233333	9	0.98755	0.0239948	9	0.951144	0.0321285	1.02206	3	0.190074	0.957058	3	0.080516	0.307622	0.692835	0.441568	0.999986	805.99	NA	0	0	0	0	0	0	0	0	0	0	0	0	0	0	0	0	0	0	0	0	0	0	0	0	0	0	0	0
YFR017C	IGD1	-0.00262705	0.416667	9	0.992806	0.0317674	9	0.931152	0.0364941	1.002	3	0.1319	0.984737	3	0.069092	0.416321	0.584186	0.555327	0.999986	896.581	NA	0	0	0	0	0	0	0	1	1	0	0	0	0	0	0	0	0	0	0	0	0	0	0	0	0	0	0	0
YFR018C		-0.0276357	0.0233333	9	1.03168	0.0407467	9	0.942709	0.0316045	0.95022	3	0.044983	1.01016	3	0.06293	0.0981892	0.902036	0.190031	0.999986	734.14	NA	0	0	0	0	0	0	0	0	0	0	0	0	0	0	0	0	0	0	0	0	0	0	0	0	0	0	0	0
YFR019W	FAB1	0.000949504	0.47	6	0.924263	0.0544792	6	0.870262	0.04678	0.611025	3	0.054067	1.07036	3	0.028412	0.00154299	0.998464	0.0100953	0.999986	954.949	large	0	0	0	0	0	0	0	0	0	0	0	0	0	0	0	0	0	0	0	0	0	0	0	0	0	0	0	0
YFR020W		0.0017381	0.466667	9	0.997564	0.0286119	9	0.939993	0.0416561	0.884305	3	0.043	0.911827	3	0.066401	0.00496833	0.99505	0.0166073	0.999986	871.35	NA	0	0	0	0	0	0	0	0	0	0	0	0	0	0	0	0	0	0	0	0	0	0	0	0	0	0	0	0
YFR021W	ATG18	0.00936459	0.286667	9	0.965249	0.0344393	9	0.917226	0.0379983	0.809563	3	0.094229	1.03649	3	0.023243	0.00263549	0.997375	0.011012	0.999986	848.926	NA	0	0	0	0	0	0	0	0	0	0	0	0	0	0	0	0	0	0	0	0	0	0	0	0	0	0	0	0
YFR022W	ROG3	0.0049947	0.326667	9	1.01031	0.0277355	9	0.955237	0.0321109	1.00168	3	0.027981	0.935455	3	0.057046	0.655374	0.345105	0.777617	0.999986	805.943	NA	0	0	1	0	0	0	0	0	0	0	0	0	0	0	0	0	0	0	0	0	0	0	0	0	0	0	0	0
YFR023W	PES4	0.0177571	0.0233333	9	1.00671	0.0182926	9	0.96461	0.0238999	0.919672	3	0.012285	1.00836	3	0.110229	0.0111817	0.988856	0.0316926	0.999986	814.963	NA	0	0	0	0	0	0	0	0	0	0	0	0	0	0	0	0	0	0	0	0	0	0	0	0	0	0	0	0
YFR024C		-0.00141959	0.423333	6	1.02865	0.0348515	6	0.966068	0.0367382	0.979789	3	0.060814	1.00507	3	0.033235	0.307622	0.692835	0.441568	0.999986	NA	NA	NA	NA	NA	NA	NA	NA	NA	NA	NA	NA	NA	NA	NA	NA	NA	NA	NA	NA	NA	NA	NA	NA	NA	NA	NA	NA	NA	NA
YFR024C-A	LSB3	0.01154	0.173333	9	1.01107	0.0277799	9	0.962498	0.0247651	0.902167	3	0.038893	0.968984	3	0.066839	0.00831766	0.991712	0.0250734	0.999986	NA	NA	0	0	0	0	0	0	0	0	0	0	0	0	0	0	0	0	0	0	0	0	0	0	0	0	0	0	0	0
YFR025C	HIS2	0.00360328	0.25	9	0.0848967	0.0105138	8	0.0834525	0.0125065	0.240474	3	0.033414	0.044562	3	0.002506	0.0013702	0.998636	0.0100953	0.999986	836.399	NA	0	0	0	0	0	0	0	0	0	0	0	0	0	0	0	0	0	0	0	0	0	0	0	0	0	0	0	0
YFR026C	ULI1	-0.0283914	0.0133333	6	0.98107	0.0238549	6	0.89435	0.0252647	0.908636	3	0.043598	1.01216	3	0.032372	0.0129329	0.98711	0.0356642	0.999986	748.614	NA	0	0	0	0	0	0	0	0	0	0	0	0	0	0	0	0	0	0	0	0	0	0	0	0	0	0	0	0
YFR030W	MET10	-0.0249442	0.02	6	0.972727	0.0236333	6	0.88995	0.0235423	0.727132	3	0.045544	1.07147	3	0.053324	0.00157587	0.998431	0.0100953	0.999986	830.947	NA	0	0	0	0	0	0	0	0	0	0	0	0	0	0	0	0	0	0	0	0	0	0	0	0	0	0	0	0
YFR031C-A	RPL2A	-0.0526894	0.00333333	6	0.921338	0.0304967	6	0.813872	0.0375489	1.03	3	0.072106	1.06102	3	0.039681	0.796448	0.20392	0.891768	0.999986	882.117	NA	0	0	0	0	0	0	1	0	0	0	0	0	0	0	0	0	0	0	0	0	0	0	0	0	0	0	0	0
YFR032C	RRT5	-0.0360792	0.0166667	6	1.00553	0.0377923	6	0.909663	0.032251	1.04184	3	0.124948	0.959165	3	0.084249	0.712642	0.287802	0.823933	0.999986	745.362	NA	0	0	0	0	0	0	0	0	0	0	0	0	0	0	0	0	0	0	0	0	0	0	0	0	0	0	0	0
YFR032C-A	RPL29	0.00619143	0.34	6	0.820182	0.0248775	6	0.77761	0.0255715	1.18083	3	0.043975	0.986979	3	0.01499	0.997235	0.00277639	0.99854	0.681633	790.09	NA	0	0	0	0	0	0	1	0	0	0	0	0	0	0	0	0	0	0	0	0	0	0	0	0	0	0	0	0
YFR032C-B		-0.0192806	0.203333	6	0.824128	0.0404964	6	0.75585	0.0536881	1.33436	3	0.157617	0.967704	3	0.047743	0.998286	0.00172101	0.99854	0.681633	NA	NA	0	0	0	0	0	0	0	0	0	0	0	0	0	0	0	0	0	0	0	0	0	0	0	0	0	0	0	0
YFR033C	QCR6	-0.0268201	0.0433333	6	0.998585	0.0275131	6	0.912395	0.0323676	1.02472	3	0.047731	0.965697	3	0.026941	0.828928	0.171403	0.915394	0.999986	749.947	NA	0	0	0	0	0	0	0	0	1	0	0	0	0	0	0	0	0	0	0	0	0	0	0	0	0	0	0	0
YFR034C	PHO4	0.026613	0.11	6	0.952523	0.0415335	6	0.922505	0.0404481	0.947369	3	0.052413	0.972229	3	0.045316	0.0952936	0.904926	0.185702	0.999986	810.962	NA	0	0	0	0	0	0	0	0	0	0	0	0	1	0	0	0	0	0	1	0	0	0	0	0	0	0	0	0
YFR035C		0.0275835	0.1	6	0.97109	0.032352	6	0.940938	0.052457	0.975779	3	0.130065	0.981922	3	0.047311	0.19844	0.801922	0.315476	0.999986	674.523	NA	0	0	0	0	0	0	0	0	0	0	0	0	0	0	0	0	0	0	0	0	0	0	0	0	0	0	0	0
YFR036W	CDC26	0.00377628	0.423333	6	0.97607	0.0312765	6	0.921815	0.0351578	0.354279	3	0.013961	0.940833	3	0.013519	0.00150438	0.998502	0.0100953	0.999986	713.433	large	0	1	0	0	0	0	0	0	0	0	0	0	1	0	0	0	0	0	0	0	0	0	0	0	0	0	0	0
YFR038W	IRC5	0.0145466	0.216667	12	0.980603	0.046079	12	0.936849	0.0511484	1.04714	6	0.181143	0.953178	6	0.141645	0.39585	0.604504	0.534571	0.999986	733.863	NA	0	0	0	0	0	0	0	0	0	0	0	1	0	0	0	0	0	0	0	0	0	0	0	0	0	0	0	0
YFR039C	OSW7	-0.00712889	0.34	6	0.998185	0.0349362	6	0.93171	0.0330821	0.773722	3	0.164019	1.01462	3	0.156991	0.00510076	0.994918	0.016885	0.999986	752.263	NA	0	0	0	0	0	0	0	0	0	0	0	0	0	0	0	0	0	0	0	0	0	0	0	0	0	0	0	0
YFR040W	SAP155	-0.0380474	0.00666667	6	0.870492	0.0340095	6	0.78069	0.0282094	0.921428	3	0.049922	0.920534	3	0.086596	0.0247511	0.975324	0.0618454	0.999986	740.848	NA	0	1	0	0	0	0	0	0	0	0	0	0	0	0	0	0	0	0	0	0	0	0	0	0	0	0	0	0
YFR041C	ERJ5	-0.00149655	0.44	6	0.95867	0.0523606	6	0.900177	0.028472	0.964252	3	0.092935	1.00991	3	0.02244	0.387157	0.613341	0.526244	0.999986	764.36	NA	0	0	0	0	0	0	0	0	0	0	0	0	0	0	0	0	0	0	0	0	0	0	0	0	0	0	1	0
YFR043C	IRC6	0.0188576	0.0966667	6	0.985427	0.0332774	6	0.945697	0.0248905	0.954595	3	0.02371	0.985922	3	0.039549	0.097068	0.903155	0.188317	0.999986	766.766	NA	0	0	0	0	0	0	0	0	0	0	0	0	0	0	0	0	0	0	0	0	0	0	0	0	0	0	0	0
YFR044C	DUG1	-0.0167546	0.11	6	0.96529	0.034962	6	0.891145	0.0291041	0.917784	3	0.070486	0.991826	3	0.015791	0.0357969	0.964305	0.0839703	0.999986	750.554	NA	0	0	0	0	0	0	0	0	0	0	0	0	0	0	0	0	0	0	0	0	0	0	0	0	0	0	0	0
YFR045W		-0.0200334	0.0733333	6	0.946305	0.0208497	6	0.87001	0.0268206	0.984025	3	0.048936	1.02868	3	0.076407	0.446468	0.554046	0.585271	0.999986	766.485	NA	0	0	0	0	0	0	0	0	0	0	0	0	0	0	0	0	0	0	0	0	0	0	0	0	0	0	0	0
YFR046C	CNN1	0.0185193	0.133333	6	0.966953	0.0251832	6	0.927983	0.0321092	1.0333	3	0.135199	1.00194	3	0.101105	0.677597	0.32287	0.794344	0.999986	763.973	NA	0	1	0	0	0	0	0	0	0	0	0	0	0	0	0	0	0	0	0	0	0	0	0	0	0	0	0	0
YFR047C	BNA6	0.0114887	0.186667	6	0.927782	0.00993484	6	0.88411	0.0391711	1.06189	3	0.050698	0.96359	3	0.032703	0.961785	0.0383234	0.996528	0.999986	764.213	NA	0	0	0	0	0	0	0	0	0	0	0	0	0	0	0	0	0	0	0	0	0	0	0	0	0	0	0	0
YFR048W	RMD8	-0.00766401	0.306667	6	0.95818	0.0199129	6	0.893548	0.0381078	1.03504	3	0.057451	0.972019	3	0.027845	0.857008	0.143286	0.93297	0.999986	728.156	NA	0	0	0	0	0	0	0	0	0	0	0	0	0	0	0	0	0	0	0	0	0	0	0	0	0	0	0	0
YFR049W	YMR31	0.0325933	0.0433333	6	0.970693	0.0472182	6	0.945575	0.0215725	0.953696	3	0.085554	1.01079	3	0.005017	0.239049	0.761354	0.364549	0.999986	906.529	NA	0	0	0	0	0	0	0	0	1	0	0	0	0	0	0	0	0	0	0	0	0	0	0	0	0	0	0	0
YFR053C	HXK1	-0.0092261	0.316667	6	1.01132	0.0421455	6	0.94197	0.0350954	1.00158	3	0.045709	1.00363	3	0.028498	0.613838	0.386659	0.742684	0.999986	882.324	NA	0	0	0	0	0	0	0	1	1	0	0	0	0	0	0	0	0	0	0	0	0	0	0	0	0	0	0	0
YFR054C		-0.00508642	0.3	6	1.0091	0.0204744	6	0.944022	0.0195186	1.04005	3	0.247948	0.910069	3	0.132484	0.300798	0.699655	0.434506	0.999986	849.692	NA	NA	NA	NA	NA	NA	NA	NA	NA	NA	NA	NA	NA	NA	NA	NA	NA	NA	NA	NA	NA	NA	NA	NA	NA	NA	NA	NA	NA
YFR055W	IRC7	0.0194923	0.146667	6	0.989543	0.0243354	6	0.950203	0.0458949	1.03227	3	0.077493	0.875302	3	0.021864	0.799378	0.200987	0.893379	0.999986	866.515	NA	0	0	0	0	0	0	0	0	0	0	0	0	0	0	0	0	0	0	0	0	0	0	0	0	0	0	0	0
YFR056C		-0.0340969	0.00333333	6	0.988827	0.0298888	6	0.89594	0.0157488	0.921383	3	0.074313	0.977643	3	0.025276	0.0544969	0.945647	0.119579	0.999986	865.882	NA	NA	NA	NA	NA	NA	NA	NA	NA	NA	NA	NA	NA	NA	NA	NA	NA	NA	NA	NA	NA	NA	NA	NA	NA	NA	NA	NA	NA
YFR057W		0.0367278	0.0533333	6	0.975142	0.0344907	6	0.953893	0.0454918	1.00345	3	0.096231	0.940915	3	0.027039	0.648645	0.351837	0.772312	0.999986	782.006	NA	0	0	0	0	0	0	0	0	0	0	0	0	0	0	0	0	0	0	0	0	0	0	0	0	0	0	0	0
YGL002W	ERP6	-0.03236	0.0133333	6	0.998167	0.0182979	6	0.906462	0.038081	1.09977	3	0.028825	0.988045	3	0.042679	0.991534	0.00849629	0.99854	0.700931	707.481	NA	0	0	0	0	0	0	0	0	0	0	0	0	0	0	0	0	0	0	0	0	0	0	0	0	0	0	0	0
YGL003C	CDH1	-0.0465634	0.0433333	6	0.786742	0.0319747	6	0.693403	0.0660106	0.88596	3	0.082062	0.961932	3	0.092351	0.0191853	0.980875	0.0501899	0.999986	833.648	small	0	1	0	0	0	0	0	0	0	0	0	0	0	0	0	0	0	0	0	0	0	0	0	0	0	0	0	1
YGL004C	RPN14	-0.0524191	0.0166667	6	0.9422	0.0631682	6	0.833763	0.0361311	0.857727	3	0.039187	0.987621	3	0.028285	0.00250108	0.997509	0.0108418	0.999986	766.656	NA	0	0	0	0	0	0	0	0	0	0	0	0	0	0	0	0	0	0	0	0	0	0	0	0	0	0	0	0
YGL005C	COG7	0.0117442	0.286667	6	0.934293	0.0414403	6	0.89049	0.0349603	1.07862	3	0.023344	0.973609	3	0.030092	0.984637	0.0154135	0.99854	0.859865	806.519	NA	0	0	0	0	0	0	0	0	0	0	0	0	0	0	0	0	0	0	0	0	0	0	0	0	0	0	0	0
YGL006W	PMC1	-0.00311803	0.443333	6	0.951973	0.0366061	6	0.892257	0.0835606	0.862241	3	0.067439	1.02329	3	0.030092	0.00392272	0.996092	0.014149	0.999986	784.016	NA	0	0	0	0	0	0	0	0	0	0	0	0	0	0	0	0	0	0	0	0	0	0	0	0	0	0	0	0
YGL006W-A		0.0270815	0.0933333	6	0.98995	0.0380936	6	0.958175	0.0460228	1.04808	3	0.116168	0.927098	3	0.09308	0.773275	0.227117	0.873994	0.999986	NA	NA	0	0	0	0	0	0	0	0	0	0	0	0	0	0	0	0	0	0	0	0	0	0	0	0	0	0	0	0
YGL007C-A		0.0143494	0.133333	6	0.91145	0.0256077	6	0.87161	0.0254487	0.95578	3	0.024635	1.04208	3	0.022972	0.10488	0.895356	0.200149	0.999986	NA	NA	0	0	0	0	0	0	0	0	0	0	0	0	0	0	0	0	0	0	0	0	0	0	0	0	0	0	0	0
YGL007W	BRP1	0.0125535	0.366667	5	0.65087	0.0699409	6	0.624727	0.0715831	0.872044	3	0.185438	0.544975	3	0.362744	0.100919	0.899311	0.193825	0.999986	832.57	NA	NA	NA	NA	NA	NA	NA	NA	NA	NA	NA	NA	NA	NA	NA	NA	NA	NA	NA	NA	NA	NA	NA	NA	NA	NA	NA	NA	NA
YGL010W		0.0147096	0.17	6	0.979518	0.0261552	6	0.935992	0.0345581	1.03319	3	0.009415	0.93221	3	0.092516	0.921916	0.0782742	0.975661	0.999986	744.418	NA	0	0	0	0	0	0	0	0	0	0	0	0	0	0	0	0	0	0	0	0	0	0	0	0	0	0	0	0
YGL012W	ERG4	NA	NA	NA	NA	NA	NA	NA	NA	0.348048	3	0.013751	0.034427	3	0.000366	0.0014917	0.998515	0.0100953	0.999986	800.805	NA	0	0	0	0	0	0	0	0	0	0	0	0	0	0	0	0	0	0	0	0	0	0	0	0	0	0	0	0
YGL013C	PDR1	-0.0219352	0.09	6	0.957963	0.0355046	6	0.879073	0.027667	0.859272	3	0.066746	1.02986	3	0.035087	0.00445176	0.995565	0.0153189	0.999986	721.716	NA	0	0	0	0	0	0	0	0	0	0	0	0	0	0	0	0	0	0	1	0	0	0	0	0	0	0	0	0
YGL014W	PUF4	0.00715989	0.353333	6	0.899377	0.0443562	6	0.853065	0.0462658	1.05909	3	0.06671	0.987196	3	0.074518	0.945503	0.0546407	0.987778	0.999986	831.336	NA	0	0	0	0	0	0	0	0	0	0	0	0	1	0	0	0	0	0	0	0	0	1	0	0	1	0	0	0
YGL015C		-0.0181416	0.2	6	0.994327	0.0650033	6	0.917068	0.0190198	0.99836	3	0.066691	1.01288	3	0.01509	0.5852	0.415307	0.716358	0.999986	756.753	NA	0	0	0	0	0	0	0	0	0	0	0	0	0	0	0	0	0	0	0	0	0	0	0	0	0	0	0	0
YGL016W	KAP122	0.0255471	0.01	6	0.76989	0.021344	5	0.749664	0.0201164	0.647059	3	0.071378	0.952803	3	0.06788	0.00154952	0.998457	0.0100953	0.999986	690	small	0	0	0	0	0	0	0	0	0	0	0	0	0	0	0	0	0	0	0	0	0	0	0	0	0	0	0	0
YGL017W	ATE1	-0.0208523	0.12	6	0.99381	0.0419044	6	0.913872	0.0307547	0.98031	3	0.079752	0.99866	3	0.060031	0.387157	0.613341	0.526244	0.999986	809.886	NA	0	0	0	0	0	0	0	0	0	0	0	0	0	0	0	0	0	0	0	0	0	0	0	0	0	0	0	0
YGL019W	CKB1	-0.0132471	0.286667	6	0.754833	0.0586555	6	0.696708	0.0544324	0.966268	3	0.02707	0.976793	3	0.036838	0.1874	0.812949	0.301933	0.999986	805.926	NA	0	0	0	0	0	0	0	0	0	0	0	0	0	0	0	0	1	0	0	1	0	0	0	0	0	0	0	1
YGL020C	GET1	-0.00529117	0.403333	9	0.752102	0.0511604	9	0.702096	0.0638676	1.00311	3	0.230615	0.916966	3	0.123856	0.453674	0.546842	0.592932	0.999986	754.099	NA	0	0	0	0	0	0	0	0	0	0	0	0	0	0	0	0	0	0	0	0	0	0	0	0	0	0	0	0
YGL021W	ALK1	-0.0282282	0.0266667	6	1.00366	0.0435949	6	0.915763	0.0179861	0.922372	3	0.023325	0.987833	3	0.036119	0.0145287	0.985519	0.0392292	0.999986	821.462	NA	0	1	0	0	0	0	0	0	0	0	0	0	0	0	0	0	0	0	0	0	0	0	0	0	0	0	0	1
YGL023C	PIB2	-0.0387601	0	12	0.875633	0.0366994	12	0.784813	0.024562	0.967871	6	0.056593	1.04696	6	0.062949	0.171677	0.828556	0.282877	0.999986	750.692	NA	0	0	0	0	0	0	0	0	0	0	0	0	0	0	0	0	0	0	0	0	0	0	0	0	0	0	0	0
YGL024W		-0.00230509	0.513333	6	0.848245	0.0288014	6	0.795508	0.0315914	0.585099	3	0.021877	0.983375	3	0.037295	0.00153649	0.99847	0.0100953	0.999986	805.527	NA	NA	NA	NA	NA	NA	NA	NA	NA	NA	NA	NA	NA	NA	NA	NA	NA	NA	NA	NA	NA	NA	NA	NA	NA	NA	NA	NA	NA
YGL025C	PGD1	0.0144722	0.13	6	0.976758	0.0262306	6	0.933158	0.0281977	0.955382	3	0.027068	0.960446	3	0.06854	0.103938	0.896297	0.198509	0.999986	758.98	NA	0	0	0	0	0	0	0	0	0	0	0	0	0	1	0	0	0	0	1	0	0	0	0	0	0	0	0	0
YGL026C	TRP5	-0.00438695	0.436667	6	1.04775	0.0432301	6	0.981072	0.0499266	0.931489	3	0.024843	0.986774	3	0.048481	0.0235696	0.976503	0.0593577	0.999986	771.796	NA	0	0	0	0	0	0	0	0	0	0	0	0	0	0	0	0	0	0	0	0	0	0	0	0	0	0	0	0
YGL027C	CWH41	0.0116894	0.27	6	0.966058	0.041444	6	0.920312	0.0349361	0.972597	3	0.036855	0.982972	3	0.024346	0.259676	0.740745	0.38846	0.999986	781.689	NA	0	0	0	0	0	0	0	1	0	0	0	0	0	0	0	0	0	0	0	0	0	0	0	0	0	0	0	0
YGL028C	SCW11	-0.00322728	0.466667	6	0.975702	0.0226684	6	0.914465	0.0457373	1.01246	3	0.023384	0.989308	3	0.021741	0.780648	0.219737	0.879215	0.999986	752.918	NA	0	0	0	0	0	0	0	1	0	0	0	0	0	0	0	0	0	0	0	0	0	0	0	0	0	0	0	0
YGL029W	CGR1	-0.0278677	0.0866667	6	0.864517	0.0424395	6	0.78525	0.0396723	0.93388	3	0.031167	1.01581	3	0.031175	0.0319837	0.96811	0.0766776	0.999986	723.169	NA	0	0	0	0	0	0	0	0	0	0	0	0	0	0	0	0	0	1	0	0	0	0	0	0	0	0	0	0
YGL031C	RPL24A	-0.0121828	0.35	6	0.82255	0.0713274	6	0.761463	0.0519808	0.934134	3	0.05473	0.976425	3	0.067138	0.0549291	0.945215	0.120142	0.999986	745.631	NA	0	0	0	0	0	0	1	0	0	0	0	0	0	0	0	0	0	0	0	0	0	0	0	0	0	0	0	0
YGL032C	AGA2	0.00206719	0.39	12	1.0142	0.0376302	12	0.955965	0.0281727	0.986268	6	0.096923	0.999135	6	0.102432	0.497984	0.502382	0.634738	0.999986	734.712	NA	0	0	1	0	0	0	0	0	0	0	0	0	0	0	0	0	0	0	0	0	0	0	0	0	0	0	0	0
YGL033W	HOP2	-0.0280264	0.0766667	6	0.971708	0.0391876	6	0.88591	0.0309258	0.982303	3	0.27131	0.945898	3	0.149287	0.166487	0.833838	0.2769	0.999986	1108.21	large	0	0	0	0	0	0	0	0	0	0	0	1	0	0	0	0	0	0	0	0	0	0	0	0	0	0	0	0
YGL034C		-0.00912118	0.313333	6	1.00263	0.0340978	6	0.9339	0.044056	0.922873	3	0.033379	0.987196	3	0.034497	0.019553	0.980509	0.0510123	0.999986	790.286	NA	NA	NA	NA	NA	NA	NA	NA	NA	NA	NA	NA	NA	NA	NA	NA	NA	NA	NA	NA	NA	NA	NA	NA	NA	NA	NA	NA	NA
YGL035C	MIG1	0.01019	0.0966667	6	1.01342	0.0168393	6	0.963355	0.0108344	0.920714	3	0.035572	0.996912	3	0.045145	0.0187043	0.981355	0.0491463	0.999986	684.936	NA	0	0	0	0	0	0	0	1	0	0	0	0	0	0	0	0	0	0	1	0	0	0	0	0	0	0	0	0
YGL036W		-0.0197088	0.166667	6	1.0066	0.0368701	6	0.927042	0.0412982	1.01571	3	0.018829	0.982761	3	0.012481	0.823926	0.176411	0.911456	0.999986	750.708	NA	0	0	0	0	0	0	0	0	0	0	0	0	0	0	0	0	0	0	0	0	0	0	0	0	0	0	0	0
YGL037C	PNC1	-0.0113672	0.263333	6	0.997877	0.0117853	6	0.927182	0.0403729	0.945889	3	0.011825	1.01508	3	0.014846	0.0500525	0.950082	0.111305	0.999986	800.123	NA	0	0	0	0	0	0	0	0	0	0	0	0	1	0	0	0	0	0	0	0	0	0	0	0	0	0	0	0
YGL038C	OCH1	0.0116908	0.273333	6	0.9949	0.0404335	6	0.94744	0.0421805	0.666343	3	0.357311	0.727001	3	0.591954	0.00389255	0.996122	0.0140826	0.999986	932.387	NA	0	0	0	0	0	0	0	1	0	0	0	0	0	0	0	0	0	0	0	0	0	0	0	0	0	0	0	0
YGL039W		0.0126577	0.313333	6	1.00222	0.0429471	6	0.955292	0.0636355	0.93626	3	0.134809	0.948334	3	0.042032	0.239857	0.760547	0.365547	0.999986	864.381	NA	0	0	0	0	0	0	0	0	0	0	0	0	0	0	0	0	0	0	0	0	0	0	0	0	0	0	0	0
YGL041C		0.00855381	0.296667	6	1.01118	0.0149009	6	0.959617	0.0500319	1.00253	3	0.119663	0.919609	3	0.090301	0.386162	0.614336	0.525338	0.999986	755.01	NA	NA	NA	NA	NA	NA	NA	NA	NA	NA	NA	NA	NA	NA	NA	NA	NA	NA	NA	NA	NA	NA	NA	NA	NA	NA	NA	NA	NA
YGL041C-B		0.0128252	0.123333	6	0.990545	0.0172518	6	0.944478	0.0254155	0.991396	3	0.116911	1.00963	3	0.128995	0.298087	0.702363	0.432155	0.999986	NA	NA	0	0	0	0	0	0	0	0	0	0	0	0	0	0	0	0	0	0	0	0	0	0	0	0	0	0	0	0
YGL042C		-0.028423	0.123333	6	0.779655	0.0374362	6	0.704878	0.0532322	0.66915	3	0.0668	0.948113	3	0.097988	0.00155607	0.99845	0.0100953	0.999986	761.065	NA	NA	NA	NA	NA	NA	NA	NA	NA	NA	NA	NA	NA	NA	NA	NA	NA	NA	NA	NA	NA	NA	NA	NA	NA	NA	NA	NA	NA
YGL043W	DST1	-0.0575373	0.0333333	6	0.833518	0.0657285	6	0.726425	0.0386795	0.999322	3	0.042714	0.973888	3	0.0668	0.576563	0.423946	0.708501	0.999986	738.709	NA	0	0	0	0	0	0	0	0	0	0	0	0	0	1	1	1	1	0	1	1	1	0	0	0	0	0	0	0
YGL045W	RIM8	-0.00369139	0.396667	6	0.887553	0.0168545	6	0.831093	0.0479393	1.02831	3	0.055634	0.929708	3	0.030007	0.822238	0.178101	0.911273	0.999986	NA	NA	0	0	0	0	0	1	0	0	0	0	0	0	0	0	0	0	0	0	0	0	0	0	0	0	0	0	0	0
YGL046W		-0.0113325	0.333333	6	0.866678	0.0359674	6	0.803818	0.0366608	0.935782	3	0.021914	1.03958	3	0.052886	0.0313361	0.968756	0.0753135	0.999986	NA	NA	NA	NA	NA	NA	NA	NA	NA	NA	NA	NA	NA	NA	NA	NA	NA	NA	NA	NA	NA	NA	NA	NA	NA	NA	NA	NA	NA	NA
YGL049C	TIF4632	-0.000928481	0.49	6	0.957937	0.0218641	6	0.900055	0.0299027	0.956754	3	0.061526	0.98255	3	0.014258	0.142113	0.858179	0.250082	0.999986	868.22	NA	0	0	0	0	0	0	0	0	0	0	0	0	0	0	0	0	0	0	0	0	0	0	1	0	1	0	0	0
YGL050W	TYW3	-0.00365586	0.416667	6	0.994283	0.0344572	6	0.931513	0.0502464	0.955906	3	0.024002	0.975369	3	0.015743	0.103938	0.896297	0.198509	0.999986	778.509	NA	0	0	0	0	0	0	0	0	0	0	0	0	0	0	0	0	0	0	0	0	0	0	0	0	0	0	0	0
YGL051W	MST27	0.00411239	0.416667	6	0.974407	0.0281948	6	0.920587	0.0219537	1.0182	3	0.029589	0.995856	3	0.045029	0.813996	0.186352	0.90465	0.999986	810.959	NA	0	0	0	0	0	0	0	0	0	0	0	0	0	0	0	0	0	0	0	0	0	0	0	0	0	0	0	0
YGL053W	PRM8	0.0125434	0.216667	6	0.978628	0.0327524	6	0.932988	0.0236113	1.05692	3	0.055357	0.967554	3	0.070293	0.950082	0.0500525	0.990033	0.999986	762.331	NA	0	0	0	0	0	0	0	0	0	0	0	0	0	0	0	0	0	0	0	0	0	0	0	0	0	0	0	0
YGL054C	ERV14	-0.00653982	0.41	6	0.922537	0.0504966	6	0.861148	0.0652068	1.01455	3	0.012859	0.970933	3	0.017124	0.819517	0.180825	0.908467	0.999986	820.969	NA	0	1	0	0	1	0	0	0	0	0	0	0	0	0	0	0	0	0	0	0	0	0	0	0	0	0	0	0
YGL056C	SDS23	0.0124596	0.27	6	0.984703	0.0364605	6	0.938618	0.0502956	1.01567	3	0.010202	1.01803	3	0.007872	0.83123	0.169097	0.916573	0.999986	765	NA	0	1	0	0	0	0	0	0	0	0	0	0	0	0	0	0	0	0	0	0	0	0	0	0	0	0	0	0
YGL057C	GEP7	0.00969131	0.35	6	0.990255	0.0359471	6	0.941072	0.0433562	0.939702	3	0.154034	0.961851	3	0.035905	0.381196	0.619299	0.519764	0.999986	709.121	NA	0	0	0	0	0	0	0	0	0	0	0	0	0	0	0	0	0	0	0	0	0	0	0	0	0	0	0	0
YGL058W	RAD6	-0.0583419	0.1	4	0.24377	0.109773	4	0.170935	0.0324134	0.558331	3	0.199733	0.90229	3	0.057157	0.00155607	0.99845	0.0100953	0.999986	912.292	NA	0	1	0	0	0	0	0	0	0	0	1	1	1	0	1	0	0	0	1	0	0	0	0	0	0	0	0	0
YGL059W	PKP2	0.0121381	0.32	6	1.06269	0.0398919	6	1.01165	0.0571562	0.969363	3	0.055888	0.975379	3	0.045377	0.214009	0.78637	0.334345	0.999986	749.65	NA	0	0	0	0	0	0	0	1	0	0	0	0	0	0	0	0	0	0	0	0	0	0	0	0	0	0	0	1
YGL060W	YBP2	-0.0152463	0.286667	6	1.02127	0.0534899	6	0.945307	0.0338967	0.841238	3	0.042791	1.08231	3	0.042774	0.00222332	0.997786	0.01039	0.999986	812.984	NA	0	1	0	0	0	0	0	0	0	0	0	0	0	0	0	0	0	0	0	0	0	0	0	0	0	0	0	0
YGL062W	PYC1	-0.0165103	0.206667	6	1.03404	0.0403172	6	0.956055	0.0337203	0.940255	3	0.019713	1.01909	3	0.05035	0.0373594	0.962746	0.0871235	0.999986	762.642	NA	0	0	0	0	0	0	0	1	0	0	0	0	0	0	0	0	0	0	0	0	0	0	0	0	0	0	0	0
YGL063W	PUS2	0.0254247	0.0633333	6	0.992723	0.0143635	6	0.959127	0.0428032	0.938735	3	0.041718	0.97558	3	0.031999	0.0514092	0.948728	0.113952	0.999986	795.71	NA	0	0	0	0	0	0	0	0	0	0	0	0	0	0	0	0	0	0	0	0	0	0	0	0	0	0	0	0
YGL064C	MRH4	-0.0283583	0.14	6	0.705925	0.0484223	6	0.635597	0.0521883	0.984011	3	0.103599	0.931859	3	0.095383	0.269894	0.730536	0.401114	0.999986	795.696	NA	0	0	0	0	0	0	0	0	0	0	0	0	0	0	0	0	0	0	0	0	0	0	0	0	0	0	0	0
YGL066W	SGF73	0.000137909	0.47	6	0.674183	0.0777263	6	0.634238	0.0666371	0.745651	3	0.008308	1.02057	3	0.057379	0.00157587	0.998431	0.0100953	0.999986	823.833	NA	0	0	0	0	0	0	0	0	0	0	0	0	1	1	0	0	0	0	1	0	0	0	0	0	0	0	0	0
YGL067W	NPY1	-0.0169678	0.18	6	1.00395	0.0340044	6	0.927293	0.0317881	0.908905	3	0.02737	1.00663	3	0.004584	0.00817132	0.991858	0.0247569	0.999986	754.449	NA	0	0	0	0	0	0	0	0	0	0	0	0	0	0	0	0	0	0	0	0	0	0	0	0	0	0	0	0
YGL070C	RPB9	-0.0193084	0.276667	9	0.482561	0.07579	8	0.434563	0.0617074	0.637807	3	0.052422	0.898224	3	0.096835	0.00154299	0.998464	0.0100953	0.999986	1001.11	NA	0	0	0	0	0	0	0	0	0	0	1	0	0	1	0	1	0	0	1	0	0	0	0	0	0	0	0	0
YGL071W	AFT1	0.0100354	0.303333	6	0.867848	0.0735861	6	0.826287	0.0581607	0.961034	3	0.086203	0.951079	3	0.074897	0.215147	0.785233	0.335358	0.999986	872.938	small	0	1	0	0	0	0	0	0	0	0	0	0	0	0	0	0	0	0	1	0	0	0	0	0	0	0	0	0
YGL072C		0.0206107	0.386667	4	0.826645	0.1025	6	0.798108	0.125388	0.50838	3	0.324763	0.996067	3	0.012625	0.00187822	0.99813	0.0100953	0.999986	962.558	NA	NA	NA	NA	NA	NA	NA	NA	NA	NA	NA	NA	NA	NA	NA	NA	NA	NA	NA	NA	NA	NA	NA	NA	NA	NA	NA	NA	NA
YGL076C	RPL7A	0.00140606	0.476667	6	0.764082	0.0551083	5	0.72006	0.10275	1.06029	3	0.169233	0.947911	3	0.093762	0.807662	0.192694	0.899697	0.999986	736.473	small	0	0	0	0	0	0	1	0	0	0	0	0	0	0	0	0	0	1	0	0	0	0	0	0	0	0	0	0
YGL077C	HNM1	0.0137259	0.226667	6	0.984502	0.0371822	6	0.939695	0.0527735	1.03644	3	0.087906	0.951713	3	0.103122	0.808372	0.191983	0.899861	0.999986	771.709	NA	0	0	0	0	0	0	0	0	0	0	0	0	0	0	0	0	0	0	0	0	0	0	0	0	0	0	0	0
YGL078C	DBP3	-0.00518089	0.436667	6	0.813078	0.0499474	6	0.759557	0.070227	1.09401	3	0.129049	1.05845	3	0.038455	0.902036	0.0981892	0.964669	0.999986	790.545	small	0	0	0	0	0	0	0	0	0	0	0	0	0	0	0	0	0	1	0	0	0	0	0	0	0	0	0	0
YGL079W	KXD1	-0.0096096	0.36	6	0.999238	0.0771348	6	0.93022	0.0436467	0.941262	3	0.028314	1.04163	3	0.02641	0.0452792	0.954845	0.102402	0.999986	749.324	NA	0	0	0	0	0	0	0	0	0	0	0	0	0	0	0	0	0	0	0	0	0	0	0	0	0	0	0	0
YGL080W	FMP37	-0.041185	0.05	6	0.556032	0.0488116	6	0.481788	0.0492102	0.665948	3	0.072501	0.877156	3	0.068959	0.00154952	0.998457	0.0100953	0.999986	742.894	NA	0	0	0	0	0	0	0	0	0	0	0	0	0	0	0	0	0	0	0	0	0	0	0	0	0	0	0	0
YGL081W		0.000455886	0.406667	12	0.993864	0.0176263	12	0.935231	0.0258326	0.957176	6	0.096521	1	6	0.064448	0.174736	0.825501	0.286246	0.999986	826.142	NA	0	0	0	0	0	0	0	0	0	0	0	0	0	0	0	0	0	0	0	0	0	0	0	0	0	0	0	0
YGL082W		-0.0103604	0.213333	6	1.01072	0.0279862	6	0.940267	0.0180139	1.00327	3	0.037265	1.00071	3	0.04799	0.64284	0.357645	0.767498	0.999986	738.921	NA	0	0	0	0	0	0	0	0	0	0	0	0	0	0	0	0	0	0	0	0	0	0	0	0	0	0	0	0
YGL083W	SCY1	-0.0150912	0.15	6	1.01163	0.027339	6	0.936393	0.0317059	0.976925	3	0.040838	1.00536	3	0.026989	0.307165	0.693292	0.441176	0.999986	828.364	NA	0	0	0	0	0	0	0	0	0	0	0	0	0	0	0	0	0	0	0	0	0	0	0	0	0	0	0	1
YGL084C	GUP1	0.0122386	0.326667	6	0.804267	0.0717312	6	0.768688	0.0443265	0.709403	3	0.031098	0.980015	3	0.044649	0.00156924	0.998437	0.0100953	0.999986	840.3	NA	0	0	0	0	0	0	0	1	0	0	0	0	0	0	0	0	0	0	0	0	0	0	0	0	0	0	0	0
YGL085W	LCL3	0.0087652	0.316667	6	0.998142	0.028844	6	0.947563	0.0402001	0.999087	3	0.093462	0.969032	3	0.038466	0.436205	0.564307	0.575757	0.999986	810.253	NA	0	0	0	0	0	0	0	0	0	0	0	0	0	0	0	0	0	0	0	0	0	0	0	0	0	0	0	0
YGL086W	MAD1	0.00970771	0.283333	6	0.971805	0.0350083	6	0.923735	0.0355651	0.975169	3	0.032282	1.02902	3	0.037641	0.285588	0.714854	0.418211	0.999986	734.433	NA	0	1	0	0	0	0	0	0	0	0	0	0	0	0	0	0	0	0	0	0	0	0	0	0	0	0	0	0
YGL087C	MMS2	0.0117776	0.403333	6	1.05394	0.0555155	6	1.00306	0.0677752	0.929904	3	0.043134	0.975157	3	0.083266	0.0338951	0.966203	0.0802557	0.999986	819.272	NA	0	0	0	0	0	0	0	0	0	0	1	0	0	0	0	0	0	0	0	0	0	0	0	0	0	0	0	0
YGL088W		-0.0155136	0.223333	6	0.708835	0.0316078	6	0.651178	0.0495544	1.09888	3	0.093594	0.955126	3	0.05006	0.979047	0.0210181	0.99854	0.915243	809.371	NA	NA	NA	NA	NA	NA	NA	NA	NA	NA	NA	NA	NA	NA	NA	NA	NA	NA	NA	NA	NA	NA	NA	NA	NA	NA	NA	NA	NA
YGL089C	MF(ALPHA)2	-0.0397485	0.0166667	6	0.984483	0.03113	6	0.886203	0.042942	0.820053	3	0.107975	0.978959	3	0.054845	0.00364435	0.99637	0.0135112	0.999986	755.84	NA	0	0	1	0	0	0	0	0	0	0	0	0	0	0	0	0	0	0	0	0	0	0	0	0	0	0	0	0
YGL090W	LIF1	0.0108475	0.283333	6	1.04082	0.0395848	6	0.989785	0.0397188	0.886739	3	0.218053	0.910105	3	0.009276	0.340803	0.659674	0.478302	0.999986	791.746	NA	0	0	0	0	0	0	0	0	0	0	1	1	0	0	0	0	0	0	0	0	0	0	0	0	0	0	0	0
YGL094C	PAN2	-0.0260163	0.2	6	1.03753	0.0504238	6	0.949828	0.0717395	0.951017	3	0.061258	1.07272	3	0.058234	0.135496	0.864787	0.241453	0.999986	828.523	NA	0	0	0	0	0	0	0	0	0	0	1	0	0	0	0	0	0	0	0	0	1	1	0	0	0	0	0	0
YGL095C	VPS45	0.0216735	0.106667	6	0.983703	0.0303629	6	0.946892	0.0315484	0.987736	3	0.003409	0.99298	3	0.018593	0.469681	0.530837	0.607717	0.999986	737.987	NA	0	0	0	0	0	0	0	0	0	0	0	0	0	0	0	0	0	0	0	0	0	0	0	0	0	0	0	0
YGL096W	TOS8	-0.00596444	0.483333	6	1.03338	0.0561464	6	0.965982	0.0526108	0.952667	3	0.046988	0.963663	3	0.027789	0.118205	0.882052	0.218358	0.999986	755.179	NA	0	0	0	0	0	0	0	0	0	0	0	0	0	0	0	0	0	0	0	0	0	0	0	0	0	0	0	0
YGL100W	SEH1	-0.01918	0.143333	6	0.862627	0.0246378	6	0.79216	0.0464472	1.0276	3	0.15821	0.938459	3	0.158911	0.588239	0.412267	0.718792	0.999986	NA	NA	0	0	0	0	0	0	0	0	0	0	0	0	0	0	0	0	0	0	0	0	0	0	0	0	0	0	0	0
YGL101W		0.0217274	0.0766667	6	0.973987	0.0327057	6	0.937807	0.0413588	0.720119	3	0.039299	1.01864	3	0.076758	0.00156924	0.998437	0.0100953	0.999986	755.521	NA	0	0	0	0	0	0	0	0	0	0	0	0	0	0	0	0	0	0	0	0	0	0	0	0	0	0	0	0
YGL104C	VPS73	-0.0176876	0.223333	6	0.975865	0.0429424	6	0.900158	0.0451211	1.1457	3	0.295628	0.904623	3	0.195657	0.823589	0.176748	0.911456	0.999986	757.366	NA	0	0	0	0	0	0	0	0	0	0	0	0	0	0	0	0	0	0	0	0	0	0	0	0	0	0	0	0
YGL105W	ARC1	-0.0630504	0	6	0.60996	0.0273725	6	0.510645	0.0555867	0.680124	3	0.129398	0.976728	3	0.067384	0.00156264	0.998444	0.0100953	0.999986	800.583	NA	0	0	0	0	0	0	0	0	0	0	0	0	0	0	0	0	0	0	0	0	0	0	0	0	0	1	0	0
YGL107C	RMD9	-0.0181931	0.266667	6	0.595618	0.0640641	6	0.542013	0.0561071	1.02488	3	0.118543	0.89161	3	0.088158	0.575544	0.424965	0.707612	0.999986	737.074	small	0	0	0	0	0	0	0	0	1	0	0	0	0	0	0	0	0	0	0	0	0	0	1	0	0	0	0	0
YGL108C		-0.026271	0.0133333	6	1.01172	0.0252422	6	0.925295	0.0272693	1.00061	3	0.132594	0.96213	3	0.081106	0.424456	0.576054	0.56351	0.999986	838.646	NA	0	0	0	0	0	0	0	0	0	0	0	0	0	0	0	0	0	0	0	0	0	0	0	0	0	0	0	0
YGL109W		-0.00268973	0.363333	3	1.00308	0.0188305	3	0.94075	0.0151167	NA	NA	NA	NA	NA	NA	NA	NA	NA	NA	796.954	NA	NA	NA	NA	NA	NA	NA	NA	NA	NA	NA	NA	NA	NA	NA	NA	NA	NA	NA	NA	NA	NA	NA	NA	NA	NA	NA	NA	NA
YGL110C	CUE3	-0.0217576	0.09	6	0.975893	0.0217845	6	0.896115	0.0441344	1.04578	3	0.092533	0.987284	3	0.056211	0.839925	0.160392	0.921704	0.999986	768.138	NA	0	0	0	0	0	0	0	0	0	0	0	0	0	0	0	0	0	0	0	0	0	0	0	0	0	0	0	0
YGL114W		0.00480811	0.42	6	0.990005	0.0504258	6	0.935953	0.063821	0.998604	3	0.188519	0.88869	3	0.125267	0.697389	0.303065	0.811193	0.999986	796.912	NA	0	0	0	0	0	0	0	0	0	0	0	0	0	0	0	0	0	0	0	0	0	0	0	0	0	0	0	0
YGL115W	SNF4	0.056074	0.02	6	0.654355	0.0564843	6	0.671525	0.0477782	0.825102	3	0.072896	1.0623	3	0.080472	0.00225989	0.997749	0.0104085	0.999986	780.065	NA	0	0	0	0	0	0	0	1	0	0	0	0	0	0	0	0	0	0	1	0	0	0	0	0	0	0	0	1
YGL117W		-0.0552774	0	6	1.02936	0.0339104	6	0.912878	0.0246408	0.98573	3	0.186614	1.00143	3	0.126528	0.184268	0.816078	0.29819	0.999986	796.147	NA	0	0	0	0	0	0	0	0	0	0	0	0	0	0	0	0	0	0	0	0	0	0	0	0	0	0	0	0
YGL118C		-0.00450666	0.37	6	0.982748	0.0486778	6	0.919813	0.0449936	0.896472	3	0.082974	0.995144	3	0.09597	0.0298965	0.970192	0.0723986	0.999986	732.728	NA	NA	NA	NA	NA	NA	NA	NA	NA	NA	NA	NA	NA	NA	NA	NA	NA	NA	NA	NA	NA	NA	NA	NA	NA	NA	NA	NA	NA
YGL119W	COQ8	-0.0318638	0.0266667	6	0.90464	0.0392876	6	0.818992	0.0258362	1.06927	3	0.090061	0.904174	3	0.051545	0.936658	0.0635038	0.983902	0.999986	NA	NA	0	0	0	0	0	0	0	0	0	0	0	0	0	0	0	0	0	0	0	0	0	0	0	0	0	0	0	0
YGL121C	GPG1	-0.0102401	0.253333	6	0.98342	0.0385032	6	0.914712	0.0364444	0.980402	3	0.07165	1.00997	3	0.081667	0.375756	0.624737	0.514396	0.999986	787.081	NA	0	0	0	0	0	1	0	0	0	0	0	0	0	0	0	0	0	0	0	0	0	0	0	0	0	0	0	0
YGL124C	MON1	-0.0639613	0.0133333	6	0.740972	0.0573921	6	0.632957	0.0675935	0.961223	3	0.061722	0.968418	3	0.045103	0.203552	0.796815	0.321151	0.999986	761.863	NA	0	0	0	0	0	0	0	0	0	0	0	0	0	0	0	0	0	0	0	0	0	0	0	0	0	0	0	0
YGL125W	MET13	-0.00224283	0.496667	6	0.83208	0.0713384	6	0.780367	0.0684305	0.795058	3	0.039926	0.94304	3	0.100371	0.00165738	0.99835	0.0100953	0.999986	728.169	NA	0	0	0	0	0	0	0	0	0	0	0	0	0	0	0	0	0	0	0	0	0	0	0	0	0	0	0	0
YGL126W	SCS3	-0.039331	0.0133333	6	0.981022	0.0307039	6	0.883365	0.0338358	0.719843	3	0.092874	1.05264	3	0.103181	0.00160262	0.998404	0.0100953	0.999986	824.828	NA	0	0	0	0	0	0	0	0	0	0	0	0	0	0	0	0	0	0	0	0	0	0	0	0	0	0	0	0
YGL127C	SOH1	0.0541785	0.273333	6	0.63377	0.043518	6	0.650268	0.218493	0.577043	3	0.172738	0.923276	3	0.090058	0.00154952	0.998457	0.0100953	0.999986	873.547	NA	0	0	0	0	0	0	0	0	0	0	1	1	0	0	0	0	0	0	1	0	0	0	0	0	0	0	0	0
YGL129C	RSM23	-0.00909901	0.34	6	0.7943	0.0542583	6	0.737977	0.0312489	0.975781	3	0.086457	1.05264	3	0.077178	0.342235	0.658243	0.479749	0.999986	714.325	small	0	0	0	0	0	0	0	0	0	0	0	0	0	0	0	0	0	0	0	0	0	0	0	0	0	0	0	0
YGL131C	SNT2	0.0229438	0.1	6	0.994137	0.0286162	6	0.957975	0.0520655	1.02999	3	0.062304	1.01828	3	0.113994	0.824598	0.175738	0.911778	0.999986	774.673	NA	0	0	0	0	0	0	0	0	0	0	0	0	1	0	0	0	0	0	1	0	0	0	0	0	0	0	0	0
YGL132W		0.0272318	0.0866667	6	0.936693	0.0295937	6	0.908235	0.0381733	0.775306	3	0.314319	0.983017	3	0.142602	0.137487	0.862798	0.244003	0.999986	775.403	NA	NA	NA	NA	NA	NA	NA	NA	NA	NA	NA	NA	NA	NA	NA	NA	NA	NA	NA	NA	NA	NA	NA	NA	NA	NA	NA	NA	NA
YGL133W	ITC1	-0.0320655	0.00333333	6	0.96791	0.0207643	6	0.878298	0.0250368	0.662924	3	0.074311	0.993348	3	0.024315	0.00154952	0.998457	0.0100953	0.999986	790.125	NA	0	0	0	0	0	0	0	0	0	0	0	0	1	0	0	0	0	0	1	0	0	0	0	0	0	0	0	0
YGL134W	PCL10	-0.00356684	0.44	6	0.979045	0.0730572	6	0.91727	0.0358221	0.824299	3	0.116151	1.04439	3	0.055512	0.00293569	0.997076	0.0117673	0.999986	NA	NA	0	0	0	0	0	0	0	1	1	0	0	0	0	0	0	0	0	0	0	0	0	0	0	0	0	0	0	1
YGL135W	RPL1B	NA	NA	NA	NA	NA	NA	NA	NA	0.278661	3	0.014789	0.036121	3	0.001994	0.00137605	0.99863	0.0100953	0.999986	707.117	small	0	0	0	0	0	0	1	0	0	0	0	0	0	0	0	0	0	0	0	0	0	0	0	0	0	0	0	0
YGL136C	MRM2	0.0743723	0.296667	5	0.582046	0.262217	3	0.621813	0.134532	0.767285	3	0.129191	1.00311	3	0.086824	0.00176466	0.998243	0.0100953	0.999986	802.185	NA	0	0	0	0	0	0	0	0	0	0	0	0	0	0	0	0	0	1	0	0	0	0	0	0	0	0	0	0
YGL138C		-0.0148423	0.186667	9	1.00374	0.0398117	9	0.929224	0.0377464	0.806289	3	0.017084	0.975479	3	0.047905	0.00167834	0.998329	0.0100953	0.999986	739.464	NA	0	0	0	0	0	0	0	0	0	0	0	0	0	0	0	0	0	0	0	0	0	0	0	0	0	0	0	0
YGL139W	FLC3	-0.0194792	0.13	9	0.992171	0.0391997	9	0.913703	0.0351415	1.01584	3	0.090741	0.9609	3	0.108	0.637489	0.362998	0.763393	0.999986	766.322	NA	0	0	0	0	0	0	0	0	0	0	0	0	0	0	0	0	0	0	0	0	0	0	0	0	0	0	0	0
YGL140C		0.00583528	0.35	9	0.954309	0.0407783	9	0.903407	0.0335344	0.868039	3	0.07299	0.96547	3	0.091899	0.00651228	0.993511	0.0206172	0.999986	743.289	NA	0	0	0	0	0	0	0	0	0	0	0	0	0	0	0	0	0	0	0	0	0	0	0	0	0	0	0	0
YGL141W	HUL5	-0.0150656	0.283333	9	0.950407	0.0519957	9	0.878836	0.0535898	0.895344	3	0.109866	0.955025	3	0.109045	0.039975	0.960137	0.0919251	0.999986	807.586	NA	0	0	0	0	0	0	0	0	0	0	0	0	0	0	0	0	0	0	0	0	0	0	0	0	0	0	0	0
YGL143C	MRF1	-0.0116369	0.163333	9	0.738457	0.038017	9	0.682916	0.0185716	0.865693	3	0.010631	0.981572	3	0.0173	0.00230637	0.997703	0.010432	0.999986	719.404	small	0	0	0	0	0	0	0	0	0	0	0	0	0	0	0	0	0	0	0	0	0	0	0	0	0	0	0	0
YGL144C	ROG1	0.0131025	0.21	9	0.983154	0.0284469	9	0.937804	0.0408897	0.937061	3	0.157367	0.964164	3	0.120658	0.141529	0.858762	0.249329	0.999986	757.956	NA	0	0	0	0	0	0	0	0	0	0	0	0	0	0	0	0	0	0	0	0	0	0	0	0	0	0	0	0
YGL146C	RRT6	-0.0349057	0.11	6	1.04839	0.0523196	6	0.951153	0.0541613	0.915004	3	0.057975	1.04298	3	0.046621	0.0259818	0.974097	0.0642836	0.999986	794.169	NA	0	0	0	0	0	0	0	0	0	0	0	0	0	0	0	0	0	0	0	0	0	0	0	0	0	0	0	0
YGL147C	RPL9A	-0.0497145	0	6	0.846573	0.0359812	6	0.746527	0.0303389	1.0072	3	0.125109	0.9646	3	0.05583	0.688251	0.312209	0.803882	0.999986	758.853	NA	0	0	0	0	0	0	1	0	0	0	0	0	0	0	0	0	0	0	0	0	0	0	0	0	0	0	0	0
YGL148W	ARO2	0.000436815	0.503333	6	0.905072	0.0336971	6	0.851698	0.0519193	0.675293	3	0.177757	0.988856	3	0.104861	0.00187822	0.99813	0.0100953	0.999986	787.667	NA	0	0	0	0	0	0	0	0	0	0	0	0	0	0	0	0	0	0	0	0	0	0	0	0	0	0	0	0
YGL149W		-0.0251103	0.26	6	0.910048	0.0561578	5	0.830832	0.0689084	0.859723	3	0.119905	0.922827	3	0.098372	0.0125902	0.987452	0.0348798	0.999986	849.466	NA	NA	NA	NA	NA	NA	NA	NA	NA	NA	NA	NA	NA	NA	NA	NA	NA	NA	NA	NA	NA	NA	NA	NA	NA	NA	NA	NA	NA
YGL151W	NUT1	-0.0229496	0.0733333	9	0.945761	0.045352	9	0.866582	0.0351594	0.76115	3	0.065472	0.99441	3	0.014747	0.00161615	0.998391	0.0100953	0.999986	720.218	NA	0	0	0	0	0	0	0	0	0	0	0	0	0	0	0	0	0	0	1	0	0	0	0	0	0	0	0	0
YGL152C		0.0119723	0.253333	9	0.794901	0.05604	9	0.759613	0.0488653	0.849778	3	0.075726	0.969387	3	0.015295	0.00370144	0.996313	0.0136489	0.999986	801.103	NA	NA	NA	NA	NA	NA	NA	NA	NA	NA	NA	NA	NA	NA	NA	NA	NA	NA	NA	NA	NA	NA	NA	NA	NA	NA	NA	NA	NA
YGL153W	PEX14	-0.0108313	0.253333	9	0.844963	0.040075	9	0.783896	0.0367629	0.876242	3	0.053383	0.909548	3	0.039998	0.00415578	0.99586	0.0146693	0.999986	794.52	NA	0	0	0	0	0	0	0	0	0	0	0	0	0	0	0	0	0	0	0	0	0	0	0	0	0	0	0	0
YGL154C	LYS5	-0.000769621	0.416667	8	0.092655	0.023668	9	0.0863767	0.0188286	0.334274	3	0.194877	0.295712	3	0.437	0.00142371	0.998582	0.0100953	0.999986	814.436	NA	0	0	0	0	0	0	0	0	0	0	0	0	0	0	0	0	0	0	0	0	0	0	0	0	0	0	0	0
YGL156W	AMS1	-0.00354818	0.433333	9	0.991534	0.0387365	9	0.929036	0.0511722	0.978427	3	0.145951	1.03205	3	0.033241	0.196274	0.804086	0.312342	0.999986	737.182	NA	0	0	0	0	0	0	0	1	0	0	0	0	0	0	0	0	0	0	0	0	0	0	0	0	0	0	0	0
YGL157W	ARI1	-0.0175502	0.253333	9	0.954086	0.0603391	9	0.879811	0.0425823	0.836004	3	0.050523	1.00246	3	0.066281	0.00229701	0.997712	0.010432	0.999986	776.04	NA	0	0	0	0	0	0	0	0	0	0	0	0	0	0	0	0	0	0	0	0	0	0	0	0	0	0	0	0
YGL158W	RCK1	0.00867644	0.313333	9	0.943713	0.0328313	9	0.896282	0.0466755	0.806632	3	0.356693	0.990929	3	0.294658	0.144761	0.855534	0.253438	0.999986	757.459	NA	0	0	0	0	0	0	0	0	0	0	0	0	0	0	0	0	0	0	0	0	0	0	0	0	0	0	0	1
YGL159W		0.0200775	0.21	9	0.983258	0.0444792	9	0.944877	0.0743582	1.02218	3	0.117911	0.960248	3	0.104438	0.49559	0.504928	0.632191	0.999986	792.645	NA	0	0	0	0	0	0	0	0	0	0	0	0	0	0	0	0	0	0	0	0	0	0	0	0	0	0	0	0
YGL160W	AIM14	0.009999	0.313333	6	0.905585	0.0195431	6	0.861743	0.0472866	0.618775	3	0.040697	1.06634	3	0.047088	0.00154299	0.998464	0.0100953	0.999986	769.876	NA	0	0	0	0	0	0	0	0	0	0	0	0	0	0	0	0	0	0	0	0	0	0	0	0	0	0	0	0
YGL161C	YIP5	-0.0268803	0.03	6	1.0392	0.0277243	6	0.950537	0.0314572	0.909366	3	0.08693	0.976953	3	0.072794	0.0390871	0.961023	0.0904916	0.999986	803.345	NA	0	0	0	0	0	0	0	0	0	0	0	0	0	0	0	0	0	0	0	0	0	0	0	0	0	0	0	0
YGL162W	SUT1	-0.00582695	0.336667	6	1.01557	0.0222619	6	0.949363	0.033404	0.852143	3	0.154002	1.01199	3	0.127871	0.0555095	0.944636	0.121135	0.999986	851.705	NA	0	0	1	0	0	0	0	0	0	0	0	0	0	0	0	0	0	0	1	0	0	0	0	0	0	0	0	0
YGL163C	RAD54	-0.0358063	0.106667	6	0.857112	0.0462464	6	0.770347	0.061253	0.690763	3	0.06446	0.951125	3	0.060015	0.00155607	0.99845	0.0100953	0.999986	781.35	NA	0	0	0	0	0	0	0	0	0	0	1	1	1	0	0	0	0	0	0	0	0	0	0	0	0	0	0	0
YGL164C	YRB30	-0.00552759	0.35	9	0.980761	0.0441723	9	0.916923	0.041459	0.892452	3	0.060573	1.02748	3	0.009069	0.0113742	0.988665	0.0321429	0.999986	761.646	NA	0	0	0	0	0	0	0	0	0	0	0	0	0	0	0	0	0	0	0	0	0	0	0	0	0	0	0	0
YGL165C		-0.000816122	0.486667	9	0.986299	0.0295023	9	0.926843	0.0286249	0.812608	3	0.278295	1.10386	3	0.192166	0.0790376	0.921154	0.161034	0.999986	767.419	NA	NA	NA	NA	NA	NA	NA	NA	NA	NA	NA	NA	NA	NA	NA	NA	NA	NA	NA	NA	NA	NA	NA	NA	NA	NA	NA	NA	NA
YGL166W	CUP2	-0.00261251	0.34	9	1.01028	0.0336928	9	0.947603	0.0338222	1.02268	3	0.050669	0.958724	3	0.054781	0.803366	0.196994	0.89679	0.999986	802.455	NA	0	0	0	0	0	0	0	0	0	0	0	0	0	0	0	0	0	0	1	0	0	0	0	0	0	0	0	0
YGL167C	PMR1	-0.0465162	0.02	9	0.774108	0.0554514	9	0.681568	0.0516134	0.61526	3	0.056608	0.983095	3	0.106848	0.00154299	0.998464	0.0100953	0.999986	917.671	NA	0	0	0	0	0	0	0	0	0	0	0	0	0	0	0	0	0	0	0	0	0	0	0	0	0	0	0	0
YGL168W	HUR1	-0.0247982	0.123333	9	0.720158	0.0502545	9	0.652543	0.045453	0.546223	3	0.038721	0.898015	3	0.0909	0.00153649	0.99847	0.0100953	0.999986	878.327	NA	0	0	0	0	0	0	0	0	0	1	0	0	0	0	0	0	0	0	0	0	0	0	0	0	0	0	0	0
YGL170C	SPO74	-0.0220005	0.07	9	0.967274	0.0312609	9	0.887766	0.0379552	0.856712	3	0.047862	0.992017	3	0.059587	0.00275428	0.997257	0.0112664	0.999986	800.957	NA	0	0	0	0	0	0	0	0	0	0	0	0	0	0	0	0	0	0	0	0	0	0	0	0	0	0	0	0
YGL173C	XRN1	-0.00194681	0.436667	9	0.61844	0.0456031	9	0.579724	0.0435768	0.713813	3	0.089114	0.923474	3	0.087255	0.00159589	0.998411	0.0100953	0.999986	1028.89	large	0	1	0	0	0	0	0	0	0	0	0	0	0	1	0	1	0	1	1	0	0	1	0	0	0	0	0	0
YGL174W	BUD13	0.0150637	0.23	9	0.953161	0.0372054	9	0.911556	0.0523125	1.0483	3	0.05408	0.89671	3	0.028725	0.932347	0.0678235	0.981704	0.999986	901.157	NA	0	1	0	0	1	0	0	0	0	0	0	0	0	0	0	0	0	0	0	0	1	0	0	0	0	0	0	0
YGL175C	SAE2	-0.0261879	0.03	6	1.00387	0.0281874	6	0.917993	0.030674	0.870442	3	0.045357	1.05848	3	0.020447	0.00358806	0.996426	0.0133958	0.999986	864.688	NA	0	0	0	0	0	0	0	0	0	0	1	1	0	0	0	0	0	0	0	0	0	0	0	0	0	0	0	0
YGL176C		-0.0101869	0.263333	6	0.9999	0.0346835	6	0.930265	0.0218808	0.998052	3	0.084598	0.920357	3	0.03521	0.543233	0.457283	0.67657	0.999986	787.984	NA	0	0	0	0	0	0	0	0	0	0	0	0	0	0	0	0	0	0	0	0	0	0	0	0	0	0	0	0
YGL177W		-0.0164957	0.25	6	1.03827	0.0517322	6	0.960045	0.0501054	0.96197	3	0.152681	0.977851	3	0.070925	0.184268	0.816078	0.29819	0.999986	779.426	NA	NA	NA	NA	NA	NA	NA	NA	NA	NA	NA	NA	NA	NA	NA	NA	NA	NA	NA	NA	NA	NA	NA	NA	NA	NA	NA	NA	NA
YGL178W	MPT5	-0.0216305	0.0833333	6	1.04545	0.0323198	6	0.961663	0.0278628	0.922623	3	0.080883	0.956429	3	0.126832	0.0620594	0.938099	0.132353	0.999986	NA	NA	0	0	0	0	0	0	0	0	0	0	0	0	0	0	0	0	0	0	0	0	0	1	1	0	1	0	0	0
YGL179C	TOS3	-0.0318491	0.0233333	6	1.02302	0.032637	6	0.930347	0.0333212	1.00338	3	0.095399	0.979423	3	0.080751	0.640897	0.359589	0.766134	0.999986	763.721	NA	0	0	0	0	0	0	0	1	0	0	0	0	0	0	0	0	0	0	0	0	0	0	0	0	0	0	0	1
YGL180W	ATG1	0.00958042	0.376667	9	0.840862	0.0529961	9	0.80045	0.0562847	0.884614	3	0.026132	0.972651	3	0.034855	0.00368709	0.996327	0.0136169	0.999986	781.026	NA	0	0	0	0	0	0	0	0	0	0	0	0	0	0	0	0	0	0	0	0	0	0	0	0	0	0	0	1
YGL181W	GTS1	0.00912328	0.24	9	1.018	0.0243704	9	0.966602	0.040751	0.897731	3	0.046647	0.958724	3	0.059423	0.00752692	0.9925	0.023156	0.999986	829.203	NA	0	0	0	0	0	0	0	0	0	0	0	0	0	0	0	0	0	0	1	0	0	0	0	0	0	0	0	0
YGL184C	STR3	-0.0214398	0.06	6	1.00305	0.0268871	6	0.921972	0.0313731	0.969582	3	0.177852	0.968251	3	0.099921	0.234236	0.766163	0.358692	0.999986	NA	NA	0	0	0	0	0	0	0	0	0	0	0	0	0	0	0	0	0	0	0	0	0	0	0	0	0	0	0	0
YGL185C		-0.0047878	0.433333	6	0.978608	0.0644055	6	0.915638	0.0332699	1.03493	3	0.193219	0.953828	3	0.072204	0.613341	0.387157	0.742457	0.999986	NA	NA	0	0	0	0	0	0	0	0	0	0	0	0	0	0	0	0	0	0	0	0	0	0	0	0	0	0	0	0
YGL186C	TPN1	0.0060838	0.326667	6	0.89563	0.0292223	6	0.848465	0.0307072	0.999295	3	0.097097	0.968724	3	0.107243	0.619795	0.380701	0.747813	0.999986	NA	NA	0	0	0	0	0	0	0	0	0	0	0	0	0	0	0	0	0	0	0	0	0	0	0	0	0	0	0	0
YGL188C-A		-0.0349126	0.136667	6	0.32682	0.0398209	6	0.272477	0.0654806	0.845365	3	0.051718	0.973221	3	0.050806	0.00233468	0.997675	0.0104907	0.999986	NA	NA	0	0	0	0	0	0	0	0	0	0	0	0	0	0	0	0	0	0	0	0	0	0	0	0	0	0	0	0
YGL190C	CDC55	-0.0195752	0.0666667	6	0.981792	0.0372966	6	0.903845	0.0187363	1.02121	3	0.123483	1.00348	3	0.173819	0.627692	0.3728	0.755439	0.999986	NA	NA	0	1	0	0	0	0	0	0	0	0	0	0	0	0	0	0	0	0	0	0	0	0	0	0	0	0	0	0
YGL191W	COX13	-0.0105024	0.226667	6	0.959357	0.0193939	6	0.891817	0.0332034	0.987659	3	0.037767	0.974398	3	0.086636	0.435693	0.564819	0.575398	0.999986	NA	NA	0	0	0	0	0	0	0	0	1	0	0	0	0	0	0	0	0	0	0	0	0	0	0	0	0	0	0	0
YGL192W	IME4	-0.0183854	0.16	6	0.976153	0.0337247	6	0.899732	0.0363195	0.794507	3	0.165816	0.895189	3	0.08124	0.0193684	0.980693	0.0506136	0.999986	NA	NA	0	0	0	0	0	0	0	0	0	0	0	0	0	0	0	0	0	0	0	0	0	0	0	0	0	0	0	0
YGL194C	HOS2	-0.0181266	0.163333	6	0.880485	0.0409652	6	0.81001	0.0415121	0.996843	3	0.057343	1.06662	3	0.067813	0.575544	0.424965	0.707612	0.999986	840.667	NA	0	0	0	0	0	0	0	0	0	0	0	0	1	0	0	0	0	0	0	0	0	0	0	0	0	0	0	1
YGL195W	GCN1	0.0223	0.09	6	0.854835	0.0379289	6	0.826312	0.028451	0.912102	3	0.031821	0.944428	3	0.099232	0.0110676	0.98897	0.0314437	0.999986	731.308	NA	0	0	0	0	0	0	0	0	0	0	0	0	0	0	0	0	0	0	0	0	0	0	0	1	1	0	0	1
YGL196W	DSD1	-0.0130156	0.326667	6	1.00696	0.0586807	6	0.934075	0.065356	0.993137	3	0.115169	0.978964	3	0.093791	0.409738	0.590767	0.548531	0.999986	818.393	NA	0	0	0	0	0	0	0	0	0	0	0	0	0	0	0	0	0	0	0	0	0	0	0	0	0	0	0	0
YGL197W	MDS3	-0.00321159	0.423333	6	1.01863	0.0313078	6	0.954858	0.0326369	0.897139	3	0.048943	0.997792	3	0.028325	0.00766307	0.992364	0.0235145	0.999986	831.468	NA	0	0	0	0	0	0	0	0	0	0	0	0	0	0	0	0	0	0	0	0	0	0	0	0	0	0	0	0
YGL198W	YIP4	0.00553701	0.39	6	0.992762	0.0476587	6	0.939275	0.040856	1.01744	3	0.055395	0.972744	3	0.049031	0.757712	0.242695	0.860057	0.999986	783.237	NA	0	0	0	0	0	0	0	0	0	0	0	0	0	0	0	0	0	0	0	0	0	0	0	0	0	0	0	0
YGL199C		-0.000626388	0.476667	9	0.985566	0.0347878	9	0.926343	0.0246826	0.997099	3	0.085331	0.923941	3	0.071823	0.577072	0.423437	0.708763	0.999986	834.646	NA	NA	NA	NA	NA	NA	NA	NA	NA	NA	NA	NA	NA	NA	NA	NA	NA	NA	NA	NA	NA	NA	NA	NA	NA	NA	NA	NA	NA
YGL200C	EMP24	0.0134231	0.356667	6	0.796942	0.0876138	6	0.762983	0.0332329	0.59949	3	0.047119	0.425167	3	0.272423	0.00153649	0.99847	0.0100953	0.999986	762.818	NA	0	0	0	0	0	0	0	0	0	0	0	0	0	0	0	0	0	0	0	0	0	0	0	0	0	0	0	0
YGL202W	ARO8	-0.0163576	0.0566667	12	0.896083	0.0246353	12	0.82645	0.0296243	1.02551	6	0.104947	1.01628	6	0.099655	0.603442	0.396912	0.733626	0.999986	777.117	NA	0	0	0	0	0	0	0	0	0	0	0	0	0	0	0	0	0	0	0	0	0	0	0	0	0	0	0	0
YGL203C	KEX1	0.0169598	0.14	6	0.984792	0.0310612	6	0.943202	0.0296508	1.00498	3	0.103174	0.948131	3	0.080111	0.642355	0.358131	0.76711	0.999986	742.059	NA	0	0	0	0	0	0	0	0	0	0	0	0	0	0	0	0	0	0	0	0	0	0	0	0	0	0	0	0
YGL205W	POX1	-0.0179546	0.0533333	6	0.952817	0.0298916	6	0.878213	0.0136953	0.805374	3	0.078865	0.983852	3	0.12734	0.00218729	0.997822	0.0103631	0.999986	749.005	NA	0	0	0	0	0	0	0	0	0	0	0	0	0	0	0	0	0	0	0	0	0	0	0	0	0	0	0	0
YGL206C	CHC1	-0.0082308	0.246667	6	0.967008	0.0196483	6	0.901285	0.0230979	1.03356	3	0.165597	1.05184	3	0.037264	0.52618	0.474338	0.66187	0.999986	1529.26	NA	0	0	0	0	0	0	0	0	0	0	0	0	0	0	0	0	0	0	0	0	0	0	0	0	0	0	0	0
YGL208W	SIP2	-0.0139527	0.09	6	0.941998	0.0282318	6	0.87204	0.0123265	0.754475	3	0.028502	1.02197	3	0.059742	0.00157587	0.998431	0.0100953	0.999986	797.091	NA	0	0	0	0	0	1	0	0	0	0	0	0	0	0	0	0	0	0	0	0	0	0	0	0	0	0	0	1
YGL209W	MIG2	-0.00544072	0.383333	6	0.937435	0.0301265	6	0.87626	0.0372874	0.731113	3	0.141495	1.02524	3	0.083263	0.0018018	0.998206	0.0100953	0.999986	823.326	NA	0	0	0	0	0	0	0	1	0	0	0	0	0	0	0	0	0	0	1	0	0	0	0	0	0	0	0	0
YGL210W	YPT32	0.0179664	0.13	6	0.930912	0.0136328	6	0.893532	0.0383646	0.835354	3	0.01797	0.973179	3	0.089914	0.00183965	0.998168	0.0100953	0.999986	782.376	NA	0	0	0	0	0	0	0	0	0	0	0	0	0	0	0	0	0	0	0	0	0	0	0	0	0	0	0	0
YGL211W	NCS6	0.0148691	0.18	12	0.870363	0.0509573	12	0.833486	0.0459104	0.965983	6	0.131636	0.97007	6	0.132992	0.347945	0.652394	0.484548	0.999986	NA	NA	0	0	0	0	0	0	0	0	0	0	0	0	0	0	0	0	0	0	0	0	0	0	0	0	0	0	0	0
YGL212W	VAM7	-0.0224783	0.276667	6	0.798208	0.0882251	6	0.728273	0.0396179	0.885896	3	0.082038	0.997823	3	0.090964	0.0142908	0.985756	0.0388056	0.999986	764.379	NA	0	0	0	0	0	0	0	0	0	0	0	0	0	0	0	0	0	0	0	0	0	0	0	0	0	0	0	0
YGL213C	SKI8	-0.0302428	0.01	6	0.866308	0.024255	6	0.78456	0.0304818	0.966896	3	0.072687	0.981567	3	0.015854	0.189859	0.810493	0.304768	0.999986	887.87	NA	0	0	0	0	0	0	0	0	0	0	0	1	1	0	0	1	0	0	1	0	0	1	0	0	0	0	0	0
YGL214W		-0.00417505	0.36	9	0.942903	0.0379253	9	0.882669	0.0385713	1.05787	3	0.077745	1.01148	3	0.043576	0.931148	0.0690244	0.981057	0.999986	957.817	large	NA	NA	NA	NA	NA	NA	NA	NA	NA	NA	NA	NA	NA	NA	NA	NA	NA	NA	NA	NA	NA	NA	NA	NA	NA	NA	NA	NA
YGL215W	CLG1	-0.0131525	0.24	6	0.878705	0.0361077	6	0.81331	0.0261404	0.675983	3	0.020415	0.996703	3	0.077812	0.00154952	0.998457	0.0100953	0.999986	758.475	NA	0	0	0	0	0	0	0	0	0	0	0	0	0	0	0	0	0	0	0	0	0	0	0	0	0	0	0	0
YGL216W	KIP3	-0.0110304	0.333333	6	1.00441	0.0364297	6	0.933665	0.0346724	1.05179	3	0.056712	0.889278	3	0.045266	0.931492	0.0686796	0.981057	0.999986	734.031	NA	0	1	0	0	0	0	0	0	0	0	0	0	0	0	0	0	0	0	0	0	0	0	0	0	0	0	0	0
YGL217C		0.0124033	0.166667	9	0.966087	0.0385147	9	0.921052	0.0255885	0.999898	3	0.112188	0.996389	3	0.119619	0.506484	0.494034	0.641985	0.999986	774.606	NA	NA	NA	NA	NA	NA	NA	NA	NA	NA	NA	NA	NA	NA	NA	NA	NA	NA	NA	NA	NA	NA	NA	NA	NA	NA	NA	NA	NA
YGL218W		-0.0232684	0.0366667	6	0.890042	0.0311971	6	0.813857	0.0201718	1.0566	3	0.017144	1.03522	3	0.01414	0.967358	0.0327373	0.997758	0.999986	809.909	small	NA	NA	NA	NA	NA	NA	NA	NA	NA	NA	NA	NA	NA	NA	NA	NA	NA	NA	NA	NA	NA	NA	NA	NA	NA	NA	NA	NA
YGL219C	MDM34	-0.0454982	0.23	6	0.755152	0.111329	6	0.664757	0.0811627	1.25972	3	0.239083	0.895999	3	0.150283	0.994359	0.00566243	0.99854	0.681633	733.341	NA	0	0	0	0	0	0	0	0	0	0	0	0	0	0	0	0	0	0	0	0	0	0	0	0	0	0	0	0
YGL220W	FRA2	-0.00409203	0.363333	6	0.911875	0.0425068	6	0.853568	0.0493908	0.978991	3	0.048597	0.992564	3	0.033139	0.300798	0.699655	0.434506	0.999986	730.946	small	0	0	0	0	0	0	0	0	0	0	0	0	0	0	0	0	0	0	1	0	0	0	0	0	0	0	0	0
YGL221C	NIF3	-0.00138981	0.49	6	0.956148	0.0308615	6	0.897912	0.0341841	0.890692	3	0.039166	1.00041	3	0.078814	0.00517783	0.994842	0.0171165	0.999986	834.017	NA	0	0	0	0	0	0	0	0	0	0	0	0	0	0	0	0	0	0	0	0	0	0	0	0	0	0	0	0
YGL222C	EDC1	0.0022258	0.463333	6	0.988368	0.0257622	6	0.931832	0.031474	0.890198	3	0.096047	1.0089	3	0.03344	0.0194913	0.98057	0.0508791	0.999986	759.512	NA	0	0	0	0	0	0	0	0	0	0	0	0	0	0	0	0	0	0	0	0	1	1	0	0	1	0	0	0
YGL223C	COG1	-0.0115246	0.286667	6	0.692643	0.0376699	6	0.639938	0.0274783	0.949494	3	0.041323	0.917041	3	0.067008	0.0928931	0.907323	0.182285	0.999986	815.13	NA	0	0	0	0	0	0	0	0	0	0	0	0	0	0	0	0	0	0	0	0	0	0	0	0	0	0	0	0
YGL224C	SDT1	-0.0133027	0.146667	12	0.987988	0.0329839	12	0.915945	0.0392862	1.03934	6	0.121562	0.956034	6	0.092885	0.699886	0.300433	0.812913	0.999986	781.866	NA	0	0	0	0	0	0	0	0	0	0	0	0	0	0	0	0	0	0	0	0	0	0	0	0	0	0	0	0
YGL226C-A	OST5	-0.0106287	0.36	6	1.03567	0.0617948	6	0.963465	0.0611253	1.00284	3	0.021243	0.991154	3	0.049594	0.68132	0.319145	0.797927	0.999986	1107.99	NA	0	0	0	0	0	0	0	1	0	0	0	0	0	0	0	0	0	0	0	0	0	0	0	0	0	0	0	0
YGL226W	MTC3	0.0130881	0.16	6	0.962897	0.0194117	6	0.918737	0.0269466	0.973393	3	0.006399	0.986569	3	0.026221	0.247191	0.753219	0.37328	0.999986	799.335	NA	0	0	0	0	0	0	0	0	1	0	0	0	0	0	0	0	0	0	0	0	0	0	0	0	0	0	0	0
YGL227W	VID30	-0.0048634	0.343333	6	0.941118	0.0287827	6	0.880302	0.021668	0.870609	3	0.048463	0.962186	3	0.013797	0.00350508	0.996509	0.0131681	0.999986	771.672	NA	0	0	0	0	0	0	0	1	0	0	0	0	0	0	0	0	0	0	0	0	0	0	0	0	0	0	0	0
YGL228W	SHE10	-0.0091471	0.286667	6	0.967435	0.0173665	6	0.90077	0.0342582	0.893009	3	0.068085	0.922865	3	0.134877	0.0146731	0.985375	0.039552	0.999986	752.743	NA	0	0	0	0	0	0	0	0	0	0	0	0	0	0	0	0	0	0	0	0	0	0	0	0	0	0	0	0
YGL229C	SAP4	0.00971586	0.256667	6	1.0009	0.0360528	6	0.951108	0.0256325	0.806949	3	0.082453	0.976229	3	0.088221	0.00184731	0.99816	0.0100953	0.999986	851.452	NA	0	1	0	0	0	0	0	0	0	0	0	0	0	0	0	0	0	0	0	0	0	0	0	0	0	0	0	0
YGL230C		-0.0246943	0.05	6	0.977855	0.0289529	6	0.895023	0.0282732	0.932917	3	0.042961	0.993436	3	0.02853	0.0386492	0.96146	0.0898687	0.999986	760.098	NA	0	0	0	0	0	0	0	0	0	0	0	0	0	0	0	0	0	0	0	0	0	0	0	0	0	0	0	0
YGL231C	EMC4	0.0141657	0.273333	6	0.970762	0.0493858	6	0.927212	0.0353945	1.00268	3	0.164416	0.991475	3	0.104685	0.24596	0.754449	0.372243	0.999986	766.938	NA	0	0	0	0	0	0	0	0	0	0	0	0	0	0	0	0	0	0	0	0	0	0	0	0	0	0	1	0
YGL232W	TAN1	0.0390413	0.01	6	0.948682	0.0395951	6	0.93132	0.0150887	1.01896	3	0.062679	0.976011	3	0.040144	0.747438	0.252977	0.852842	0.999986	837.453	NA	0	0	0	0	0	0	0	0	0	0	0	0	0	0	0	0	0	0	0	0	0	0	0	0	0	0	0	0
YGL234W	ADE5,7	-0.00316645	0.406667	6	0.992255	0.0383058	6	0.930095	0.0368307	1.02139	3	0.16134	1.0174	3	0.068567	0.339849	0.660627	0.477384	0.999986	809.518	NA	0	0	0	0	0	0	0	0	0	0	0	0	0	0	0	0	0	0	0	0	0	0	0	0	0	0	0	0
YGL235W		-0.0382123	0.04	9	0.933792	0.042202	9	0.840062	0.0499535	0.935724	3	0.117123	1.02866	3	0.007673	0.118205	0.882052	0.218358	0.999986	802.847	NA	0	0	0	0	0	0	0	0	0	0	0	0	0	0	0	0	0	0	0	0	0	0	0	0	0	0	0	0
YGL236C	MTO1	0.0286094	0.04	6	1.00082	0.0201199	6	0.969927	0.0445718	1.0608	3	0.029619	0.969041	3	0.029994	0.96966	0.0304298	0.998179	0.999986	775.933	NA	0	0	0	0	0	0	0	0	0	0	0	0	0	0	0	0	0	0	0	0	0	0	0	0	0	0	0	0
YGL237C	HAP2	0.0090066	0.193333	12	0.993049	0.0280694	12	0.943015	0.0306801	1.06725	6	0.138705	0.959761	6	0.089559	0.853243	0.146968	0.93014	0.999986	703.765	NA	0	0	0	0	0	0	0	0	1	0	0	0	0	0	0	0	0	0	1	0	0	0	0	0	0	0	0	0
YGL240W	DOC1	-0.00287643	0.483333	9	0.920809	0.0946487	9	0.863187	0.102675	0.831509	3	0.360439	0.977357	3	0.105263	0.432623	0.567889	0.572132	0.999986	766.269	NA	0	1	0	0	0	0	0	0	0	0	0	0	1	0	0	0	0	0	0	0	0	0	0	0	0	0	0	0
YGL241W	KAP114	-0.00832761	0.243333	6	0.944243	0.0309841	6	0.879777	0.0223501	0.989592	3	0.055867	0.979483	3	0.007192	0.454704	0.545811	0.59347	0.999986	830.766	NA	0	0	0	0	0	0	0	0	0	0	0	0	0	0	0	0	0	0	0	0	0	0	0	0	0	0	0	0
YGL242C		-0.0459312	0.0233333	6	1.0243	0.0459058	6	0.91747	0.0489905	1.47728	3	0.828827	0.836312	3	0.261396	0.893934	0.106304	0.957929	0.999986	751.147	NA	0	0	0	0	0	0	0	0	0	0	0	0	0	0	0	0	0	0	0	0	0	0	0	0	0	0	0	0
YGL243W	TAD1	0.0014138	0.443333	6	1.00401	0.0194999	6	0.945727	0.0337896	0.957811	3	0.114395	0.971772	3	0.026261	0.422419	0.57809	0.56174	0.999986	747.959	NA	0	0	0	0	0	0	0	0	0	0	0	0	0	0	0	0	0	0	0	0	0	0	0	0	0	0	0	0
YGL244W	RTF1	-0.0184738	0.25	6	0.61764	0.0540148	6	0.562445	0.0622647	0.502051	3	0.036355	0.954665	3	0.046033	0.00153649	0.99847	0.0100953	0.999986	810.545	NA	0	0	0	0	0	0	0	0	0	0	1	0	1	1	1	1	1	0	1	0	1	0	0	0	0	0	0	1
YGL246C	RAI1	-0.0688931	0.15	6	0.468903	0.0888286	5	0.372132	0.140341	1.39992	3	0.124342	0.904569	3	0.137246	0.998384	0.00162296	0.99854	0.681633	670.517	small	0	0	0	0	0	0	0	0	0	0	0	0	0	0	1	0	0	1	1	0	1	1	0	0	0	0	0	0
YGL248W	PDE1	0.0327134	0.00666667	6	0.982328	0.0424212	6	0.956638	0.018659	0.933146	3	0.106626	0.998881	3	0.051228	0.118205	0.882052	0.218358	0.999986	820.853	NA	0	0	0	0	0	0	0	0	0	0	0	0	0	0	0	0	0	0	0	0	0	0	0	0	0	0	0	0
YGL249W	ZIP2	-0.00435672	0.396667	6	0.999455	0.0383635	6	0.935677	0.0420379	0.889107	3	0.031008	0.997574	3	0.074073	0.00441797	0.995599	0.0152574	0.999986	855.597	NA	0	0	0	0	0	0	0	0	0	0	0	1	0	0	0	0	0	0	0	0	0	0	0	0	0	0	0	0
YGL250W	RMR1	0.0152874	0.0733333	6	0.907492	0.0250471	6	0.868825	0.0125069	0.935573	3	0.05301	1.03678	3	0.049791	0.0583331	0.941818	0.126033	0.999986	737.321	NA	0	0	0	0	0	0	0	0	0	0	0	1	0	0	0	0	0	0	0	0	0	0	0	0	0	0	0	0
YGL251C	HFM1	-0.0252981	0.146667	6	1.04243	0.0370356	6	0.955158	0.0537334	0.933508	3	0.031338	0.952269	3	0.030693	0.0304298	0.96966	0.0735042	0.999986	717.768	NA	0	0	0	0	0	0	0	0	0	1	0	1	0	0	0	0	0	0	0	0	0	0	0	0	0	0	0	0
YGL252C	RTG2	-0.0175773	0.19	6	0.868167	0.0421118	6	0.798973	0.0417933	0.88722	3	0.035521	1.01848	3	0.021891	0.00443483	0.995582	0.0152826	0.999986	791.85	NA	0	0	0	0	0	0	0	0	0	0	0	0	1	0	0	0	0	0	1	0	0	0	0	0	0	0	0	0
YGL253W	HXK2	-0.0044869	0.38	6	0.933308	0.0262959	4	0.873332	0.0223984	0.674244	3	0.362913	0.722479	3	0.596418	0.00253154	0.997479	0.0108512	0.999986	674.723	small	0	0	0	0	0	0	0	1	1	0	0	0	0	0	0	0	0	0	0	0	0	0	0	0	0	0	0	0
YGL254W	FZF1	-0.00357031	0.423333	6	1.00122	0.0380694	6	0.93812	0.0605547	0.973918	3	0.032758	1.01095	3	0.014569	0.266893	0.733534	0.397394	0.999986	787.574	NA	0	0	0	0	0	0	0	0	0	0	0	0	0	0	0	0	0	0	1	0	0	0	0	0	0	0	0	0
YGL255W	ZRT1	-0.0355979	0.26	6	0.756502	0.113491	6	0.675927	0.0926171	0.815649	3	0.035707	1.0097	3	0.016822	0.00174271	0.998265	0.0100953	0.999986	748.162	NA	0	0	0	0	0	0	0	0	0	0	0	0	0	0	0	0	0	0	0	0	0	0	0	0	0	0	0	0
YGL256W	ADH4	-0.0121806	0.253333	6	1.02184	0.0437969	6	0.94891	0.0384062	1.03024	3	0.041756	0.999907	3	0.031387	0.871727	0.128546	0.944272	0.999986	788.777	NA	0	0	0	0	0	0	0	0	1	0	0	0	0	0	0	0	0	0	0	0	0	0	0	0	0	0	0	0
YGL257C	MNT2	-0.013891	0.28	6	1.02411	0.033616	6	0.94933	0.0510786	0.991822	3	0.017923	1.0295	3	0.05472	0.537039	0.463477	0.67165	0.999986	765.955	NA	0	0	0	0	0	0	0	1	0	0	0	0	0	0	0	0	0	0	0	0	0	0	0	0	0	0	0	0
YGL258W	VEL1	-0.00878696	0.37	6	0.941535	0.0607266	6	0.87677	0.0371823	0.831819	3	0.145291	1.00128	3	0.126783	0.033993	0.966105	0.0803289	0.999986	732.61	NA	0	0	0	0	0	0	0	0	0	0	0	0	0	0	0	0	0	0	0	0	0	0	0	0	0	0	0	0
YGL259W	YPS5	-0.00549482	0.33	6	0.984433	0.0360661	6	0.92041	0.0235225	0.927828	3	0.054761	0.966863	3	0.037253	0.0379998	0.962108	0.0884877	0.999986	796.609	NA	0	0	0	0	0	0	0	0	0	0	0	0	0	0	0	0	0	0	0	0	0	0	0	0	0	0	0	0
YGL260W		-0.0212719	0.216667	6	1.0302	0.0535562	6	0.947682	0.0391909	0.87451	3	0.065053	1.01108	3	0.030748	0.0053351	0.994685	0.0175516	0.999986	784.316	NA	0	0	0	0	0	0	0	0	0	0	0	0	0	0	0	0	0	0	0	0	0	0	0	0	0	0	0	0
YGL261C	PAU11	-0.0170136	0.09	6	0.96912	0.0200982	6	0.894488	0.0340092	0.798735	3	0.030763	1.0444	3	0.029638	0.00165044	0.998356	0.0100953	0.999986	709.067	NA	0	0	0	0	0	0	0	0	0	0	0	0	0	0	0	0	0	0	0	0	0	0	0	0	0	0	0	0
YGL262W		0.0218684	0.12	6	0.937897	0.0325767	6	0.904003	0.0403119	0.741456	3	0.0936	1.04767	3	0.028997	0.00162296	0.998384	0.0100953	0.999986	755.478	NA	0	0	0	0	0	0	0	0	0	0	0	0	0	0	0	0	0	0	0	0	0	0	0	0	0	0	0	0
YGL263W	COS12	-0.0139223	0.263333	6	0.995942	0.046169	6	0.922807	0.0166572	0.796249	3	0.059473	1.01848	3	0.06443	0.00172101	0.998286	0.0100953	0.999986	740.005	NA	0	0	0	0	0	0	0	0	0	0	0	0	0	0	0	0	0	0	0	0	0	0	0	0	0	0	0	0
YGR001C		0.0121178	0.33	6	0.991907	0.0320908	6	0.945052	0.0536004	1.01511	3	0.107473	0.988862	3	0.072884	0.654416	0.346064	0.776673	0.999986	760.924	NA	0	0	0	0	0	0	0	0	0	0	0	0	0	0	0	0	0	0	0	0	0	0	0	0	0	0	0	0
YGR003W	CUL3	0.0445735	0	6	0.9839	0.0261606	6	0.969977	0.0290959	0.968168	3	0.085718	0.995396	3	0.04252	0.344626	0.655853	0.481833	0.999986	787.673	NA	0	0	0	0	0	0	0	0	0	0	0	0	0	0	0	0	0	0	0	0	0	0	0	0	0	0	0	0
YGR004W	PEX31	0.00681107	0.346667	6	0.966563	0.0250064	6	0.915908	0.0409019	0.991001	3	0.017092	0.986152	3	0.010049	0.509597	0.490922	0.645076	0.999986	832.221	NA	0	0	0	0	0	0	0	0	0	0	0	0	0	0	0	0	0	0	0	0	0	0	0	0	0	0	0	0
YGR006W	PRP18	-0.002747	0.346667	3	0.0775333	0.0165535	3	0.0701767	0.0173147	0.317422	3	0.004382	0.037304	3	0.004068	0.00142977	0.998576	0.0100953	0.999986	1116.05	large	0	0	0	0	0	0	0	0	0	0	0	0	0	0	0	0	0	0	0	0	1	1	0	0	0	0	0	0
YGR007W	ECT1	-0.0197634	0.00666667	6	0.956592	0.0217082	6	0.879955	0.010344	0.814151	3	0.009238	1.00616	3	0.067618	0.00169246	0.998315	0.0100953	0.999986	858.571	NA	0	0	0	0	0	0	0	0	0	0	0	0	0	0	0	0	0	0	0	0	0	0	0	0	0	0	0	0
YGR008C	STF2	-0.0506109	0.00333333	6	0.98677	0.0452228	6	0.877492	0.0307204	0.779241	3	0.039823	0.996989	3	0.040481	0.00161615	0.998391	0.0100953	0.999986	844.372	NA	0	0	0	0	0	0	0	0	0	0	0	0	0	0	0	0	0	0	0	0	0	0	0	0	0	0	0	0
YGR010W	NMA2	-0.00272751	0.493333	6	0.987472	0.0597828	6	0.926035	0.0455338	0.998251	3	0.131806	0.933973	3	0.070104	0.278123	0.722313	0.409532	0.999986	682.257	NA	0	0	0	0	0	0	0	0	0	0	0	0	0	0	0	0	0	0	0	0	0	0	0	0	0	0	0	0
YGR011W		-0.00748114	0.386667	9	0.987878	0.0461424	9	0.921663	0.035386	1.01965	3	0.133925	1.01752	3	0.108936	0.611847	0.388652	0.741773	0.999986	757.996	NA	NA	NA	NA	NA	NA	NA	NA	NA	NA	NA	NA	NA	NA	NA	NA	NA	NA	NA	NA	NA	NA	NA	NA	NA	NA	NA	NA	NA
YGR012W		0.012611	0.23	6	1.02809	0.022635	6	0.979582	0.0379632	1.03549	3	0.165204	0.914588	3	0.099464	0.423437	0.577072	0.562469	0.999986	726.86	NA	0	0	0	0	0	0	0	0	0	0	0	0	0	0	0	0	0	0	0	0	0	0	0	0	0	0	0	0
YGR014W	MSB2	-0.0386459	0.00333333	6	0.991732	0.0179017	6	0.894123	0.0294784	0.985039	3	0.036946	0.973615	3	0.045441	0.441845	0.558669	0.581598	0.999986	787.793	NA	0	0	0	0	0	0	0	0	0	0	0	0	0	0	0	0	0	0	0	0	0	0	0	0	0	0	0	0
YGR015C		-0.00314168	0.403333	6	0.988943	0.0244931	6	0.927005	0.0298406	0.9517	3	0.052586	1.03112	3	0.018746	0.133245	0.867035	0.238239	0.999986	794.92	NA	0	0	0	0	0	0	0	0	0	0	0	0	0	0	0	0	0	0	0	0	0	0	0	0	0	0	0	0
YGR016W		-0.00437256	0.31	6	1.0076	0.0255003	6	0.94332	0.0210526	0.99851	3	0.093732	0.955319	3	0.07713	0.583171	0.417336	0.714971	0.999986	838.841	NA	0	0	0	0	0	0	0	0	0	0	0	0	0	0	0	0	0	0	0	0	0	0	0	0	0	0	0	0
YGR017W		-0.00816218	0.326667	6	0.981142	0.0265296	6	0.914647	0.0409068	0.873585	3	0.046811	1.00955	3	0.053258	0.00399908	0.996016	0.014338	0.999986	779.926	NA	0	0	0	0	0	0	0	0	0	0	0	0	0	0	0	0	0	0	0	0	0	0	0	0	0	0	0	0
YGR018C		-0.021318	0.143333	9	0.950161	0.0376267	9	0.872352	0.0415862	0.805096	3	0.075299	1.01845	3	0.119872	0.00215178	0.997857	0.0103173	0.999986	852.399	NA	0	0	0	0	0	0	0	0	0	0	0	0	0	0	0	0	0	0	0	0	0	0	0	0	0	0	0	0
YGR019W	UGA1	-0.0389021	0	6	0.98033	0.0322884	6	0.883143	0.0335539	0.819871	3	0.025043	0.968855	3	0.019695	0.00172821	0.998279	0.0100953	0.999986	972.646	NA	0	0	0	0	0	0	0	0	0	0	0	0	0	0	0	0	0	0	0	0	0	0	0	0	0	0	0	0
YGR020C	VMA7	-0.139801	0	3	0.392297	0.0143349	6	0.229172	0.0820737	0.972782	3	0.030068	0.94864	3	0.025073	0.257993	0.742427	0.386788	0.999986	987.362	NA	0	0	0	0	0	0	0	0	0	0	0	0	0	0	0	0	0	0	0	0	0	0	0	0	0	0	0	0
YGR021W		-0.00566443	0.426667	6	0.986907	0.0457238	6	0.922567	0.037054	1.06472	3	0.049174	0.976566	3	0.015018	0.968295	0.0317975	0.997758	0.999986	743.941	NA	0	0	0	0	0	0	0	0	0	0	0	0	0	0	0	0	0	0	0	0	0	0	0	0	0	0	0	0
YGR022C		0.0301463	0.03	9	0.983686	0.0289341	9	0.955348	0.0417851	0.839082	3	0.06136	0.95645	3	0.049592	0.00245106	0.997559	0.0107416	0.999986	821.958	NA	NA	NA	NA	NA	NA	NA	NA	NA	NA	NA	NA	NA	NA	NA	NA	NA	NA	NA	NA	NA	NA	NA	NA	NA	NA	NA	NA	NA
YGR023W	MTL1	0.00877056	0.25	6	0.977095	0.0337652	6	0.927773	0.0184495	0.862345	3	0.027759	1.01435	3	0.033633	0.00239223	0.997617	0.0106002	0.999986	747.757	NA	0	0	0	0	0	0	0	0	0	0	0	0	0	0	0	0	0	0	0	0	0	0	0	0	0	0	0	0
YGR025W		0.0283297	0.0266667	9	0.949431	0.0439631	9	0.921313	0.0288028	0.935968	3	0.145761	0.910938	3	0.148279	0.271185	0.729246	0.402534	0.999986	813.966	NA	NA	NA	NA	NA	NA	NA	NA	NA	NA	NA	NA	NA	NA	NA	NA	NA	NA	NA	NA	NA	NA	NA	NA	NA	NA	NA	NA	NA
YGR026W		0.0236136	0.106667	6	0.970755	0.0346562	6	0.936653	0.036943	1.0336	3	0.134257	1.0211	3	0.051286	0.672449	0.328021	0.790049	0.999986	763.431	NA	0	0	0	0	0	0	0	0	0	0	0	0	0	0	0	0	0	0	0	0	0	0	0	0	0	0	0	0
YGR027C	RPS25A	-0.00407572	0.486667	6	0.860933	0.0454752	6	0.805672	0.043727	1.03198	3	0.048241	1.04187	3	0.063893	0.87577	0.124497	0.94758	0.999986	789.389	NA	0	0	0	0	0	0	1	0	0	0	0	0	0	0	0	0	0	0	0	0	0	0	0	0	0	0	0	0
YGR028W	MSP1	-0.0189519	0.163333	6	0.97781	0.0515517	6	0.900723	0.0185357	0.861907	3	0.103862	1.09389	3	0.05662	0.0109921	0.989045	0.0313221	0.999986	725.456	NA	0	0	0	0	0	0	0	0	0	0	0	0	0	0	0	0	0	0	0	0	0	0	0	0	0	0	0	0
YGR031W	IMO32	-0.00883696	0.41	6	0.96968	0.0531365	6	0.903192	0.0468483	1.00196	3	0.066335	0.987211	3	0.055298	0.516337	0.484181	0.651886	0.999986	755.438	NA	0	0	0	0	0	0	0	0	0	0	0	0	0	0	0	0	0	0	0	0	0	0	0	0	0	0	0	0
YGR032W	GSC2	-0.00796629	0.376667	6	0.970897	0.0507721	6	0.905207	0.0355657	1.0136	3	0.173596	0.865133	3	0.143362	0.730106	0.270324	0.836853	0.999986	744.297	NA	0	0	0	1	0	0	0	1	0	0	0	0	0	0	0	0	0	0	0	0	0	0	0	0	0	0	0	0
YGR033C	TIM21	0.0115377	0.25	6	0.971637	0.0415054	6	0.925407	0.0441714	0.960317	3	0.057192	0.986147	3	0.038946	0.19844	0.801922	0.315476	0.999986	751.198	NA	0	0	0	0	0	0	0	0	0	0	0	0	0	0	0	0	0	0	0	0	0	0	0	0	0	0	0	0
YGR034W	RPL26B	0.00916316	0.393333	6	0.865848	0.0487807	6	0.823533	0.0502943	0.945096	3	0.123513	0.957011	3	0.037917	0.139787	0.860502	0.247352	0.999986	838.958	NA	0	0	0	0	0	0	1	0	0	0	0	0	0	0	0	0	0	0	0	0	0	0	0	0	0	0	0	0
YGR035C		0.0308666	0.09	6	0.964133	0.0390411	6	0.937678	0.0469577	0.978097	3	0.082236	0.990401	3	0.042178	0.256734	0.743685	0.385504	0.999986	769.991	NA	0	0	0	0	0	0	0	0	0	0	0	0	0	0	0	0	0	0	0	0	0	0	0	0	0	0	0	0
YGR035W-A		-0.0345258	0.06	6	0.978278	0.0366223	6	0.88559	0.0391918	0.96541	3	0.113132	0.949335	3	0.094108	0.19305	0.807306	0.308134	0.999986	NA	NA	0	0	0	0	0	0	0	0	0	0	0	0	0	0	0	0	0	0	0	0	0	0	0	0	0	0	0	0
YGR036C	CAX4	-0.00512316	0.516667	6	0.422352	0.0864905	5	0.392118	0.0676995	0.866424	3	0.115516	0.967007	3	0.033919	0.0208219	0.979243	0.0535382	0.999986	883.48	large	0	0	0	0	0	0	0	1	0	0	0	0	0	0	0	0	0	0	0	0	0	0	0	0	0	0	0	0
YGR037C	ACB1	-0.0426063	0	12	0.911088	0.0248037	12	0.814314	0.0238094	1.00432	6	0.066876	0.929454	6	0.03829	0.711285	0.289028	0.823358	0.999986	744.828	NA	0	0	0	0	0	0	0	0	0	0	0	0	0	0	0	0	0	0	0	0	0	0	0	0	0	0	0	0
YGR038W	ORM1	0.0103296	0.196667	6	0.963595	0.0247873	6	0.916635	0.0179248	0.834805	3	0.045969	1.00363	3	0.099683	0.00194951	0.998059	0.0100953	0.999986	741.454	NA	0	0	0	0	0	0	0	0	0	0	0	0	0	0	0	0	0	0	0	0	0	0	0	0	0	0	0	0
YGR039W		-0.0198278	0.0766667	6	1.0035	0.0275214	6	0.924012	0.0250006	0.953372	3	0.038554	1.01828	3	0.048719	0.106782	0.893457	0.202248	0.999986	757.046	NA	NA	NA	NA	NA	NA	NA	NA	NA	NA	NA	NA	NA	NA	NA	NA	NA	NA	NA	NA	NA	NA	NA	NA	NA	NA	NA	NA	NA
YGR040W	KSS1	0.0125402	0.176667	6	0.928088	0.0324675	6	0.88545	0.0344206	0.803721	3	0.146815	1.04422	3	0.07153	0.00771813	0.992309	0.0236531	0.999986	756.534	NA	0	0	1	0	0	1	0	0	0	0	0	0	0	0	0	0	0	0	0	0	0	0	0	0	0	0	0	1
YGR041W	BUD9	-0.00835422	0.27	6	1.01259	0.0176446	6	0.944032	0.0307764	0.938334	3	0.065909	1.01701	3	0.02737	0.0941969	0.906021	0.184089	0.999986	735.783	NA	0	1	0	0	1	0	0	0	0	0	0	0	0	0	0	0	0	0	0	0	0	0	0	0	0	0	0	0
YGR042W		-0.0614555	0	6	1.04836	0.0229071	6	0.92458	0.0370212	1.0175	3	0.09027	1.00242	3	0.036022	0.640411	0.360075	0.765935	0.999986	763.454	NA	0	0	0	0	0	0	0	0	0	0	0	0	0	0	0	0	0	0	0	0	0	0	0	0	0	0	0	0
YGR043C	NQM1	-0.0266015	0.0266667	6	0.954522	0.0202202	6	0.87117	0.0289732	0.802168	3	0.07574	1.04282	3	0.031019	0.00194147	0.998067	0.0100953	0.999986	748.86	NA	0	0	0	0	0	0	0	1	0	0	0	0	0	0	0	0	0	0	0	0	0	0	0	0	0	0	0	0
YGR044C	RME1	-0.0101974	0.326667	6	0.980773	0.0421948	6	0.912265	0.0433389	0.75495	3	0.10501	0.987399	3	0.027653	0.00167834	0.998329	0.0100953	0.999986	819.845	NA	0	1	0	0	0	1	0	0	0	0	0	0	0	0	0	0	0	0	1	0	0	0	0	0	0	0	0	0
YGR045C		0.00961919	0.346667	6	0.968242	0.0400612	6	0.920295	0.0512704	0.740415	3	0.143524	0.954034	3	0.068988	0.00200664	0.998002	0.010148	0.999986	831.856	NA	NA	NA	NA	NA	NA	NA	NA	NA	NA	NA	NA	NA	NA	NA	NA	NA	NA	NA	NA	NA	NA	NA	NA	NA	NA	NA	NA	NA
YGR049W	SCM4	-0.00558671	0.353333	6	0.997605	0.0145873	6	0.932707	0.0326998	1.00905	3	0.062785	0.968921	3	0.058287	0.607855	0.392645	0.737867	0.999986	794.832	NA	0	0	0	0	0	0	0	0	0	0	0	0	0	0	0	0	0	0	0	0	0	0	0	0	0	0	0	0
YGR050C		-0.00879588	0.3	6	0.965802	0.037424	6	0.899585	0.0299826	0.851968	3	0.304302	0.98023	3	0.191441	0.152904	0.847403	0.262795	0.999986	701.525	NA	0	0	0	0	0	0	0	0	0	0	0	0	0	0	0	0	0	0	0	0	0	0	0	0	0	0	0	0
YGR051C		0.00497252	0.376667	6	0.970877	0.0244042	6	0.918127	0.0573821	0.908539	3	0.078438	0.997844	3	0.090886	0.0386492	0.96146	0.0898687	0.999986	832.802	NA	NA	NA	NA	NA	NA	NA	NA	NA	NA	NA	NA	NA	NA	NA	NA	NA	NA	NA	NA	NA	NA	NA	NA	NA	NA	NA	NA	NA
YGR052W	FMP48	0.00473802	0.46	6	1.02967	0.0431219	6	0.97319	0.05326	0.684996	3	0.105857	1.02103	3	0.028861	0.00157587	0.998431	0.0100953	0.999986	804.652	NA	0	0	0	0	0	0	0	0	0	0	0	0	0	0	0	0	0	0	0	0	0	0	0	0	0	0	0	1
YGR053C		0.000240328	0.473333	6	0.958225	0.0378306	6	0.901495	0.0239531	0.87167	3	0.219455	0.961127	3	0.188918	0.134086	0.866195	0.239385	0.999986	713.238	NA	0	0	0	0	0	0	0	0	0	0	0	0	0	0	0	0	0	0	0	0	0	0	0	0	0	0	0	0
YGR054W		0.00743203	0.35	6	1.00384	0.055893	6	0.951585	0.0193154	0.888669	3	0.012674	0.977215	3	0.039968	0.00370144	0.996313	0.0136489	0.999986	781.273	NA	0	0	0	0	0	0	0	0	0	0	0	0	0	0	0	0	0	0	0	0	0	0	1	0	1	0	0	0
YGR055W	MUP1	0.0194329	0.21	6	0.729828	0.0479138	6	0.70587	0.0566424	1.02581	3	0.005258	0.948292	3	0.043648	0.895592	0.104644	0.959336	0.999986	827.104	NA	0	0	0	0	0	0	0	0	0	0	0	0	0	0	0	0	0	0	0	0	0	0	0	0	0	0	0	0
YGR056W	RSC1	-0.0650097	0	6	0.656647	0.0163667	6	0.552597	0.0504648	0.644977	3	0.053493	0.870003	3	0.052906	0.00154952	0.998457	0.0100953	0.999986	979.843	large	0	0	0	0	0	0	0	0	0	0	1	0	1	0	0	1	0	0	1	0	0	0	0	0	0	0	0	0
YGR057C	LST7	-0.0339444	0	6	0.88212	0.0246556	6	0.79573	0.0138145	0.532857	3	0.043301	1.02695	3	0.038856	0.00153649	0.99847	0.0100953	0.999986	857.052	NA	0	0	0	0	0	0	0	0	0	0	0	0	0	0	0	0	0	0	0	0	0	0	0	0	0	0	0	0
YGR058W	PEF1	-0.0183561	0.113333	6	0.948193	0.0330751	6	0.873463	0.0175723	1.04662	3	0.074416	0.995226	3	0.034275	0.889339	0.110907	0.955142	0.999986	766.919	NA	0	1	0	0	1	0	0	0	0	0	0	0	0	0	0	0	0	0	0	0	0	0	0	0	0	0	0	0
YGR059W	SPR3	-0.00186279	0.513333	6	0.977375	0.0467546	6	0.917403	0.0443027	0.992001	3	0.035401	1.05847	3	0.065145	0.482626	0.517892	0.619946	0.999986	763.623	NA	0	0	0	0	0	0	0	0	0	0	0	0	0	0	0	0	0	0	0	0	0	0	0	0	0	0	0	0
YGR061C	ADE6	-0.013845	0.246667	6	1.03301	0.0484365	6	0.95775	0.0203601	1.04086	3	0.085109	0.951482	3	0.062594	0.827935	0.172397	0.914834	0.999986	755.344	NA	0	0	0	0	0	0	0	0	0	0	0	0	0	0	0	0	0	0	0	0	0	0	0	0	0	0	0	0
YGR062C	COX18	0.00282378	0.43	12	0.998146	0.0285885	12	0.941626	0.0269628	1.01667	6	0.142811	0.957276	6	0.089129	0.660167	0.340169	0.780371	0.999986	728.81	NA	0	0	0	0	0	0	0	0	0	0	0	0	0	0	0	0	0	0	0	0	0	0	0	0	0	0	0	0
YGR063C	SPT4	-0.0389362	0.14	4	0.52864	0.0578563	5	0.458274	0.0481022	0.444885	3	0.034696	0.996706	3	0.064171	0.00152357	0.998483	0.0100953	0.999986	687.741	large	0	0	0	0	0	0	0	0	0	0	1	0	1	0	0	1	1	1	1	0	1	0	0	0	0	0	0	0
YGR064W		NA	NA	NA	NA	NA	NA	NA	NA	0.58992	3	0.264925	0.538266	3	0.436562	0.00189386	0.998114	0.0100953	0.999986	761.038	small	NA	NA	NA	NA	NA	NA	NA	NA	NA	NA	NA	NA	NA	NA	NA	NA	NA	NA	NA	NA	NA	NA	NA	NA	NA	NA	NA	NA
YGR066C		-0.0013847	0.493333	6	1.01883	0.0294797	6	0.956873	0.0553355	0.966667	3	0.051653	0.988274	3	0.070363	0.24596	0.754449	0.372243	0.999986	775.814	NA	0	0	0	0	0	0	0	0	0	0	0	0	0	0	0	0	0	0	0	0	0	0	0	0	0	0	0	0
[truncated: 3,167 more rows]
[truncated: 72 more columns]
