# Supplementary material for: Hsp70-associated chaperones have a critical role in buffering protein production costs
Source: eLife. 2018 Jan 29;7:e29845. doi: 10.7554/eLife.29845 (PMC5788500; doi:10.7554/eLife.29845)
Supplement: Supplementary file 2. — The table contains fitness and genetic interaction data of chaperone-deficient mutants overexpressing yEVenus driven by alternative promoters. This file contains the dataset used to create Figure 3—figure supplement 1C. [file elife-29845-supp2.xlsx]

## Sheet: README
This file contains information of the genetic interaction screen using alternative promoters
Legend for the sheet "data"
	Column name	Variable description
	deletion	standard name of the tested deletion strain
	yEVenus_promoter	promoter used to express yEVenus
	WT_control_mean	fitness of the wild type strain with control plasmid
	WT_control_N	number of replicates for wild type strain with control plasmid
	WT_yEVenus_mean	fitness of the wild type strain expressing yEVenus
	WT_yEVenus_N	number of replicates for wild type strain expressing yEVenus
	deletion_control_mean	fitness of the deletion strain with control plasmid
	deletion_control_N	number of replicates for deletion strain with control plasmid
	deletion_yEVenus_mean	fitness of the deletion strain expressing yEVenus
	deletion_yEVenus_N	number of replicates for deletion strain expressing yEVenus
	epsilon_mean	interaction value using mean fitness values (calculated by multiplicative model)
	bootstrap_pval_corrigated	P-values resulted by using bootstrap method, testing whether mean epsilon equals zero

## Sheet: data
deletion	yEVenus_promoter	WT_control_mean	WT_control_N	WT_yEVenus_mean	WT_yEVenus_N	deletion_control_mean	deletion_control_N	deletion_yEVenus_mean	deletion_yEVenus_N	epsilon_mean	bootstrap_pval_corrigated
STI1	pGPP1	1	120	0.867387	120	0.958601	56	0.449894	44	-0.381584	0
STI1	pPDC1	1	120	0.950908	119	0.836521	60	0.625663	58	-0.169791	0
STI1	pTAL1	1	120	0.873121	120	0.958601	56	0.423478	34	-0.413496	0
STI1	pTDH3	1	120	0.863737	120	0.836521	60	0.606089	56	-0.116446	0
STI1	pHSC82	1	3371	0.940546	3376	0.991383	6	0.878073	6	-0.0543683	0
YDJ1	pGPP1	1	120	0.921303	120	0.762368	48	0.644236	60	-0.0581358	0
YDJ1	pPDC1	1	120	0.947341	120	0.762368	48	0.641871	60	-0.0803507	0
YDJ1	pTAL1	1	120	0.891043	120	0.762368	48	0.585496	60	-0.0938065	0
YDJ1	pTDH3	1	120	0.840937	120	0.762368	48	0.432924	12	-0.208179	0
YDJ1	pHSC82	1	3371	0.940546	3376	0.783667	6	0.666968	6	-0.0701062	0
