# Supplementary material for: Hsp70-associated chaperones have a critical role in buffering protein production costs
Source: eLife. 2018 Jan 29;7:e29845. doi: 10.7554/eLife.29845 (PMC5788500; doi:10.7554/eLife.29845)
Supplement: Supplementary file 3. — This file contains information of the GFP co-IP assay performed on the yEVenus overexpressing strain. [file elife-29845-supp3.xlsx]

## Sheet: README
This file contains information of the GFP co-IP assay performed on the yEVenus overexpressing strain.
Legend for the sheet "data"
	Column name	Variable description
	protein	standard name of the corresponding protein
	protein_binding_affinity	peptide count fold change of yEVenus IP samples relative to the negative control IP samples
	chaperone_or_not	classification of proteins based on Rizzolo et al, 2017 (Rizzolo, Kamran, Jennifer Huen, Ashwani Kumar, Sadhna Phanse, James Vlasblom, Yoshito Kakihara, Hussein A. Zeineddine, et al. “Features of the Chaperone Cellular Network Revealed through Systematic Interaction Mapping.” Cell Reports 20, no. 11 (September 12, 2017): 2735–48. https://doi.org/10.1016/j.celrep.2017.08.074. )
	protein_folding	GO Slim category (1 = yes, 0 = no)
	Description	description of the corresponding protein (source: Saccharomyces Genome Database, http://yeastgenome.org)

## Sheet: data
protein	protein_binding_affinity	chaperone_or_not	protein_folding	Description
STI1	8.76	chaperone	1	Hsp90_cochaperone;_interacts_with_the_Ssa_group_of_the_cytosolic_Hsp70_chaperones_and_activates_Ssa1p_ATPase_activity;_interacts_with_Hsp90_chaperones_and_inhibits_their_ATPase_activity;_homolog_of_mammalian_Hop
LEU4	6.3	non-chaperone	0	Alpha-isopropylmalate_synthase_(2-isopropylmalate_synthase);_the_main_isozyme_responsible_for_the_first_step_in_the_leucine_biosynthesis_pathway;_LEU4_has_a_paralog,_LEU9,_that_arose_from_the_whole_genome_duplication
FPR1	5.35	non-chaperone	1	Peptidyl-prolyl_cis-trans_isomerase_(PPIase);_binds_to_the_drugs_FK506_and_rapamycin;_also_binds_to_the_nonhistone_chromatin_binding_protein_Hmo1p_and_may_regulate_its_assembly_or_function;_N-terminally_propionylated_in_vivo
RIM1	5.02	non-chaperone	0	ssDNA-binding_protein_essential_for_mitochondrial_genome_maintenance;_involved_in_mitochondrial_DNA_replication
SRY1	5.02	non-chaperone	0	3-hydroxyaspartate_dehydratase;_deaminates_L-threo-3-hydroxyaspartate_to_form_oxaloacetate_and_ammonia;_required_in_the_presence_of_hydroxyaspartate;_highly_similar_to_mouse_serine_racemase_(Srr)_but_has_no_serine_racemase_activity
MGE1	4.7	chaperone	0	Mitochondrial_matrix_cochaperone;_nucleotide_release_factor_for_Ssc1p_in_protein_translocation_and_folding;_also_acts_as_cochaperone_for_Ssq1p_in_folding_of_Fe-S_cluster_proteins;_acts_as_oxidative_sensor_to_regulate_mitochondrial_Ssc1p;_in_presence_of_oxidative_stress,_dimeric_Mge1p_becomes_a_monomer_and_unable_to_regulate_Ssc1p_function;_homolog_of_E._coli_GrpE_and_human_Mge1_(GRPEL1),_which_al…
RAS2	4.41	non-chaperone	0	GTP-binding_protein;_regulates_nitrogen_starvation_response,_sporulation,_and_filamentous_growth;_farnesylation_and_palmitoylation_required_for_activity_and_localization_to_plasma_membrane;_homolog_of_mammalian_Ras_proto-oncogenes;_RAS2_has_a_paralog,_RAS1,_that_arose_from_the_whole_genome_duplication
MAS1	4.38	non-chaperone	0	Beta_subunit_of_the_mitochondrial_processing_protease_(MPP);_essential_processing_enzyme_that_cleaves_the_N-terminal_targeting_sequences_from_mitochondrially_imported_proteins
SRP54	4.09	non-chaperone	0	Signal_recognition_particle_(SRP)_subunit_(homolog_of_mammalian_SRP54);_contains_the_signal_sequence-binding_activity_of_SRP,_interacts_with_the_SRP_RNA,_and_mediates_binding_of_SRP_to_signal_receptor;_contains_GTPase_domain
RFC2	3.15	non-chaperone	0	Subunit_of_heteropentameric_Replication_factor_C_(RF-C);_RF-C_is_a_DNA_binding_protein_and_ATPase_that_acts_as_a_clamp_loader_of_the_proliferating_cell_nuclear_antigen_(PCNA)_processivity_factor_for_DNA_polymerases_delta_and_epsilon
YRB2	3.12	non-chaperone	0	Protein_of_unknown_function;_involved_in_nuclear_processes_of_the_Ran-GTPase_cycle;_involved_in_nuclear_protein_export;_contains_Ran_Binding_Domain_and_FxFG_repeats;_interacts_with_Srm1p,_GTP-Gsp1p,_Rna1p_and_Crm1p;_relocalizes_to_the_cytosol_in_response_to_hypoxia;_not_essential_for_viability
SEC4	2.93	non-chaperone	0	Rab_family_GTPase;_essential_for_vesicle-mediated_exocytic_secretion_and_autophagy;_associates_with_the_exocyst_component_Sec15p_and_may_regulate_polarized_delivery_of_transport_vesicles_to_the_exocyst_at_the_plasma_membrane
GPD1	2.82	non-chaperone	0	NAD-dependent_glycerol-3-phosphate_dehydrogenase;_key_enzyme_of_glycerol_synthesis,_essential_for_growth_under_osmotic_stress;_expression_regulated_by_high-osmolarity_glycerol_response_pathway;_protein_abundance_increases_in_response_to_DNA_replication_stress;_constitutively_inactivated_via_phosphorylation_by_the_protein_kinases_YPK1_and_YPK2,_dephosphorylation_increases_catalytic_activity;_GPD1_…
MES1	2.71	non-chaperone	0	Methionyl-tRNA_synthetase;_forms_a_complex_with_glutamyl-tRNA_synthetase_(Gus1p)_and_Arc1p,_which_increases_the_catalytic_efficiency_of_both_tRNA_synthetases;_also_has_a_role_in_nuclear_export_of_tRNAs
HSP104	2.67	chaperone	1	Disaggregase;_heat_shock_protein_that_cooperates_with_Ydj1p_(Hsp40)_and_Ssa1p_(Hsp70)_to_refold_and_reactivate_previously_denatured,_aggregated_proteins;_responsive_to_stresses_including:_heat,_ethanol,_and_sodium_arsenite;_involved_in_[PSI+]_propagation;_protein_becomes_more_abundant_and_forms_cytoplasmic_foci_in_response_to_DNA_replication_stress;_potentiated_Hsp104p_variants_decrease_TDP-43_pr…
LSB3	2.66	non-chaperone	0	Protein_containing_a_C-terminal_SH3_domain;_binds_Las17p,_which_is_a_homolog_of_human_Wiskott-Aldrich_Syndrome_protein_involved_in_actin_patch_assembly_and_actin_polymerization;_protein_abundance_increases_in_response_to_DNA_replication_stress;_LSB3_has_a_paralog,_YSC84,_that_arose_from_the_whole_genome_duplication
DCP2	2.62	non-chaperone	0	Catalytic_subunit_of_the_Dcp1p-Dcp2p_decapping_enzyme_complex;_removes_the_5'_cap_structure_from_mRNAs_prior_to_their_degradation;_also_enters_the_nucleus_and_positively_regulates_transcription_initiation;_nudix_hydrolase_family_member;_forms_cytoplasmic_foci_upon_DNA_replication_stress
RPL10	2.59	non-chaperone	0	Ribosomal_60S_subunit_protein_L10;_responsible_for_joining_the_40S_and_60S_subunits;_regulates_translation_initiation;_similar_to_members_of_the_QM_gene_family;_homologous_to_mammalian_ribosomal_protein_L10_and_bacterial_L16;_protein_abundance_increases_in_response_to_DNA_replication_stress;_mutations_in_the_human_ortholog_are_associated_with_development_of_T-cell_acute_lymphoblastic_leukemia_and…
NUP2	2.51	non-chaperone	0	Nucleoporin_involved_in_nucleocytoplasmic_transport;_binds_to_either_the_nucleoplasmic_or_cytoplasmic_faces_of_the_nuclear_pore_complex_depending_on_Ran-GTP_levels;_also_has_a_role_in_chromatin_organization
ATP5	2.51	non-chaperone	0	Subunit_5_of_the_stator_stalk_of_mitochondrial_F1F0_ATP_synthase;_F1F0_ATP_synthase_is_a_large,_evolutionarily_conserved_enzyme_complex_required_for_ATP_synthesis;_homologous_to_bovine_subunit_OSCP_(oligomycin_sensitivity-conferring_protein);_phosphorylated
YPT52	2.35	non-chaperone	0	Endosomal_Rab_family_GTPase;_required_for_vacuolar_protein_sorting,_endocytosis_and_multivesicular_body_(MVB)_biogenesis_and_sorting;_required_for_localization_of_the_CORVET_complex_to_endosomes;_involved_in_autophagy_and_ionic_stress_tolerance;_similar_to_Vps21p_and_Ypt53p;_mammalian_Rab5_homolog;_protein_abundance_increases_in_response_to_DNA_replication_stress
YPT1	2.31	non-chaperone	0	Rab_family_GTPase;_involved_in_the_ER-to-Golgi_step_of_the_secretory_pathway;_complex_formation_with_the_Rab_escort_protein_Mrs6p_is_required_for_prenylation_of_Ypt1p_by_protein_geranylgeranyltransferase_type_II_(Bet2p-Bet4p);_binds_to_unspliced_HAC1_mRNA;_regulates_unfolded_protein_response_(UPR)_by_promoting_the_decay_of_HAC1_RNA
RVB2	2.3	chaperone	0	ATP-dependent_DNA_helicase,_also_known_as_reptin;_member_of_the_AAA+_and_RuvB_protein_families,_similar_to_Rvb1p;_conserved_component_of_multiple_complexes_including_the_INO80_complex,_the_Swr1_complex,_and_the_R2TP_complex_(Rvb1-Rvb2-Tah1-Pih1);_involved_in_multiple_processes_such_as_chromatin_remodeling,_box_C/D_snoRNP_assembly,_and_RNA_polymerase_II_assembly
BFR2	2.26	non-chaperone	0	Component_of_the_SSU_and_90S_preribosomes;_involved_in_pre-18S_rRNA_processing;_binds_to_U3_snoRNA_and_Mpp10p;_multicopy_suppressor_of_sensitivity_to_Brefeldin_A;_expression_is_induced_during_lag_phase_and_also_by_cold_shock
SHM2	2.25	non-chaperone	0	Cytosolic_serine_hydroxymethyltransferase;_converts_serine_to_glycine_plus_5,10_methylenetetrahydrofolate;_major_isoform_involved_in_generating_precursors_for_purine,_pyrimidine,_amino_acid,_and_lipid_biosynthesis
RPS15	2.22	non-chaperone	0	Protein_component_of_the_small_(40S)_ribosomal_subunit;_homologous_to_mammalian_ribosomal_protein_S15_and_bacterial_S19
GCS1	2.2	non-chaperone	0	ADP-ribosylation_factor_GTPase_activating_protein_(ARF_GAP);_involved_in_ER-Golgi_transport;_required_for_prospore_membrane_formation;_regulates_phospholipase_Spo14p;_shares_functional_similarity_with_Glo3p;_GCS1_has_a_paralog,_SPS18,_that_arose_from_the_whole_genome_duplication
RPS20	2.2	non-chaperone	0	Protein_component_of_the_small_(40S)_ribosomal_subunit;_overproduction_suppresses_mutations_affecting_RNA_polymerase_III-dependent_transcription;_homologous_to_mammalian_ribosomal_protein_S20_and_bacterial_S10
HIS4	2.2	non-chaperone	0	Multifunctional_enzyme_containing_phosphoribosyl-ATP_pyrophosphatase;_phosphoribosyl-AMP_cyclohydrolase,_and_histidinol_dehydrogenase_activities;_catalyzes_the_second,_third,_ninth_and_tenth_steps_in_histidine_biosynthesis
RPS14A	2.18	non-chaperone	0	Protein_component_of_the_small_(40S)_ribosomal_subunit;_required_for_ribosome_assembly_and_20S_pre-rRNA_processing;_mutations_confer_cryptopleurine_resistance;_homologous_to_mammalian_ribosomal_protein_S14_and_bacterial_S11;_RPS14A_has_a_paralog,_RPS14B,_that_arose_from_the_whole_genome_duplication
GPM1	2.13	non-chaperone	0	Tetrameric_phosphoglycerate_mutase;_mediates_the_conversion_of_3-phosphoglycerate_to_2-phosphoglycerate_during_glycolysis_and_the_reverse_reaction_during_gluconeogenesis
CYS4	2.13	non-chaperone	0	Cystathionine_beta-synthase;_catalyzes_synthesis_of_cystathionine_from_serine_and_homocysteine,_the_first_committed_step_in_cysteine_biosynthesis;_responsible_for_hydrogen_sulfide_generation;_advances_passage_through_START_by_promoting_cell_growth_which_requires_catalytic_activity,_and_reducing_critical_cell_size_independent_of_catalytic_activity;_mutations_in_human_ortholog_cause_homocystinuria
YDJ1	2.1	chaperone	1	Type_I_HSP40_co-chaperone;_involved_in_regulation_of_HSP90_and_HSP70_functions;_critical_for_determining_cell_size_at_Start_as_a_function_of_growth_rate;_involved_in_protein_translocation_across_membranes;_member_of_the_DnaJ_family
ARC15	2.1	non-chaperone	0	Subunit_of_the_ARP2/3_complex;_ARP2/3_is_required_for_the_motility_and_integrity_of_cortical_actin_patches;_has_mRNA_binding_activity
