# Supplementary material for: Hsp70-associated chaperones have a critical role in buffering protein production costs
Source: eLife. 2018 Jan 29;7:e29845. doi: 10.7554/eLife.29845 (PMC5788500; doi:10.7554/eLife.29845)
Supplement: Supplementary file 4. — This file contains information of the Sti1p co-IP assay performed on wild type and Sti1-3xFLAG strains under high and low protein burden, that is with high and low copy yEVenus plasmid, respectively. This file contains the dataset used to create Figure 3D. [file elife-29845-supp4.xlsx]

## Sheet: README
This file contains information of the Sti1p co-IP assay performed on wild type and Sti1-3xFLAG strains under high and low protein burden (ie. with high and low copy yEVenus).
Legend for the sheet "data"
	Column name	Variable description
	protein	protein name
	protein_binding_affinity_low_burden	peptide count fold change of Sti1p IP samples relative to the negative control IP samples under low protein burden
	protein_binding_affinity_high_burden	peptide count fold change of Sti1p IP samples relative to the negative control IP samples under high protein burden
	relative_change_upon_high_burden	relative level upon high protein burden (high/low)
	relative_change_upon_high_burden_log2	log2-scale relative level upon high protein burden (high/low)
	description	description of the corresponding protein (source: Saccharomyces Genome Database, http://yeastgenome.org)

## Sheet: data
protein	protein_binding_affinity_low_burden	protein_binding_affinity_high_burden	relative_change_upon_high_burden	relative_change_upon_high_burden_log2	description
RPN10	5	0.52	0.104	-3.26534	Non-ATPase base subunit of the 19S regulatory particle (RP) of the 26S proteasome; N-terminus plays a role in maintaining the structural integrity of the RP; binds selectively to polyubiquitin chains; homolog of the mammalian S5a protein
DHH1	4	1.8	0.45	-1.152	Cytoplasmic DExD/H-box helicase, stimulates mRNA decapping, coordinates distinct steps in mRNA function and decay, interacts with both the decapping and deadenylase complexes, may have a role in mRNA export and translation
RPT3	3.67	1.14	0.310627	-1.68675	One of six ATPases of the 19S regulatory particle of the 26S proteasome involved in the degradation of ubiquitinated substrates; substrate of N-acetyltransferase B
SSA1	3.4	1.06	0.311765	-1.68147	ATPase involved in protein folding and nuclear localization signal (NLS)-directed nuclear transport; member of heat shock protein 70 (HSP70) family; forms a chaperone complex with Ydj1p; localized to the nucleus, cytoplasm, and cell wall
SSA2	3.3	0.9	0.272727	-1.87447	ATP binding protein involved in protein folding and vacuolar import of proteins; member of heat shock protein 70 (HSP70) family; associated with the chaperonin-containing T-complex; present in the cytoplasm, vacuolar membrane and cell wall
AHA1	2.33	2.84	1.21888	0.285561	Co-chaperone that binds to Hsp82p and activates its ATPase activity; similar to Hch1p; expression is regulated by stresses such as heat shock
HSC82	2.07	0.96	0.463768	-1.10852	Cytoplasmic chaperone of the Hsp90 family, redundant in function and nearly identical with Hsp82p, and together they are essential; expressed constitutively at 10-fold higher basal levels than HSP82 and induced 2-3 fold by heat shock
SSA4	2.04	1	0.490196	-1.02857	Heat shock protein that is highly induced upon stress; plays a role in SRP-dependent cotranslational protein-membrane targeting and translocation; member of the HSP70 family; cytoplasmic protein that concentrates in nuclei upon starvation
HSP82	2.02	0.99	0.490099	-1.02885	Hsp90 chaperone required for pheromone signaling and negative regulation of Hsf1p; docks with Tom70p for mitochondrial preprotein delivery; promotes telomerase DNA binding and nucleotide addition; interacts with Cns1p, Cpr6p, Cpr7p, Sti1p
CHC1	1.96	0.9	0.459184	-1.12286	Clathrin heavy chain, subunit of the major coat protein involved in intracellular protein transport and endocytosis; two heavy chains form the clathrin triskelion structural component; the light chain (CLC1) is thought to regulate function
UBA1	1.9	4.74	2.49474	1.31889	Ubiquitin activating enzyme (E1), involved in ubiquitin-mediated protein degradation and essential for viability
SSB1	1.61	1.26	0.782609	-0.353637	Cytoplasmic ATPase that is a ribosome-associated molecular chaperone, functions with J-protein partner Zuo1p; may be involved in folding of newly-made polypeptide chains; member of the HSP70 family; interacts with phosphatase subunit Reg1p
HSP104	1.38	0.97	0.702899	-0.508612	Heat shock protein that cooperates with Ydj1p (Hsp40) and Ssa1p (Hsp70) to refold and reactivate previously denatured, aggregated proteins; responsive to stresses including: heat, ethanol, and sodium arsenite; involved in [PSI+] propagation
URA2	1.3	1.06	0.815385	-0.294447	Bifunctional carbamoylphosphate synthetase (CPSase)-aspartate transcarbamylase (ATCase), catalyzes the first two enzymatic steps in the de novo biosynthesis of pyrimidines; both activities are subject to feedback inhibition by UTP
SEC27	1.17	1.41	1.20513	0.269187	Essential beta'-coat protein of the COPI coatomer, involved in ER-to-Golgi and Golgi-to-ER transport; contains WD40 domains that mediate cargo selective interactions; 45% sequence identity to mammalian beta'-COP
SSE1	1.09	1.52	1.3945	0.479743	ATPase that is a component of the heat shock protein Hsp90 chaperone complex; binds unfolded proteins; member of the heat shock protein 70 (HSP70) family; localized to the cytoplasm
RPT5	1	0.85	0.85	-0.234465	One of six ATPases of the 19S regulatory particle of the 26S proteasome involved in the degradation of ubiquitinated substrates; recruited to the GAL1-10 promoter region upon induction of transcription
SBP1	0.56	5.21	9.30357	3.21778	Putative RNA binding protein; involved in translational repression and found in cytoplasmic P bodies; found associated with small nucleolar RNAs snR10 and snR11
yEVenus	0	0.99	NA	NA	Yellow fluorescent protein
