# Supplementary material for: Hsp70-associated chaperones have a critical role in buffering protein production costs
Source: eLife. 2018 Jan 29;7:e29845. doi: 10.7554/eLife.29845 (PMC5788500; doi:10.7554/eLife.29845)
Supplement: Supplementary file 5. — The file contains the datasets used to create specific manuscript figures: it contains the data for Figures 1A, 2A, B, C, D, 3A, B and C, Figure 3—figure supplement 1A,B. [file elife-29845-supp5.xlsx]

## Sheet: fig1A_data
copy_number_yEVenus	biological_replicate	relative_fitness_control	relative_fitness_yEVenus
high copy	D1	1.01454
high copy	D1	0.991599
high copy	E1		0.923227
high copy	E1		0.981604
high copy	C2	1.05762
high copy	C2	1.05691
high copy	D2		0.975541
high copy	D2		1.03292
high copy	C2	1.03419
high copy	C2	1.03021
high copy	D2		1.00219
high copy	D2		0.973229
high copy	A3	0.997923
high copy	B3		0.965638
high copy	G3	0.906225
high copy	G3	0.995651
high copy	H3		0.896763
high copy	A3	1.00814
high copy	B3		0.956588
high copy	B3		0.959977
high copy	G3	0.84104
high copy	G3	0.981926
high copy	H3		0.856716
high copy	E4	1.02923
high copy	E4	1.05163
high copy	F4		0.853669
high copy	F4		0.987205
high copy	E4	0.908517
high copy	E4	1.05842
high copy	F4		0.953964
high copy	F4		0.955814
high copy	C5	0.914218
high copy	C5	1.02357
high copy	D5		0.921799
high copy	D5		0.981745
high copy	C5	1.00403
high copy	C5	0.997139
high copy	D5		0.89984
high copy	D5		0.949862
high copy	A6	1.06319
high copy	B6		0.962289
high copy	B6		1.00274
high copy	G6	0.901911
high copy	G6	1.04694
high copy	H6		1.01204
high copy	A6	1.0456
high copy	B6		1.00426
high copy	B6		1.01832
high copy	G6	0.874583
high copy	G6	1.06949
high copy	H6		0.899197
high copy	E7	0.959042
high copy	E7	1.01958
high copy	F7		0.874402
high copy	F7		0.947911
high copy	E7	0.974908
high copy	E7	1.01806
high copy	F7		0.852493
high copy	F7		1.03025
high copy	C8	1.01507
high copy	C8	1.06052
high copy	D8		0.901921
high copy	D8		0.938198
high copy	C8	1.00288
high copy	C8	1.01863
high copy	D8		0.951209
high copy	D8		0.992021
high copy	A9	1.09221
high copy	B9		0.946152
high copy	B9		1.02608
high copy	G9	0.968111
high copy	G9	1.04987
high copy	H9		1.03108
high copy	A9	1.03054
high copy	B9		0.929592
high copy	B9		0.972455
high copy	G9	0.990292
high copy	G9	1.01866
high copy	H9		0.952003
high copy	E10	0.950807
high copy	E10	1.01598
high copy	F10		0.914781
high copy	F10		1.00328
high copy	E10	0.974828
high copy	E10	1.0195
high copy	F10		0.931391
high copy	F10		0.954035
high copy	C11	0.954427
high copy	C11	0.991066
high copy	D11		1.00452
high copy	D11		0.994706
high copy	C11	0.970645
high copy	C11	0.994132
high copy	D11		1.02975
high copy	D11		1.03033
high copy	B12		0.994203
high copy	B12		1.01521
high copy	G12	0.897326
high copy	G12	1.06947
low copy	F1	0.932181
low copy	F1	1.03396
low copy	E2	0.884107
low copy	E2	1.01567
low copy	F2		0.982337
low copy	F2		1.07349
low copy	E2	0.945839
low copy	E2	0.987547
low copy	F2		0.968478
low copy	F2		1.03374
low copy	C3	0.943436
low copy	C3	1.04313
low copy	D3		1.00603
low copy	D3		1.08473
low copy	C3	1.0016
low copy	C3	1.00589
low copy	D3		1.02032
low copy	D3		1.04573
low copy	A4	1.02502
low copy	B4		0.955042
low copy	B4		1.02359
low copy	G4	0.969997
low copy	G4	1.01322
low copy	H4		0.901798
low copy	A4	1.03284
low copy	B4		0.987547
low copy	B4		0.988804
low copy	G4	0.997312
low copy	G4	1.04202
low copy	H4		0.934364
low copy	E5	0.89163
low copy	E5	1.02053
low copy	F5		1.0056
low copy	F5		1.03777
low copy	E5	0.926056
low copy	E5	0.981975
low copy	F5		1.00655
low copy	F5		1.02655
low copy	C6	0.948484
low copy	C6	0.982931
low copy	D6		0.845156
low copy	D6		1.13668
low copy	C6	1.03952
low copy	C6	0.995854
low copy	D6		1.1017
low copy	D6		0.926992
low copy	A7	1.01414
low copy	B7		0.984107
low copy	B7		1.02162
low copy	G7	0.971093
low copy	G7	1.07258
low copy	H7		1.0151
low copy	A7	1.04518
low copy	B7		0.992666
low copy	B7		0.990343
low copy	G7	0.876635
low copy	G7	1.07694
low copy	H7		0.983695
low copy	E8	0.984208
low copy	E8	1.03324
low copy	F8		0.996327
low copy	F8		1.03712
low copy	E8	0.97758
low copy	E8	1.05131
low copy	F8		0.841927
low copy	F8		1.04323
low copy	C9	0.996297
low copy	C9	0.996468
low copy	D9		0.981442
low copy	D9		1.02089
low copy	C9	0.966487
low copy	C9	1.02892
low copy	D9		1.00187
low copy	D9		1.01129
low copy	A10	0.998841
low copy	B10		0.955112
low copy	B10		0.982448
low copy	G10	1.00588
low copy	G10	1.03963
low copy	H10		1.06008
low copy	A10	0.96879
low copy	B10		0.940599
low copy	B10		0.978445
low copy	G10	0.978495
low copy	G10	1.04252
low copy	H10		0.899505
low copy	E11	0.999595
low copy	E11	1.05651
low copy	F11		0.986893
low copy	F11		0.963349
low copy	E11	1.04075
low copy	E11	1.01988
low copy	F11		0.920173
low copy	F11		0.982015
low copy	C12	1.03639
low copy	C12	1.06088
low copy	D12		0.935541
low copy	D12		0.999073
single copy	A2	1.05414
single copy	G2	0.936885
single copy	G2	0.994305
single copy	H2		1.00874
single copy	A2	0.996065
single copy	G2	0.882631
single copy	G2	0.996561
single copy	H2		0.960068
single copy	E3	0.997926
single copy	E3	1.00625
single copy	F3		0.98676
single copy	F3		1.03989
single copy	E3	1.09803
single copy	E3	1.03406
single copy	F3		1.02815
single copy	F3		1.01763
single copy	C4	0.93822
single copy	C4	1.03146
single copy	D4		0.989127
single copy	D4		0.918153
single copy	C4	0.956002
single copy	C4	1.00624
single copy	D4		0.914401
single copy	D4		0.956295
single copy	A5	1.08992
single copy	B5		0.983644
single copy	B5		1.00083
single copy	G5	0.949457
single copy	G5	1.0664
single copy	A5	1.08977
single copy	B5		1.02832
single copy	B5		1.02043
single copy	G5	0.949771
single copy	G5	1.08099
single copy	E6	1.05529
single copy	E6	1.00408
single copy	F6		0.988853
single copy	F6		1.01148
single copy	E6	1.07823
single copy	E6	1.02164
single copy	F6		1.03824
single copy	F6		1.05694
single copy	C7	0.971851
single copy	C7	0.960513
single copy	D7		0.874013
single copy	D7		0.979882
single copy	C7	1.01126
single copy	C7	1.04964
single copy	D7		1.00033
single copy	D7		1.03993
single copy	A8	1.03269
single copy	B8		0.971163
single copy	B8		1.04032
single copy	G8	1.03019
single copy	G8	0.964295
single copy	A8	1.01942
single copy	B8		1.00419
single copy	B8		1.02099
single copy	G8	0.917061
single copy	G8	1.02805
single copy	E9	0.933011
single copy	E9	1.00873
single copy	F9		0.991331
single copy	F9		1.02908
single copy	E9	0.881609
single copy	E9	1.05198
single copy	F9		0.975543
single copy	F9		1.05736
single copy	C10	0.938554
single copy	C10	0.999919
single copy	D10		0.959653
single copy	D10		1.01097
single copy	C10	0.926427
single copy	C10	1.04
single copy	D10		0.999858
single copy	D10		1.02444
single copy	A11	0.938989
single copy	B11		0.949761
single copy	B11		0.968655
single copy	G11	0.961221
single copy	G11	1.01977
single copy	A11	0.992788
single copy	B11		0.969565
single copy	B11		0.989572
single copy	G11	1.02477
single copy	G11	1.0322
single copy	E12	0.99651
single copy	E12	1.00357
high copy	D1	1.02234
high copy	D1	1.03035
high copy	E1		0.969757
high copy	E1		1.02521
high copy	C2	1.0187
high copy	C2	1.06419
high copy	D2		0.970299
high copy	D2		1.02782
high copy	C2	0.971112
high copy	C2	0.985467
high copy	D2		0.98
high copy	D2		0.973098
high copy	A3	1.00215
high copy	B3		0.918706
high copy	B3		0.98012
high copy	G3	0.96115
high copy	G3	1.05471
high copy	H3		0.892323
high copy	A3	1.04612
high copy	B3		0.970761
high copy	B3		0.961692
high copy	G3	0.903418
high copy	G3	0.995017
high copy	H3		0.825381
high copy	E4	0.984053
high copy	E4	1.01368
high copy	F4		0.874155
high copy	F4		0.98642
high copy	E4	0.991476
high copy	E4	1.00733
high copy	F4		0.966828
high copy	F4		0.984043
high copy	C5	0.913449
high copy	C5	1.0429
high copy	D5		0.933533
high copy	D5		0.967179
high copy	C5	0.993874
high copy	C5	1.00967
high copy	D5		1.003
high copy	D5		0.983832
high copy	A6	1.04011
high copy	B6		0.949604
high copy	B6		0.985989
high copy	G6	1.00269
high copy	G6	1.04724
high copy	H6		0.987052
high copy	A6	1.05162
high copy	B6		1.01126
high copy	B6		0.990834
high copy	G6	0.880676
high copy	G6	1.04248
high copy	H6		0.898291
high copy	E7	0.970851
high copy	E7	1.00678
high copy	F7		0.865809
high copy	F7		0.977883
high copy	E7	0.989931
high copy	E7	1.00487
high copy	F7		0.858054
high copy	F7		1.03064
high copy	C8	0.979247
high copy	C8	1.01701
high copy	D8		0.946012
high copy	D8		0.954559
high copy	C8	1.02052
high copy	C8	0.993493
high copy	D8		0.963568
high copy	D8		0.972988
high copy	A9	1.07785
high copy	B9		0.958983
high copy	B9		1.034
high copy	G9	0.972958
high copy	G9	1.01941
high copy	H9		0.98637
high copy	A9	1.05132
high copy	B9		0.947678
high copy	B9		0.984755
high copy	G9	0.964431
high copy	G9	1.01208
high copy	H9		0.94827
high copy	E10	0.978525
high copy	E10	1.0259
high copy	F10		0.935238
high copy	F10		0.959184
high copy	E10	0.97683
high copy	E10	1.02943
high copy	F10		0.946544
high copy	F10		0.941017
high copy	C11	0.943846
high copy	C11	0.960017
high copy	D11		1.00255
high copy	D11		0.992249
high copy	C11	0.981906
high copy	C11	0.956827
high copy	D11		1.0137
high copy	D11		1.00668
high copy	B12		0.97676
high copy	B12		1.00801
high copy	G12	0.922669
high copy	G12	1.05747
low copy	F1	0.98138
low copy	E2	0.975662
low copy	E2	0.991315
low copy	F2		0.978331
low copy	E2	0.95606
low copy	E2	0.984338
low copy	F2		0.987327
low copy	F2		1.0313
low copy	C3	0.920786
low copy	C3	0.992295
low copy	D3		0.964897
low copy	D3		1.05241
low copy	C3	0.977221
low copy	C3	0.992935
low copy	D3		1.00937
low copy	D3		1.00106
low copy	A4	1.02466
low copy	B4		0.951612
low copy	B4		0.994534
low copy	G4	0.95619
low copy	G4	0.988507
low copy	H4		0.91158
low copy	A4	1.03971
low copy	B4		1.01095
low copy	B4		0.992085
low copy	G4	0.972513
low copy	G4	1.03214
low copy	H4		0.925314
low copy	E5	0.970604
low copy	E5	1.00794
low copy	F5		1.00045
low copy	F5		1.02898
low copy	E5	1.00545
low copy	E5	0.974473
low copy	F5		1.00366
low copy	F5		1.02781
low copy	C6	0.962688
low copy	C6	0.928882
low copy	D6		0.928662
low copy	D6		1.02768
low copy	C6	1.01579
low copy	C6	0.955511
low copy	D6		0.971634
low copy	D6		1.02226
low copy	A7	1.04029
low copy	B7		1.00428
low copy	B7		1.01568
low copy	G7	0.967466
low copy	G7	1.05765
low copy	H7		1.02253
low copy	A7	1.09723
low copy	B7		1.01304
low copy	B7		0.998052
low copy	G7	0.994094
low copy	G7	1.05256
low copy	H7		1.01008
low copy	E8	0.972383
low copy	E8	1.01341
low copy	F8		0.994604
low copy	F8		1.01719
low copy	E8	0.970654
low copy	E8	1.05102
low copy	F8		0.95678
low copy	F8		1.02701
low copy	C9	1.00913
low copy	C9	0.988696
low copy	D9		0.977701
low copy	D9		1.03913
low copy	C9	0.983339
low copy	C9	1.02101
low copy	D9		1.03342
low copy	D9		1.00314
low copy	A10	0.995963
low copy	B10		0.954661
low copy	B10		0.98162
low copy	G10	0.997273
low copy	G10	1.01997
low copy	H10		1.04306
low copy	A10	1.00008
low copy	B10		0.955591
low copy	B10		0.976932
low copy	G10	0.955601
low copy	G10	1.03694
low copy	H10		0.921655
low copy	E11	0.990206
low copy	E11	1.0565
low copy	F11		0.942466
low copy	F11		0.970264
low copy	E11	1.04729
low copy	E11	1.00616
low copy	F11		0.963107
low copy	F11		0.985238
low copy	C12	1.02207
low copy	C12	1.04596
low copy	D12		0.941986
low copy	D12		1.04757
single copy	A2	1.07869
single copy	G2	0.977478
single copy	G2	1.05418
single copy	A2	1.02861
single copy	G2	0.894654
single copy	G2	1.07661
single copy	H2		1.01349
single copy	E3	1.00525
single copy	E3	1.01445
single copy	F3		0.98553
single copy	F3		1.037
single copy	E3	1.01099
single copy	E3	0.968569
single copy	F3		0.987738
single copy	F3		1.03591
single copy	C4	0.965132
single copy	C4	1.00153
single copy	D4		1.0117
single copy	D4		1.01391
single copy	C4	0.9546
single copy	C4	0.97264
single copy	D4		1.02094
single copy	D4		1.01422
single copy	A5	1.08738
single copy	B5		1.00276
single copy	B5		0.982426
single copy	G5	0.968468
single copy	G5	1.05336
single copy	A5	1.05043
single copy	B5		1.01231
single copy	B5		1.00837
single copy	G5	0.958581
single copy	G5	1.08086
single copy	E6	0.977669
single copy	E6	1.01404
single copy	F6		0.99449
single copy	F6		1.01024
single copy	E6	1.00822
single copy	E6	1.05407
single copy	F6		1.01356
single copy	F6		1.05163
single copy	C7	0.956364
single copy	C7	0.991991
single copy	D7		0.903523
single copy	D7		1.00908
single copy	C7	0.981771
single copy	C7	1.01187
single copy	D7		0.979937
single copy	D7		1.02195
single copy	A8	1.08332
single copy	B8		0.996929
single copy	B8		1.01734
single copy	G8	1.00003
single copy	G8	0.95973
single copy	A8	1.03375
single copy	B8		1.05377
single copy	B8		0.999529
single copy	G8	0.906244
single copy	G8	1.01651
single copy	E9	0.957966
single copy	E9	1.01925
single copy	F9		0.996677
single copy	F9		1.03346
single copy	E9	0.891399
single copy	E9	1.04399
single copy	F9		0.98809
single copy	F9		1.0467
single copy	C10	0.968176
single copy	C10	1.02642
single copy	D10		0.976782
single copy	D10		1.02399
single copy	C10	0.911717
single copy	C10	1.00687
single copy	D10		0.993371
single copy	D10		1.01669
single copy	A11	0.974233
single copy	B11		0.961695
single copy	B11		0.931692
single copy	G11	1.00146
single copy	G11	1.02526
single copy	A11	0.954398
single copy	B11		0.945167
single copy	B11		0.976531
single copy	G11	1.00672
single copy	G11	1.02292
single copy	E12	1.03087
single copy	E12	1.04442
high copy	D1	1.07754
high copy	D1	1.0544
high copy	E1		1.02506
high copy	E1		1.01646
high copy	C2	1.03502
high copy	C2	1.04135
high copy	D2		0.981836
high copy	D2		1.00306
high copy	C2	0.971081
high copy	C2	0.988263
high copy	D2		0.982266
high copy	D2		0.968452
high copy	A3	1.04144
high copy	B3		0.928969
high copy	B3		0.973919
high copy	G3	0.962094
high copy	G3	1.01528
high copy	H3		0.932967
high copy	A3	1.03046
high copy	B3		0.986364
high copy	B3		0.928599
high copy	G3	0.950529
high copy	G3	0.943652
high copy	H3		1.00745
high copy	E4	0.988233
high copy	E4	1.00921
high copy	F4		0.920612
high copy	F4		0.965383
high copy	E4	1.02079
high copy	E4	0.977348
high copy	F4		0.967572
high copy	F4		0.944462
high copy	C5	0.94887
high copy	C5	1.00937
high copy	D5		0.94959
high copy	D5		0.974659
high copy	C5	0.99622
high copy	C5	0.967932
high copy	D5		0.99595
high copy	D5		0.975828
high copy	A6	1.06592
high copy	B6		0.970911
high copy	B6		0.942093
high copy	G6	0.937765
high copy	G6	1.01692
high copy	H6		1.01063
high copy	A6	1.03363
high copy	B6		0.991652
high copy	B6		0.963974
high copy	G6	1.01753
high copy	G6	0.993581
high copy	H6		1.00076
high copy	E7	0.950759
high copy	E7	0.988833
high copy	F7		0.835459
high copy	F7		0.92544
high copy	E7	1.00528
high copy	E7	1.00358
high copy	F7		0.979177
high copy	F7		0.968252
high copy	C8	0.978697
high copy	C8	1.01117
high copy	D8		0.947271
high copy	D8		0.953658
high copy	C8	1.01894
high copy	C8	0.979547
high copy	D8		0.984545
high copy	D8		0.954338
high copy	A9	1.07403
high copy	B9		0.962314
high copy	B9		0.959695
high copy	G9	0.975189
high copy	G9	1.02244
high copy	H9		1.0131
high copy	A9	1.01761
high copy	B9		1.02027
high copy	B9		1.02345
high copy	G9	0.991282
high copy	G9	1.00042
high copy	H9		1.02251
high copy	E10	0.960195
high copy	E10	1.01015
high copy	F10		0.967512
high copy	F10		0.958016
high copy	E10	1.02453
high copy	E10	1.00567
high copy	F10		0.97283
high copy	F10		0.945462
high copy	C11	0.923561
high copy	C11	0.99464
high copy	D11		0.969411
high copy	D11		0.991142
high copy	C11	0.957496
high copy	C11	0.954798
high copy	D11		1.0098
high copy	D11		1.02696
high copy	B12		0.957306
high copy	B12		0.987863
high copy	G12	1.02613
high copy	G12	1.03784
low copy	F1	1.06072
low copy	E2	0.989123
low copy	E2	0.958606
low copy	F2		0.995993
low copy	E2	0.993135
low copy	E2	0.980853
low copy	F2		1.01515
low copy	F2		1.01504
low copy	C3	0.924364
low copy	C3	0.969025
low copy	D3		0.93426
low copy	D3		0.995106
low copy	C3	0.991912
low copy	C3	1.00216
low copy	D3		0.988462
low copy	D3		0.971982
low copy	A4	1.04275
low copy	B4		0.980863
low copy	B4		0.986018
low copy	G4	1.0003
low copy	G4	0.987664
low copy	H4		0.986284
low copy	A4	1.04028
low copy	B4		1.00508
low copy	B4		0.975274
low copy	G4	1.016
low copy	G4	1.00117
low copy	H4		1.04639
low copy	E5	0.977157
low copy	E5	0.975698
low copy	F5		0.99211
low copy	F5		1.01602
low copy	E5	1.00736
low copy	E5	0.982046
low copy	F5		1.01523
low copy	F5		1.01087
low copy	C6	0.932466
low copy	C6	0.98587
low copy	D6		0.979759
low copy	D6		1.00982
low copy	C6	1.00087
low copy	C6	0.977186
low copy	D6		1.01583
low copy	D6		0.99899
low copy	A7	1.08207
low copy	B7		1.00864
low copy	B7		0.984697
low copy	G7	1.02797
low copy	G7	1.04015
low copy	H7		1.02147
low copy	A7	1.07092
low copy	B7		1.00385
low copy	B7		0.948434
low copy	G7	1.02439
low copy	G7	1.03867
low copy	H7		1.05167
low copy	E8	0.967497
low copy	E8	1.00906
low copy	F8		0.984737
low copy	F8		0.990306
low copy	E8	1.00726
low copy	E8	1.01622
low copy	F8		0.986462
low copy	F8		0.990996
low copy	C9	0.9673
low copy	C9	0.977551
low copy	D9		0.992464
low copy	D9		0.96382
low copy	C9	1.07605
low copy	C9	0.967941
low copy	D9		1.01457
low copy	D9		0.990375
low copy	A10	1.00289
low copy	B10		0.992671
low copy	B10		1.03557
low copy	G10	1.00179
low copy	G10	0.97421
low copy	H10		0.940962
low copy	A10	0.962233
low copy	B10		0.915729
low copy	B10		0.972938
low copy	G10	0.921249
low copy	G10	0.983761
low copy	H10		1.07267
low copy	E11	0.972011
low copy	E11	1.02881
low copy	F11		0.960627
low copy	F11		0.944964
low copy	E11	1.02833
low copy	E11	1.00758
low copy	F11		1.02501
low copy	F11		0.960351
low copy	C12	1.00946
low copy	C12	1.03788
low copy	D12		0.995392
low copy	D12		1.009
single copy	A2	1.05211
single copy	G2	1.04956
single copy	H2		1.01092
single copy	A2	1.02688
single copy	G2	1.05672
single copy	G2	1.00637
single copy	H2		1.03978
single copy	E3	0.956571
single copy	E3	0.969971
single copy	F3		0.960536
single copy	F3		0.977771
single copy	E3	0.971017
single copy	E3	0.956402
single copy	F3		0.996391
single copy	F3		0.962031
single copy	C4	0.950195
single copy	C4	0.991419
single copy	D4		1.01588
single copy	D4		0.99128
single copy	C4	1.00348
single copy	C4	0.995355
single copy	D4		1.03408
single copy	D4		0.984047
single copy	A5	1.11391
single copy	B5		1.00189
single copy	B5		1.01474
single copy	G5	0.994747
single copy	G5	1.04281
single copy	A5	1.06965
single copy	B5		0.995873
single copy	B5		0.97285
single copy	G5	1.01736
single copy	G5	1.03692
single copy	E6	1.00049
single copy	E6	0.979275
single copy	F6		0.981029
single copy	F6		1.0015
single copy	E6	1.05084
single copy	E6	1.04972
single copy	F6		1.02486
single copy	F6		1.03202
single copy	C7	0.975888
single copy	C7	0.98608
single copy	D7		0.937872
single copy	D7		0.985103
single copy	C7	0.999589
single copy	C7	1.00105
single copy	D7		1.02146
single copy	D7		0.993422
single copy	A8	1.04995
single copy	B8		1.01683
single copy	B8		1.00794
single copy	G8	0.908941
single copy	G8	0.952068
single copy	A8	1.02331
single copy	B8		1.03363
single copy	B8		1.00185
single copy	G8	0.97285
single copy	G8	0.965976
single copy	E9	0.98066
single copy	E9	1.01516
single copy	F9		0.990632
single copy	F9		0.967978
single copy	E9	0.981148
single copy	E9	1.00047
single copy	F9		0.999718
single copy	F9		0.985382
single copy	C10	0.986169
single copy	C10	1.00763
single copy	D10		0.951311
single copy	D10		0.980949
single copy	C10	1.00661
single copy	C10	1.00627
single copy	D10		1.00939
single copy	D10		1.00057
single copy	A11	0.97814
single copy	B11		0.932572
single copy	B11		0.950365
single copy	G11	0.959909
single copy	G11	0.985083
single copy	A11	0.947665
single copy	B11		0.944696
single copy	B11		0.98594
single copy	G11	0.997307
single copy	G11	0.969891
single copy	E12	1.04505
single copy	E12	1.04624
high copy	D1	1.03759
high copy	D1	1.03098
high copy	E1		0.989478
high copy	E1		0.983747
high copy	C2	0.996398
high copy	C2	1.00495
high copy	D2		0.968002
high copy	D2		0.96287
high copy	C2	0.994391
high copy	C2	0.981751
high copy	D2		0.989978
high copy	D2		0.965666
high copy	A3	1.03048
high copy	B3		0.93096
high copy	B3		0.966135
high copy	G3	0.937839
high copy	G3	0.992564
high copy	H3		0.995239
high copy	A3	1.02551
high copy	B3		0.9565
high copy	G3	0.972785
high copy	G3	0.964188
high copy	H3		1.00517
high copy	E4	0.853162
high copy	E4	0.998524
high copy	F4		0.927795
high copy	F4		0.969719
high copy	E4	1.08329
high copy	E4	0.968751
high copy	F4		0.949122
high copy	F4		0.929293
high copy	C5	0.919448
high copy	C5	0.970179
high copy	D5		1.0364
high copy	D5		1.09687
high copy	C5	1.0046
high copy	C5	1.00717
high copy	D5		1.03335
high copy	D5		0.984596
high copy	A6	1.05898
high copy	B6		0.955861
high copy	B6		0.968821
high copy	G6	0.939287
high copy	G6	1.00458
high copy	H6		1.00634
high copy	A6	1.03797
high copy	B6		1.00872
high copy	B6		0.975341
high copy	G6	1.01164
high copy	G6	1.0069
high copy	H6		0.981102
high copy	E7	0.989379
high copy	E7	0.992374
high copy	F7		0.891123
high copy	F7		0.93131
high copy	E7	0.992504
high copy	E7	0.986443
high copy	F7		0.964238
high copy	F7		0.948453
high copy	C8	0.978586
high copy	C8	0.976499
high copy	D8		0.947265
high copy	D8		0.952786
high copy	C8	1.00956
high copy	C8	0.993372
high copy	D8		0.989788
high copy	D8		0.965885
high copy	A9	1.11204
high copy	B9		0.967563
high copy	B9		0.977188
high copy	G9	0.982949
high copy	G9	1.00423
high copy	H9		1.029
high copy	A9	1.04006
high copy	B9		0.966265
high copy	B9		0.984017
high copy	G9	0.995579
high copy	G9	1.00275
high copy	H9		1.02832
high copy	E10	0.933956
high copy	E10	0.974043
high copy	F10		0.951738
high copy	F10		0.939068
high copy	E10	1.0606
high copy	E10	0.968971
high copy	F10		0.957698
high copy	F10		0.946925
high copy	C11	0.943411
high copy	C11	1.16562
high copy	D11		0.986234
high copy	D11		1.03186
high copy	C11	0.95684
high copy	C11	1.01922
high copy	D11		1.02888
high copy	D11		1.03057
high copy	B12		0.952357
high copy	B12		0.998584
high copy	G12	1.04167
high copy	G12	1.05013
low copy	F1	1.07173
low copy	F1	1.0439
low copy	E2	1.00307
low copy	E2	0.99122
low copy	F2		0.995413
low copy	F2		1.05475
low copy	E2	0.993783
low copy	E2	0.938192
low copy	F2		1.00284
low copy	F2		1.00858
low copy	C3	0.927655
low copy	C3	0.966483
low copy	D3		0.966257
low copy	D3		0.994126
low copy	C3	0.985622
low copy	C3	0.97049
low copy	D3		1.00735
low copy	D3		0.942355
low copy	A4	1.05397
low copy	B4		0.973809
low copy	B4		0.98628
low copy	G4	0.965256
low copy	G4	0.983747
low copy	H4		0.943956
low copy	A4	1.04658
low copy	B4		0.997013
low copy	B4		0.980447
low copy	G4	0.971894
low copy	G4	0.976519
low copy	H4		1.03153
low copy	E5	1.04466
low copy	E5	0.96883
low copy	F5		0.984846
low copy	F5		0.985475
low copy	E5	1.08753
low copy	E5	0.982421
low copy	F5		0.999488
low copy	F5		0.99995
low copy	C6	0.932378
low copy	C6	0.963311
low copy	D6		1.05272
low copy	D6		0.834375
low copy	C6	1.0026
low copy	C6	0.961799
low copy	D6		1.0504
low copy	D6		1.08107
low copy	A7	1.10719
low copy	B7		1.00626
low copy	B7		0.985907
low copy	G7	1.01433
low copy	G7	1.02169
low copy	H7		1.01077
low copy	A7	1.09574
low copy	B7		0.993331
low copy	B7		0.986693
low copy	G7	1.02384
low copy	G7	1.02386
low copy	H7		1.05949
low copy	E8	0.957959
low copy	E8	0.993537
low copy	F8		0.981193
low copy	F8		0.970401
low copy	E8	1.00352
low copy	E8	0.993743
low copy	F8		1.00558
low copy	F8		0.993154
low copy	C9	0.965688
low copy	C9	0.984355
low copy	D9		0.978542
low copy	D9		0.950339
low copy	C9	1.0229
low copy	C9	1.03685
low copy	D9		1.02741
low copy	D9		0.996571
low copy	A10	1.02812
low copy	B10		0.944771
low copy	B10		0.951841
low copy	G10	0.985436
low copy	G10	0.960454
low copy	H10		0.977737
low copy	A10	0.947432
low copy	B10		0.933635
low copy	B10		0.948483
low copy	G10	0.927115
low copy	G10	0.973956
low copy	H10		1.05861
low copy	E11	0.967102
low copy	E11	1.03781
low copy	F11		0.982067
low copy	F11		0.947756
low copy	E11	1.03496
low copy	E11	1.02006
low copy	F11		1.00372
low copy	F11		0.967141
low copy	C12	0.988578
low copy	C12	1.05011
low copy	D12		0.977688
low copy	D12		1.00718
single copy	A2	1.06581
single copy	G2	1.0533
single copy	G2	1.03489
single copy	H2		1.04129
single copy	A2	1.02685
single copy	G2	0.988675
single copy	G2	1.03705
single copy	H2		0.982752
single copy	E3	0.940911
single copy	E3	0.970037
single copy	F3		0.974632
single copy	F3		0.983961
single copy	E3	1.0099
single copy	E3	0.952577
single copy	F3		1.00033
single copy	F3		0.986797
single copy	C4	0.94103
single copy	C4	0.96721
single copy	D4		0.972724
single copy	D4		1.0202
single copy	C4	1.0018
single copy	C4	0.968928
single copy	D4		1.09616
single copy	D4		0.945675
single copy	A5	1.07369
single copy	B5		0.988505
single copy	B5		0.979566
single copy	G5	0.987597
single copy	G5	1.009
single copy	A5	1.07071
single copy	B5		1.00249
single copy	B5		0.985459
single copy	G5	1.03697
single copy	G5	1.03887
single copy	E6	1.05099
single copy	E6	0.995997
single copy	F6		1.00581
single copy	F6		1.00436
single copy	E6	1.07605
single copy	E6	1.01954
single copy	F6		1.00362
single copy	F6		1.0262
single copy	C7	0.973673
single copy	C7	0.945985
single copy	D7		0.88103
single copy	D7		0.921563
single copy	C7	0.998913
single copy	C7	1.00154
single copy	D7		1.01772
single copy	D7		1.00777
single copy	A8	1.05991
single copy	B8		1.0151
single copy	B8		1.02591
single copy	G8	0.899518
single copy	G8	0.956233
single copy	A8	1.04877
single copy	B8		1.03793
single copy	B8		1.03937
single copy	G8	0.994289
single copy	G8	0.990084
single copy	E9	0.965662
single copy	E9	1.00061
single copy	F9		0.980195
single copy	F9		0.983661
single copy	E9	0.989175
single copy	E9	0.980475
single copy	F9		0.999273
single copy	F9		0.977019
single copy	C10	0.943827
single copy	C10	0.971755
single copy	D10		0.94983
single copy	D10		0.996057
single copy	C10	0.979586
single copy	C10	0.974012
single copy	D10		1.01383
single copy	D10		1.01701
single copy	A11	0.960798
single copy	B11		0.900747
single copy	B11		0.937065
single copy	G11	0.965382
single copy	G11	1.02381
single copy	A11	0.991742
single copy	B11		0.949241
single copy	B11		0.978387
single copy	G11	1.02004
single copy	G11	1.02042
single copy	E12	1.03287
single copy	E12	1.06466
high copy	D1	1.06503
high copy	D1	1.10987
high copy	E1		0.976627
high copy	E1		0.973337
high copy	C2	1.01182
high copy	C2	0.997793
high copy	D2		0.957166
high copy	D2		0.958751
high copy	C2	0.982526
high copy	C2	0.979707
high copy	D2		0.982435
high copy	D2		0.951388
high copy	A3	1.03656
high copy	B3		0.964659
high copy	B3		1.03305
high copy	G3	0.930261
high copy	G3	0.972845
high copy	H3		0.94897
high copy	A3	1.00974
high copy	B3		1.0305
high copy	G3	0.916889
high copy	G3	0.886835
high copy	H3		0.962493
high copy	E4	0.979897
high copy	E4	1.05841
high copy	F4		0.905494
high copy	F4		1.00516
high copy	E4	0.759375
high copy	E4	1.1199
high copy	F4		1.06377
high copy	F4		0.954136
high copy	C5	0.977761
high copy	C5	0.997141
high copy	D5		1.06365
high copy	D5		1.12642
high copy	C5	1.00718
high copy	C5	1.00376
high copy	D5		1.11993
high copy	D5		1.09131
high copy	A6	1.06289
high copy	B6		0.963807
high copy	B6		0.981833
high copy	G6	0.900418
high copy	G6	1.02485
high copy	H6		1.03507
high copy	A6	1.06624
high copy	B6		1.00817
high copy	B6		0.984562
high copy	G6	1.00598
high copy	G6	1.00781
high copy	H6		0.983749
high copy	E7	0.948709
high copy	E7	0.994904
high copy	F7		0.807436
high copy	F7		0.900889
high copy	E7	1.0151
high copy	E7	1.01302
high copy	F7		0.973858
high copy	F7		0.959122
high copy	C8	0.99991
high copy	C8	0.980278
high copy	D8		0.943132
high copy	C8	0.998466
high copy	C8	0.989447
high copy	D8		0.995055
high copy	D8		0.992758
high copy	A9	1.116
high copy	B9		0.989437
high copy	B9		0.960346
high copy	G9	0.94253
high copy	G9	1.05125
high copy	H9		1.04298
high copy	A9	1.03665
high copy	B9		0.959082
high copy	B9		1.01704
high copy	G9	1.01874
high copy	G9	1.05766
high copy	H9		1.07799
high copy	E10	0.934976
high copy	E10	1.02095
high copy	F10		0.956564
high copy	F10		1.00428
high copy	E10	1.02652
high copy	E10	1.02036
high copy	C11	0.962683
high copy	C11	0.98383
high copy	D11		0.98408
high copy	D11		1.02607
high copy	C11	0.998034
high copy	C11	1.02478
high copy	D11		1.05041
high copy	D11		1.03879
high copy	B12		1.02357
high copy	G12	0.970327
high copy	G12	0.994794
low copy	F1	0.992849
low copy	F1	1.0754
low copy	E2	1.04842
low copy	E2	0.964126
low copy	F2		1.07863
low copy	F2		1.07243
low copy	E2	1.00299
low copy	E2	0.93953
low copy	F2		0.988186
low copy	F2		0.99121
low copy	C3	0.929149
low copy	C3	0.961873
low copy	D3		0.938389
low copy	D3		1.0405
low copy	C3	1.00906
low copy	C3	1.01146
low copy	D3		1.02053
low copy	D3		0.986742
low copy	A4	0.994079
low copy	B4		0.962653
low copy	B4		0.985044
low copy	G4	0.998196
low copy	G4	0.973424
low copy	H4		0.943394
low copy	A4	0.994762
low copy	B4		0.992498
low copy	B4		0.9856
low copy	G4	1.02654
low copy	G4	1.02934
low copy	H4		1.03932
low copy	E5	0.891938
low copy	E5	0.986683
low copy	F5		0.955365
low copy	F5		1.03844
low copy	E5	1.06311
low copy	E5	0.972907
low copy	F5		0.939335
low copy	F5		1.00904
low copy	C6	0.927549
low copy	C6	0.971229
low copy	D6		1.05799
low copy	D6		1.01867
low copy	C6	1.02944
low copy	C6	1.01807
low copy	D6		1.06925
low copy	D6		1.0781
low copy	A7	1.07935
low copy	B7		0.985971
low copy	B7		0.976468
low copy	G7	1.01017
low copy	G7	1.04832
low copy	H7		0.996215
low copy	A7	1.04644
low copy	B7		0.993591
low copy	B7		0.975981
low copy	G7	1.08126
low copy	G7	1.04064
low copy	H7		1.09646
low copy	E8	0.987971
low copy	E8	1.0154
low copy	F8		0.950633
low copy	F8		0.952877
low copy	E8	1.00909
low copy	E8	0.960575
low copy	F8		0.959658
low copy	F8		0.981903
low copy	C9	0.92073
low copy	C9	0.932779
low copy	D9		0.973044
low copy	D9		0.960116
low copy	C9	1.04208
low copy	C9	1.02968
low copy	D9		1
low copy	D9		0.998264
low copy	A10	0.981503
low copy	B10		0.923705
low copy	B10		0.964809
low copy	G10	1.01452
low copy	G10	1.00734
low copy	H10		0.971678
low copy	A10	0.971893
low copy	B10		0.919159
low copy	B10		0.95076
low copy	G10	0.978322
low copy	G10	1.00052
low copy	H10		1.02437
low copy	E11	0.967141
low copy	E11	1.0306
low copy	F11		0.928652
low copy	F11		0.962917
low copy	E11	0.994176
low copy	E11	1.01698
low copy	F11		1.00812
low copy	F11		0.949999
low copy	C12	1.0029
low copy	C12	1.01753
low copy	D12		0.968712
low copy	D12		1.01537
single copy	A2	1.07275
single copy	G2	1.01183
single copy	G2	0.988423
single copy	H2		1.03691
single copy	A2	1.01991
single copy	G2	0.982536
single copy	G2	0.964297
single copy	H2		0.96732
single copy	E3	1.05663
single copy	E3	1.02744
single copy	F3		0.956329
single copy	F3		1.03894
single copy	E3	0.997993
single copy	E3	1.05219
single copy	F3		0.991426
single copy	F3		1.00068
single copy	C4	0.952505
single copy	C4	0.97596
single copy	D4		1.01101
single copy	D4		0.994709
single copy	C4	1.00523
single copy	C4	0.987312
single copy	D4		1.08808
single copy	D4		0.854241
single copy	A5	1.05476
single copy	B5		0.983347
single copy	B5		1.00451
single copy	G5	0.975229
single copy	G5	1.05893
single copy	A5	1.04471
single copy	B5		1.01158
single copy	B5		0.973557
single copy	G5	1.03389
single copy	G5	1.07191
single copy	E6	0.879358
single copy	E6	0.960754
single copy	F6		0.917318
single copy	F6		0.959682
single copy	E6	1.16668
single copy	E6	1.06307
single copy	F6		1.01515
single copy	F6		0.988953
single copy	C7	1.00495
single copy	C7	0.982506
single copy	D7		0.945127
single copy	D7		1.03965
single copy	C7	1.01626
single copy	C7	1.00879
single copy	D7		1.0205
single copy	D7		1.02694
single copy	A8	1.03556
single copy	B8		0.988052
single copy	B8		1.02083
single copy	G8	0.818674
single copy	G8	0.892642
single copy	A8	1.02238
single copy	B8		1.04602
single copy	B8		1.03255
single copy	G8	0.985239
single copy	G8	0.982046
single copy	E9	0.965659
single copy	E9	0.997252
single copy	F9		0.971565
single copy	F9		1.00715
single copy	E9	0.946448
single copy	E9	0.983598
single copy	F9		1.0242
single copy	F9		1.00937
single copy	C10	0.964568
single copy	C10	1.01697
single copy	D10		0.966419
single copy	D10		0.984649
single copy	C10	1.01145
single copy	C10	1.03979
single copy	D10		1.03413
single copy	D10		1.01425
single copy	A11	0.972206
single copy	B11		0.955768
single copy	B11		0.963486
single copy	G11	0.96737
single copy	G11	1.02849
single copy	A11	0.894454
single copy	B11		0.982957
single copy	B11		0.994089
single copy	G11	1.00038
single copy	G11	1.00418
single copy	E12	1.06272
single copy	E12	1.01128
high copy	D1	0.92259
high copy	D1	1.15993
high copy	E1		0.888637
high copy	E1		1.09675
high copy	C2	1.07392
high copy	C2	0.92802
high copy	D2		1.02831
high copy	D2		1.11976
high copy	C2	1.04375
high copy	C2	1.01806
high copy	D2		1.01958
high copy	D2		1.02271
high copy	A3	1.07605
high copy	B3		0.995805
high copy	B3		1.04313
high copy	G3	0.766456
high copy	G3	1.08011
high copy	H3		0.853933
high copy	A3	1.03912
high copy	B3		1.00576
high copy	B3		1.03923
high copy	G3	0.703585
high copy	G3	0.992861
high copy	H3		0.790523
high copy	E4	0.769563
high copy	E4	1.07493
high copy	F4		0.797517
high copy	F4		1.06111
high copy	E4	0.883815
high copy	E4	1.07405
high copy	F4		0.799892
high copy	F4		1.05146
high copy	C5	0.823167
high copy	C5	1.03688
high copy	D5		1.03361
high copy	D5		0.960491
high copy	C5	0.980792
high copy	C5	1.04943
high copy	D5		0.979077
high copy	D5		1.14197
high copy	A6	1.05367
high copy	B6		0.887104
high copy	B6		1.01379
high copy	G6	1.02336
high copy	G6	1.09343
high copy	H6		1.09297
high copy	A6	1.0424
high copy	B6		1.00592
high copy	B6		1.0567
high copy	G6	0.69108
high copy	G6	1.04908
high copy	H6		0.80317
high copy	E7	0.975423
high copy	E7	1.06773
high copy	F7		0.861221
high copy	F7		0.947306
high copy	E7	0.997074
high copy	E7	1.13228
high copy	F7		0.722333
high copy	F7		1.10315
high copy	C8	1.02644
high copy	C8	1.0783
high copy	D8		0.941216
high copy	D8		1.02234
high copy	C8	1.05446
high copy	C8	1.0677
high copy	D8		0.983756
high copy	D8		1.06365
high copy	A9	1.03272
high copy	B9		0.954716
high copy	B9		1.06019
high copy	G9	0.898097
high copy	G9	1.08429
high copy	H9		1.01501
high copy	A9	1.0579
high copy	B9		0.890261
high copy	B9		1.17008
high copy	G9	1.01002
high copy	G9	1.15964
high copy	H9		0.809514
high copy	E10	0.934446
high copy	E10	1.0553
high copy	F10		0.906725
high copy	F10		1.00366
high copy	E10	0.94219
high copy	E10	1.00189
high copy	F10		0.926508
high copy	F10		1.07666
high copy	C11	0.929502
high copy	C11	1.01781
high copy	D11		1.02434
high copy	D11		1.03345
high copy	C11	1.0114
high copy	C11	1.02145
high copy	D11		1.0413
high copy	D11		1.04306
high copy	B12		0.901376
high copy	B12		1.08362
high copy	G12	0.913515
high copy	G12	1.02576
low copy	F1	0.789524
low copy	F1	1.17115
low copy	E2	0.8184
low copy	E2	1.09643
low copy	F2		0.818293
low copy	F2		1.1313
low copy	E2	0.799707
low copy	E2	0.951848
low copy	F2		0.903638
low copy	F2		1.04621
low copy	C3	0.877201
low copy	C3	0.990994
low copy	D3		0.886178
low copy	D3		1.05246
low copy	C3	0.950828
low copy	C3	0.971037
low copy	D3		0.998737
low copy	D3		1.14397
low copy	A4	0.995638
low copy	B4		0.959669
low copy	B4		1.03307
low copy	G4	0.940208
low copy	G4	1.05338
low copy	H4		0.872479
low copy	A4	1.01934
low copy	B4		0.948438
low copy	B4		0.982103
low copy	G4	0.978528
low copy	G4	1.14121
low copy	H4		0.870643
low copy	E5	0.847995
low copy	E5	1.0577
low copy	F5		0.999748
low copy	F5		1.10744
low copy	E5	1.09929
low copy	E5	1.03198
low copy	F5		1.05973
low copy	F5		1.08234
low copy	C6	0.905153
low copy	C6	1.03489
low copy	D6		0.755111
low copy	D6		1.02131
low copy	C6	1.02407
low copy	C6	1.00449
low copy	D6		0.837599
low copy	D6		1.17297
low copy	A7	1.07099
low copy	B7		0.958086
low copy	B7		1.00446
low copy	G7	0.875054
low copy	G7	1.01767
low copy	H7		1.11668
low copy	A7	1.09675
low copy	B7		0.999961
low copy	B7		1.01405
low copy	G7	0.824026
low copy	G7	1.08302
low copy	H7		0.870371
low copy	E8	0.99763
low copy	E8	1.05787
low copy	F8		0.979092
low copy	F8		1.02931
low copy	E8	0.907427
low copy	E8	1.08899
low copy	F8		0.811453
low copy	F8		1.0462
low copy	C9	1.04287
low copy	C9	0.991207
low copy	D9		0.974671
low copy	D9		1.05099
low copy	C9	0.875442
low copy	C9	1.06293
low copy	D9		1.08999
low copy	D9		1.02843
low copy	A10	1.00008
low copy	B10		0.974583
low copy	B10		1.01271
low copy	G10	1.02975
low copy	G10	1.06338
low copy	H10		1.11446
low copy	A10	0.980306
low copy	B10		0.960583
low copy	B10		0.976459
low copy	G10	1.01585
low copy	G10	1.07548
low copy	H10		0.753304
low copy	E11	0.994967
low copy	E11	1.11711
low copy	F11		0.975604
low copy	F11		0.97879
low copy	E11	1.04215
low copy	E11	1.0446
low copy	F11		0.741372
low copy	F11		1.02967
low copy	C12	1.0433
low copy	C12	1.05016
low copy	D12		0.916949
low copy	D12		1.07101
single copy	A2	1.16016
single copy	G2	0.943761
single copy	G2	1.00584
single copy	H2		1.08901
single copy	A2	1.08451
single copy	G2	0.730389
single copy	G2	1.15683
single copy	H2		1.13592
single copy	E3	1.01225
single copy	E3	1.09062
single copy	F3		0.981543
single copy	F3		1.16542
single copy	E3	0.853213
single copy	E3	1.06853
single copy	F3		1.02225
single copy	F3		1.14748
single copy	C4	0.957928
single copy	C4	1.00767
single copy	D4		1.07508
single copy	D4		1.18831
single copy	C4	0.877686
single copy	C4	1.02163
single copy	D4		0.984883
single copy	D4		1.09462
single copy	A5	1.09709
single copy	B5		1.01226
single copy	B5		1.01335
single copy	G5	0.85021
single copy	G5	1.11357
single copy	A5	1.11479
single copy	B5		1.0376
single copy	B5		1.06915
single copy	G5	0.862385
single copy	G5	1.18565
single copy	E6	0.830119
single copy	E6	1.05767
single copy	F6		1.05627
single copy	F6		1.05611
single copy	E6	0.810314
single copy	E6	1.18324
single copy	F6		1.08102
single copy	F6		1.21558
single copy	C7	0.93845
single copy	C7	0.901546
single copy	D7		0.850629
single copy	D7		0.873559
single copy	C7	1.03562
single copy	C7	1.10788
single copy	D7		0.948858
single copy	D7		1.08966
single copy	A8	1.09508
single copy	B8		1.03028
single copy	B8		1.08076
single copy	G8	1.08246
single copy	G8	0.770571
single copy	A8	1.08353
single copy	B8		1.09079
single copy	B8		1.07023
single copy	G8	0.711176
single copy	G8	1.02537
single copy	E9	0.986374
single copy	E9	1.0037
single copy	F9		1.03763
single copy	F9		1.11783
single copy	E9	0.815257
single copy	E9	1.08795
single copy	F9		0.911423
single copy	F9		1.17962
single copy	C10	0.923741
single copy	C10	1.01896
single copy	D10		1.00799
single copy	D10		1.06748
single copy	C10	0.778906
single copy	C10	1.03612
single copy	D10		1.04897
single copy	D10		1.06814
single copy	A11	1.00593
single copy	B11		0.98283
single copy	B11		0.983586
single copy	G11	1.01626
single copy	G11	1.10837
single copy	A11	0.994147
single copy	B11		0.913752
single copy	B11		1.02892
single copy	G11	0.997201
single copy	G11	1.12978
single copy	E12	1.04631
single copy	E12	1.17452
high copy	D1	0.999155
high copy	D1	1.14073
high copy	E1		0.957821
high copy	E1		1.01456
high copy	C2	1.01634
high copy	C2	1.02441
high copy	D2		0.943396
high copy	D2		1.00464
high copy	C2	1.0056
high copy	C2	1.00125
high copy	D2		0.975978
high copy	D2		0.976089
high copy	A3	1.02819
high copy	B3		0.906499
high copy	B3		0.985817
high copy	G3	0.939996
high copy	G3	1.04992
high copy	H3		0.927583
high copy	A3	1.0486
high copy	B3		0.970727
high copy	B3		0.987255
high copy	G3	0.885092
high copy	G3	1.006
high copy	H3		0.899246
high copy	E4	0.839252
high copy	E4	1.0321
high copy	F4		0.856343
high copy	F4		1.01575
high copy	E4	0.876361
high copy	E4	1.03815
high copy	F4		0.959934
high copy	F4		0.982628
high copy	C5	0.863907
high copy	C5	1.03635
high copy	D5		0.938739
high copy	D5		1.09781
high copy	C5	0.994115
high copy	C5	1.00568
high copy	D5		1.10727
high copy	D5		1.03729
high copy	A6	1.07247
high copy	B6		0.908249
high copy	B6		0.988563
high copy	G6	0.980274
high copy	G6	1.05477
high copy	H6		1.05745
high copy	A6	1.04106
high copy	B6		0.988693
high copy	B6		0.986822
high copy	G6	0.881873
high copy	G6	1.04884
high copy	H6		0.920964
high copy	E7	0.968424
high copy	E7	1.04275
high copy	F7		0.859552
high copy	F7		0.94066
high copy	E7	1.00128
high copy	E7	1.04225
high copy	F7		0.824726
high copy	F7		1.02759
high copy	C8	0.999829
high copy	C8	1.05559
high copy	D8		0.941897
high copy	D8		0.933116
high copy	C8	1.01974
high copy	C8	1.02904
high copy	D8		0.955025
high copy	D8		1.00232
high copy	A9	1.09052
high copy	B9		0.91692
high copy	B9		0.990132
high copy	G9	0.963827
high copy	G9	1.0081
high copy	H9		0.994377
high copy	A9	1.04567
high copy	B9		0.902485
high copy	B9		1.02374
high copy	G9	0.940499
high copy	G9	1.02316
high copy	H9		0.971653
high copy	E10	0.97284
high copy	E10	1.0419
high copy	F10		0.907303
high copy	F10		0.981642
high copy	E10	0.967358
high copy	E10	1.0349
high copy	F10		0.96441
high copy	F10		0.966442
high copy	C11	0.917322
high copy	C11	1.00294
high copy	D11		0.9915
high copy	D11		0.991078
high copy	C11	0.971643
high copy	C11	1.00046
high copy	D11		1.03551
high copy	D11		1.0315
high copy	B12		0.968484
high copy	B12		1.02133
high copy	G12	0.881159
high copy	G12	1.02149
low copy	F1	0.987429
low copy	F1	1.04316
low copy	E2	0.955327
low copy	E2	0.994832
low copy	F2		0.954163
low copy	F2		1.01187
low copy	E2	0.937883
low copy	E2	0.949188
low copy	F2		0.994334
low copy	F2		1.00662
low copy	C3	0.890627
low copy	C3	0.993986
low copy	D3		0.989518
low copy	D3		1.03977
low copy	C3	0.953327
low copy	C3	0.995578
low copy	D3		0.998384
low copy	D3		1.009
low copy	A4	1.03611
low copy	B4		0.943088
low copy	B4		1.0283
low copy	G4	0.967278
low copy	G4	1.00725
low copy	H4		0.917096
low copy	A4	1.06463
low copy	B4		1.01076
low copy	B4		1.02651
low copy	G4	0.995061
low copy	G4	1.05817
low copy	H4		0.959616
low copy	E5	0.93054
low copy	E5	1.02322
low copy	F5		1.00486
low copy	F5		1.05153
low copy	E5	1.04694
low copy	E5	0.984344
low copy	F5		1.01858
low copy	F5		1.03054
low copy	C6	0.940321
low copy	C6	0.978184
low copy	D6		1.04785
low copy	D6		1.01924
low copy	C6	1.01836
low copy	C6	0.887463
low copy	D6		0.85961
low copy	D6		0.908071
low copy	A7	1.05002
low copy	B7		0.988155
low copy	B7		1.01628
low copy	G7	0.94662
low copy	G7	1.04466
low copy	H7		1.01623
low copy	A7	1.07984
low copy	B7		1.00458
low copy	B7		1.00169
low copy	G7	1.01046
low copy	G7	1.05242
low copy	H7		1.01072
low copy	E8	0.976373
low copy	E8	1.02243
low copy	F8		0.983876
low copy	F8		1.02698
low copy	E8	0.975716
low copy	E8	1.05655
low copy	F8		0.92037
low copy	F8		1.03757
low copy	C9	1.01296
low copy	C9	0.993021
low copy	D9		0.990374
low copy	D9		1.03339
low copy	C9	0.954889
low copy	C9	1.03312
low copy	D9		1.00035
low copy	D9		1.02656
low copy	A10	1.02457
low copy	B10		0.974881
low copy	B10		0.989618
low copy	G10	0.97498
low copy	G10	1.00689
low copy	H10		1.04416
low copy	A10	0.983986
low copy	B10		0.93661
low copy	B10		0.989667
low copy	G10	0.978572
low copy	G10	0.998016
low copy	H10		0.910817
low copy	E11	0.978761
low copy	E11	1.06526
low copy	F11		1.00693
low copy	F11		0.967388
low copy	E11	1.0464
low copy	E11	1.01543
low copy	F11		0.925405
low copy	F11		0.976274
low copy	C12	1.02463
low copy	C12	1.05421
low copy	D12		0.893015
low copy	D12		1.01076
single copy	A2	1.06471
single copy	G2	1.03766
single copy	H2		1.08984
single copy	A2	1.04564
single copy	G2	0.919493
single copy	G2	1.01212
single copy	H2		1.07537
single copy	E3	0.985925
single copy	E3	1.00701
single copy	F3		0.967594
single copy	F3		1.0763
single copy	E3	1.01483
single copy	E3	0.984798
single copy	F3		0.974607
single copy	F3		1.02604
single copy	C4	0.93151
single copy	C4	1.02676
single copy	D4		0.990919
single copy	D4		1.06332
single copy	C4	0.985123
single copy	C4	1.00228
single copy	D4		1.09945
single copy	D4		0.960296
single copy	A5	1.08528
single copy	B5		1.02211
single copy	B5		1.03376
single copy	G5	0.970344
single copy	G5	1.0906
single copy	A5	1.07731
single copy	B5		1.0026
single copy	B5		1.00525
single copy	G5	0.973136
single copy	G5	1.08561
single copy	E6	0.874548
single copy	E6	1.04087
single copy	F6		0.992472
single copy	F6		1.03862
single copy	E6	0.965056
single copy	E6	1.08318
single copy	F6		1.03411
single copy	F6		1.06453
single copy	C7	0.962965
single copy	C7	0.916417
single copy	D7		0.868509
single copy	D7		1.04696
single copy	C7	1.02753
single copy	C7	1.07578
single copy	D7		0.996653
single copy	D7		0.992238
single copy	A8	1.07976
single copy	B8		0.995963
single copy	B8		1.06112
single copy	G8	1.00612
single copy	G8	0.885104
single copy	A8	1.05672
single copy	B8		1.03969
single copy	B8		1.02996
single copy	G8	0.922213
single copy	G8	0.924964
single copy	E9	0.949872
single copy	E9	1.02704
single copy	F9		0.994197
single copy	F9		1.05105
single copy	E9	0.8882
single copy	E9	1.04901
single copy	F9		0.973115
single copy	F9		1.05708
single copy	C10	0.951719
single copy	C10	1.01872
single copy	D10		0.96055
single copy	D10		1.05065
single copy	C10	0.894645
single copy	C10	1.04466
single copy	D10		1.01611
single copy	D10		1.03805
single copy	A11	0.962722
single copy	B11		0.928973
single copy	B11		0.950339
single copy	G11	0.977043
single copy	G11	1.03189
single copy	A11	1.00012
single copy	B11		0.950166
single copy	B11		1.0048
single copy	G11	1.02842
single copy	G11	1.02084
single copy	E12	1.00061
single copy	E12	1.0779

## Sheet: fig2A_data
cycloheximide_concentration	biological_replicate	cost_of_yEVenus
0.0018	B2	0.0230702
0.0018	B2	0.0857754
0.0018	F6	0.0875935
0.0018	F6	0.0630589
0.0018	B2	0.0139387
0.0018	J12	0.0195361
0.0018	J12	0.0127947
0.0018	N18	0.0273296
0.0018	N18	0.0847029
0.0018	B3	0.0644379
0.0018	B3	0.0544381
0.0018	B2	0.0547854
0.0018	J12	0.0753569
0.0018	J12	0.0480236
0.0018	N18	0.0907395
0.0018	N18	0.0920469
0.0018	B3	0.130738
0.0018	B3	0.0981653
0.0018	B2	0.0161041
0.0018	F7	-0.00477375
0.0018	F7	0.0369718
0.0018	V1A	0.0638454
0.0018	V1A	0.0599027
0.0018	J13	0.105162
0.0018	J13	0.0613736
0.0018	N19	0.0229477
0.0018	N19	0.0990335
0.0018	F7	0.0917099
0.0018	F7	0.0750198
0.0018	V1A	0.0546322
0.0018	V1A	0.0802904
0.0018	J13	0.097297
0.0018	J13	0.0613123
0.0018	N19	0.0774099
0.0018	N19	0.0303121
0.0018	B2	0.0485547
0.0018	C6	0.0610263
0.0018	C6	0.08647
0.0018	G12	0.0775836
0.0018	G12	0.04833
0.0018	K18	0.0521706
0.0018	K18	-0.000994488
0.0018	B2	0.0476048
0.0018	B2	0.0321303
0.0018	C6	0.0869092
0.0018	C6	0.0344489
0.0018	G12	0.0509653
0.0018	G12	0.0347655
0.0018	K18	0.0541317
0.0018	K18	0.0399952
0.0018	B2	0.0431616
0.0018	C7	0.0841411
0.0018	C7	0.0738758
0.0018	C7	0.0598108
0.0018	C7	0.0345
0.0018	B2	0.0159918
0.0018	G13	0.0753977
0.0018	G13	0.0245411
0.0018	K19	0.0088316
0.0018	K19	-0.0143036
0.0018	V1B	0.0523851
0.0018	V1B	0.0555004
0.0018	B2	-0.023905
0.0018	B2	0.0625074
0.0018	G13	0.14987
0.0018	G13	0.00777954
0.0018	K19	0.0566342
0.0018	K19	0.00619633
0.0018	V1B	0.0318953
0.0018	V1B	0.0454394
0.0018	B2	0.0790749
0.0018	B2	0.107685
0.0018	B2	-0.00149498
0.0018	F6	0.0577271
0.0018	F6	0.033642
0.0018	B2	0.0975626
0.0018	B2	-0.0397881
0.0018	F6	0.014572
0.0018	F6	0.143527
0.0018	B2	0.0257668
0.0018	J12	0.0793404
0.0018	J12	0.061343
0.0018	N18	0.0534065
0.0018	N18	0.0471247
0.0018	B3	0.0628853
0.0018	B3	0.0890235
0.0018	B2	0.116929
0.0018	B2	-0.0145181
0.0018	J12	0.0654797
0.0018	J12	0.0704847
0.0018	N18	0.0264001
0.0018	N18	0.0468387
0.0018	B3	0.0711384
0.0018	B3	0.0582378
0.0018	B2	0.0739575
0.0018	F7	0.0281569
0.0018	F7	0.0878897
0.0018	V1C	0.0604135
0.0018	V1C	0.0500256
0.0018	J13	0.149686
0.0018	J13	0.0867049
0.0018	N19	0.0624052
0.0018	N19	0.0825273
0.0018	F7	0.0904944
0.0018	F7	0.0774917
0.0018	V1C	0.0300874
0.0018	V1C	0.00524641
0.0018	J13	0.0162267
0.0018	J13	0.0527426
0.0018	N19	0.0510164
0.0018	N19	0.0927006
0.0018	B2	0.068544
0.0018	C6	0.102016
0.0018	C6	0.0441524
0.0018	G12	0.0115384
0.0018	G12	0.0355214
0.0018	K18	0.0659496
0.0018	K18	0.0888907
0.0018	B2	0.0294848
0.0018	B2	0.0210376
0.0018	C6	0.089667
0.0018	C6	0.0811688
0.0018	G12	0.0288004
0.0018	G12	0.072262
0.0018	K18	0.0666952
0.0018	K18	0.052334
0.0018	B2	0.0648873
0.0018	C7	0.0548773
0.0018	C7	0.0684827
0.0018	C7	0.0376868
0.0018	C7	0.0108744
0.0018	B2	0.0271661
0.0018	G13	0.199041
0.0018	G13	0.0679618
0.0018	K19	0.0606075
0.0018	K19	0.0260324
0.0018	B2	-0.0251409
0.0054	B2	0.00453744
0.0054	B2	0.0525576
0.0054	F6	0.073919
0.0054	F6	0.0886889
0.0054	B2	-0.0162881
0.0054	J12	-0.0160051
0.0054	J12	0.0284464
0.0054	N18	0.0267379
0.0054	N18	0.0651035
0.0054	B3	0.0683992
0.0054	B3	0.0564902
0.0054	B2	-0.00959564
0.0054	J12	0.0530125
0.0054	J12	0.123385
0.0054	N18	0.111809
0.0054	N18	0.0928945
0.0054	B3	0.076507
0.0054	B3	0.091095
0.0054	B2	0.045946
0.0054	F7	0.0235736
0.0054	F7	0.07309
0.0054	V1A	0.059705
0.0054	V1A	0.0541347
0.0054	J13	0.0740302
0.0054	J13	0.101599
0.0054	N19	0.0278095
0.0054	N19	0.0906603
0.0054	F7	0.116814
0.0054	F7	0.0760116
0.0054	V1A	0.046138
0.0054	V1A	0.0589468
0.0054	J13	0.101579
0.0054	J13	0.0834421
0.0054	N19	0.0761228
0.0054	N19	0.0206924
0.0054	B2	0.0535584
0.0054	C6	0.0876679
0.0054	C6	0.0966957
0.0054	G12	0.0598162
0.0054	G12	0.0572787
0.0054	K18	0.0431153
0.0054	K18	0.0437623
0.0054	B2	0.043368
0.0054	B2	0.03524
0.0054	C6	0.0995971
0.0054	C6	0.0695719
0.0054	G12	0.056288
0.0054	G12	0.070967
0.0054	K18	0.0558735
0.0054	K18	0.0638802
0.0054	B2	0.0432366
0.0054	C7	0.044561
0.0054	C7	0.0679746
0.0054	C7	0.0717151
0.0054	C7	0.0438028
0.0054	B2	-0.0156917
0.0054	G13	0.10445
0.0054	G13	0.0831287
0.0054	K19	0.0213495
0.0054	K19	0.0135956
0.0054	V1B	0.057582
0.0054	V1B	0.0412552
0.0054	B2	-0.019786
0.0054	B2	-0.0176934
0.0054	G13	0.0486149
0.0054	G13	0.00765117
0.0054	K19	0.0334911
0.0054	K19	0.00158547
0.0054	V1B	0.0527396
0.0054	V1B	0.0506267
0.0054	B2	0.0580673
0.0054	B2	0.0560757
0.0054	B2	0.00997636
0.0054	F6	0.0769316
0.0054	F6	0.0360184
0.0054	B2	0.0573697
0.0054	B2	0.00240434
0.0054	F6	0.0571271
0.0054	F6	0.0886182
0.0054	B2	0.0271019
0.0054	J12	0.064224
0.0054	J12	0.022502
0.0054	N18	0.0472602
0.0054	N18	0.0444194
0.0054	B3	0.0622223
0.0054	B3	0.0936123
0.0054	B2	-0.00612808
0.0054	B2	-0.0114457
0.0054	J12	0.0883654
0.0054	J12	0.056844
0.0054	N18	0.0709973
0.0054	N18	0.0270614
0.0054	B3	0.0648608
0.0054	B3	0.0801262
0.0054	B2	0.0678735
0.0054	F7	0.0204397
0.0054	F7	0.00894519
0.0054	V1C	0.0907816
0.0054	V1C	0.071614
0.0054	J13	0.0422863
0.0054	J13	0.0523857
0.0054	N19	0.061737
0.0054	N19	0.0809552
0.0054	F7	0.0533259
0.0054	F7	0.0435197
0.0054	V1C	0.0683284
0.0054	V1C	0.0272636
0.0054	J13	0.0196815
0.0054	J13	0.0928237
0.0054	N19	0.0372619
0.0054	N19	0.0932281
0.0054	B2	0.0670748
0.0054	C6	0.0926923
0.0054	C6	0.0208036
0.0054	G12	0.0604531
0.0054	G12	0.0403756
0.0054	K18	0.070229
0.0054	K18	0.0604127
0.0054	B2	0.040962
0.0054	B2	0.0303976
0.0054	C6	0.0707446
0.0054	C6	0.0884868
0.0054	G12	0.0273344
0.0054	G12	0.0786603
0.0054	K18	0.0634051
0.0054	K18	0.018802
0.0054	B2	0.0469266
0.0054	C7	0.0490799
0.0054	C7	0.0418112
0.0054	C7	-0.00435892
0.0054	C7	-0.0347279
0.0054	B2	0.0683587
0.0054	G13	0.222569
0.0054	G13	0.118714
0.0054	K19	0.0702088
0.0054	K19	0.018529
0.0054	B2	0.0578752
0.018	B2	0.0271893
0.018	B2	0.0834561
0.018	F6	0.126633
0.018	F6	0.103387
0.018	B2	0.0175653
0.018	J12	0.0357282
0.018	J12	0.0456234
0.018	N18	0.0219353
0.018	N18	0.0807236
0.018	B3	0.0993085
0.018	B3	0.0502043
0.018	B2	0.0768058
0.018	B2	-0.0127531
0.018	J12	0.0909805
0.018	J12	0.100695
0.018	N18	0.127055
0.018	N18	0.0801912
0.018	B3	0.0976208
0.018	B3	0.110801
0.018	B2	0.024939
0.018	F7	0.0395557
0.018	F7	0.0901467
0.018	V1A	0.0759016
0.018	V1A	0.0854151
0.018	J13	0.0807638
0.018	J13	0.0929796
0.018	N19	0.0176055
0.018	N19	0.0739125
0.018	F7	0.0999615
0.018	F7	0.0907695
0.018	V1A	0.0845511
0.018	V1A	0.0664183
0.018	J13	0.102825
0.018	J13	0.060863
0.018	N19	0.0731591
0.018	N19	0.0207599
0.018	B2	0.0697536
0.018	C6	0.10613
0.018	C6	0.11049
0.018	G12	0.0237837
0.018	G12	0.0473011
0.018	K18	0.0440161
0.018	K18	0.0297911
0.018	B2	0.0360497
0.018	B2	0.0336688
0.018	C6	0.119219
0.018	C6	0.0752687
0.018	G12	0.0430517
0.018	G12	0.00073852
0.018	K18	0.0665992
0.018	K18	0.0295199
0.018	B2	0.0195343
0.018	C7	0.0581305
0.018	C7	0.0600694
0.018	C7	0.0525249
0.018	C7	0.0477833
0.018	B2	0.0710093
0.018	G13	0.100283
0.018	G13	0.0659763
0.018	K19	0.0405703
0.018	K19	0.0234723
0.018	V1B	0.0833054
0.018	V1B	0.0676138
0.018	B2	-0.0281232
0.018	B2	0.0894535
0.018	G13	0.124162
0.018	G13	0.0308259
0.018	K19	0.0758313
0.018	K19	0.0129041
0.018	V1B	0.0600392
0.018	V1B	0.0705472
0.018	B2	0.0607927
0.018	B2	0.0933111
0.018	B2	0.0465376
0.018	F6	0.0841191
0.018	F6	0.108038
0.018	B2	0.103578
0.018	B2	-0.0126526
0.018	F6	0.0779208
0.018	F6	0.0841895
0.018	B2	0.050787
0.018	J12	0.104884
0.018	J12	0.10187
0.018	N18	0.103709
0.018	N18	0.0777501
0.018	B3	0.063706
0.018	B3	0.0978719
0.018	B2	0.0223873
0.018	B2	-0.000547349
0.018	J12	0.0779711
0.018	J12	0.0787346
0.018	N18	0.038089
0.018	N18	0.0354671
0.018	B3	0.0616968
0.018	B3	0.102443
0.018	B2	0.0517313
0.018	F7	0.0411731
0.018	F7	0.0522838
0.018	V1C	0.0773683
0.018	V1C	0.0706577
0.018	J13	0.013105
0.018	J13	0.0554583
0.018	N19	0.0745555
0.018	N19	0.0304944
0.018	F7	0.0770971
0.018	F7	0.0816177
0.018	V1C	0.069201
0.018	V1C	0.0447494
0.018	J13	0.023854
0.018	J13	0.076866
0.018	N19	0.0431421
0.018	N19	0.0852141
0.018	B2	0.146363
0.018	C6	0.0895439
0.018	C6	0.045975
0.018	G12	0.0478134
0.018	G12	0.049481
0.018	K18	0.0700951
0.018	K18	0.0478938
0.018	B2	-0.00852376
0.018	B2	0.0871831
0.018	C6	0.0500938
0.018	C6	0.0701654
0.018	G12	0.0702257
0.018	G12	0.0833858
0.018	K18	0.0841794
0.018	K18	0.0219453
0.018	B2	0.0460755
0.018	C7	0.0492902
0.018	C7	0.0958226
0.018	C7	0.0381995
0.018	C7	-0.0052689
0.018	B2	0.144153
0.018	G13	0.137392
0.018	K19	0.0929595
0.018	K19	0.0747363
0.018	B2	0.0436645
0.054	B2	0.0743907
0.054	B2	0.136147
0.054	F6	0.120924
0.054	F6	0.102545
0.054	B2	0.079442
0.054	J12	0.0865772
0.054	J12	0.144294
0.054	N18	0.0874505
0.054	N18	0.118145
0.054	B3	0.119247
0.054	B3	0.0451153
0.054	B2	0.0959652
0.054	B2	0.129567
0.054	J12	0.111933
0.054	J12	0.146408
0.054	N18	0.176229
0.054	N18	0.152482
0.054	B3	0.119644
0.054	B3	0.111377
0.054	B2	0.0840367
0.054	F7	0.0839077
0.054	F7	0.122194
0.054	V1A	0.0869444
0.054	V1A	0.132455
0.054	J13	0.09534
0.054	J13	0.0934942
0.054	N19	0.01322
0.054	N19	0.0924025
0.054	F7	0.128396
0.054	F7	0.116438
0.054	V1A	0.0797397
0.054	V1A	0.102942
0.054	J13	0.108469
0.054	J13	0.0870834
0.054	N19	0.0892765
0.054	N19	0.0366006
0.054	B2	0.0826176
0.054	C6	0.137159
0.054	C6	0.141764
0.054	G12	0.0835207
0.054	G12	0.0908544
0.054	K18	0.0889987
0.054	K18	0.0543544
0.054	B2	0.109869
0.054	B2	0.147341
0.054	C6	0.137705
0.054	C6	0.0525284
0.054	G12	0.0840367
0.054	G12	0.0843146
0.054	K18	0.11747
0.054	K18	0.0533918
0.054	B2	0.0841856
0.054	C7	0.0760579
0.054	C7	0.0742121
0.054	C7	0.0649134
0.054	C7	0.0465543
0.054	B2	0.085565
0.054	G13	0.110514
0.054	G13	0.0948041
0.054	K19	0.0242256
0.054	K19	0.0163857
0.054	V1B	0.0885422
0.054	V1B	0.105581
0.054	B2	0.0405503
0.054	B2	0.0836695
0.054	G13	0.0845528
0.054	G13	0.0615492
0.054	K19	0.0969278
0.054	K19	0.0203751
0.054	V1B	0.0530941
0.054	V1B	0.0897529
0.054	B2	0.0896735
0.054	B2	0.124367
0.054	B2	0.0383274
0.054	F6	0.0673051
0.054	F6	0.0627004
0.054	B2	0.107636
0.054	B2	0.0575301
0.054	F6	0.0605866
0.054	F6	0.0885819
0.054	B2	0.150636
0.054	J12	0.125211
0.054	J12	0.0821016
0.054	N18	0.0847512
0.054	N18	0.0691906
0.054	B3	0.0689425
0.054	B3	0.0950721
0.054	B2	0.0771198
0.054	B2	0.0465642
0.054	J12	0.123226
0.054	J12	0.10711
0.054	N18	0.222763
0.054	N18	0.0907949
0.054	B3	0.09664
0.054	B3	0.115485
0.054	B2	0.135294
0.054	F7	0.0741922
0.054	F7	0.100232
0.054	V1C	0.118542
0.054	V1C	0.0976225
0.054	J13	0.0734678
0.054	J13	0.10056
0.054	N19	0.0816252
0.054	N19	0.125012
0.054	F7	0.106584
0.054	F7	0.107249
0.054	V1C	0.0682875
0.054	V1C	0.0492436
0.054	J13	0.0514567
0.054	J13	0.0975927
0.054	N19	0.0618569
0.054	N19	0.152293
0.054	B2	0.110335
0.054	C6	0.12657
0.054	C6	0.0606065
0.054	G12	0.0676723
0.054	G12	0.0632462
0.054	K18	0.0763953
0.054	K18	0.0998653
0.054	B2	0.0752343
0.054	B2	0.11881
0.054	C6	0.109968
0.054	C6	0.0787473
0.054	G12	0.0734777
0.054	G12	0.110355
0.054	K18	0.133249
0.054	K18	0.0382083
0.054	B2	0.0994088
0.054	C7	0.0997561
0.054	C7	0.081913
0.054	C7	0.0376625
0.054	C7	0.0383671
0.054	B2	0.139333
0.054	G13	0.144404
0.054	K19	0.0677318
0.054	K19	0.0392404
0.054	B2	0.106911
0.18	B2	0.102967
0.18	B2	0.172308
0.18	F6	0.136302
0.18	F6	0.111333
0.18	B2	0.129884
0.18	J12	0.144589
0.18	J12	0.142094
0.18	N18	0.0853168
0.18	N18	0.161252
0.18	B3	0.188002
0.18	B3	0.104797
0.18	B2	0.0957761
0.18	B2	0.161438
0.18	J12	0.161917
0.18	J12	0.174666
0.18	N18	0.194665
0.18	N18	0.118025
0.18	B3	0.111411
0.18	B3	0.150558
0.18	B2	0.0459062
0.18	F7	0.119317
0.18	F7	0.172122
0.18	V1A	0.110736
0.18	V1A	0.0835361
0.18	J13	0.0997289
0.18	J13	0.0937899
0.18	N19	0.0984961
0.18	N19	0.180047
0.18	F7	0.128025
0.18	F7	0.205486
0.18	V1A	0.13276
0.18	V1A	0.0840449
0.18	J13	0.141791
0.18	J13	0.136997
0.18	N19	0.160665
0.18	N19	0.101177
0.18	B2	0.175243
0.18	C6	0.101764
0.18	C6	0.117448
0.18	G12	0.0941715
0.18	G12	0.0713646
0.18	K18	0.126528
0.18	K18	0.0912265
0.18	B2	0.0977036
0.18	B2	0.117967
0.18	C6	0.161614
0.18	C6	0.102557
0.18	G12	0.0755033
0.18	G12	0.0598584
0.18	K18	0.115217
0.18	K18	0.0831545
0.18	B2	0.100619
0.18	C7	0.108447
0.18	C7	0.123593
0.18	C7	0.0907568
0.18	C7	0.0718929
0.18	B2	0.0331476
0.18	G13	0.115971
0.18	G13	0.0660322
0.18	K19	-0.0400086
0.18	K19	-0.00327885
0.18	V1B	0.133083
0.18	V1B	0.162387
0.18	B2	0.0642515
0.18	B2	0.117967
0.18	G13	0.0577059
0.18	G13	0.0269053
0.18	K19	0.0542912
0.18	K19	-0.0660835
0.18	V1B	0.108946
0.18	V1B	0.166486
0.18	B2	0.138963
0.18	B2	0.119552
0.18	B2	0.012777
0.18	F6	0.141077
0.18	F6	0.127878
0.18	B2	0.0683511
0.18	B2	-0.0256944
0.18	F6	0.0819511
0.18	F6	0.144041
0.18	B2	0.0763643
0.18	J12	0.112713
0.18	J12	0.0582342
0.18	N18	0.0716777
0.18	N18	0.0909427
0.18	B3	0.104817
0.18	B3	0.173609
0.18	B2	0.14457
0.18	B2	0.0888391
0.18	J12	0.104181
0.18	J12	0.10602
0.18	N18	0.0677249
0.18	N18	0.0828219
0.18	B3	0.0950717
0.18	B3	0.148356
0.18	B2	0.164334
0.18	F7	0.10785
0.18	F7	0.140999
0.18	V1C	0.130344
0.18	V1C	0.0870486
0.18	J13	0.094465
0.18	J13	0.0936432
0.18	N19	0.0905709
0.18	N19	0.146292
0.18	F7	0.110697
0.18	F7	0.086354
0.18	V1C	0.0971655
0.18	V1C	0.0738596
0.18	J13	0.103339
0.18	J13	0.132839
0.18	N19	0.111137
0.18	N19	0.150391
0.18	B2	0.126107
0.18	C6	0.109396
0.18	C6	0.0973122
0.18	G12	0.101666
0.18	G12	0.0713646
0.18	K18	0.132868
0.18	K18	0.127095
0.18	B2	0.0858941
0.18	B2	0.130481
0.18	C6	0.0854929
0.18	C6	0.0697209
0.18	G12	0.0644668
0.18	G12	0.103447
0.18	K18	0.134883
0.18	K18	0.188334
0.18	B2	0.10241
0.18	C7	0.129962
0.18	C7	0.0980363
0.18	C7	0.0567666
0.18	C7	0.0429905
0.18	B2	0.140911
0.18	G13	0.266031
0.18	G13	0.14591
0.18	K19	0.0518843
0.18	K19	0.115413
0.18	B2	0.194704
0	B2	-0.087303
0	B2	0.0703302
0	F6	0.0887565
0	F6	-0.00940411
0	B2	-0.114496
0	J12	-0.185074
0	J12	-0.239461
0	N18	-0.0781975
0	N18	0.113663
0	B3	0.175064
0	B3	0.187543
0	B2	0.0563131
0	B2	-0.0638626
0	J12	-0.0265281
0	J12	-0.0305887
0	N18	0.0571437
0	N18	0.0386149
0	B3	0.132038
0	B3	0.133484
0	B2	0.0513605
0	F7	-0.01691
0	F7	0.069192
0	V1A	0.0308424
0	V1A	0.0724425
0	J13	-0.0305682
0	J13	0.090028
0	N19	0.0383586
0	N19	0.0545802
0	F7	-0.0332854
0	F7	-0.0109114
0	V1A	-0.00884014
0	V1A	-0.0167049
0	J13	0.0194299
0	J13	0.0183327
0	N19	0.139616
0	N19	0.0907662
0	B2	0.157355
0	C6	0.0472384
0	C6	-0.0354183
0	G12	0.0640036
0	G12	0.00121893
0	K18	0.0966622
0	K18	0.0735499
0	B2	0.111735
0	B2	0.144189
0	C6	0.0162306
0	C6	0.00979119
0	G12	-0.0057127
0	G12	0.00744305
0	K18	0.0589176
0	K18	0.111325
0	B2	0.039548
0	C7	-0.0437342
0	C7	-0.0154847
0	C7	0.0745036
0	C7	0.0426139
0	B2	0.115786
0	G13	0.0844498
0	G13	-0.102099
0	K19	-0.00198028
0	K19	0.0117804
0	V1B	0.0630089
0	V1B	0.0829835
0	B2	0.0572052
0	B2	-0.0627859
0	G13	-0.0364026
0	G13	0.0222189
0	K19	0.0559645
0	K19	-0.004513
0	V1B	0.0879157
0	V1B	0.0563747
0	B2	0.0261667
0	B2	-0.0258924
0	B2	0.0288942
0	F6	0.0222292
0	F6	0.061112
0	B2	-0.0254617
0	B2	-0.085406
0	F6	0.0745548
0	F6	0.0664747
0	B2	0.0256335
0	J12	0.038297
0	J12	-0.0377972
0	N18	0.0503249
0	N18	0.0307604
0	B3	0.0160973
0	B3	0.0545802
0	B2	0.00441815
0	B2	0.0175329
0	J12	0.0762775
0	J12	0.0062741
0	N18	-0.0232059
0	N18	-0.0459593
0	B3	0.00475653
0	B3	0.0195939
0	B2	0.0322985
0	F7	0.0120471
0	F7	-0.0617298
0	V1C	-0.0223548
0	V1C	-0.0199144
0	J13	0.0232443
0	J13	0.0270793
0	N19	0.108875
0	N19	0.0814352
0	F7	0.0997999
0	F7	0.0420602
0	V1C	-0.033388
0	V1C	0.0853624
0	J13	-0.00656378
0	J13	0.00827362
0	N19	0.0336213
0	N19	0.0150617
0	B2	0.0389533
0	C6	0.0342467
0	C6	0.0719401
0	G12	0.0674079
0	G12	0.0682589
0	K18	0.0688742
0	K18	0.0535036
0	B2	0.0324626
0	B2	0.074965
0	C6	0.191183
0	C6	0.0237467
0	G12	0.0285968
0	G12	0.133525
0	K18	0.0330778
0	K18	0.0522628
0	B2	0.0201476
0	C7	0.00766863
0	C7	0.0423986
0	C7	-0.0678718
0	C7	-0.0337366
0	B2	0.0168459
0	G13	0.120574
0	G13	-0.0272356
0	K19	0.0909816
0	K19	0.145614
0	B2	-0.225474

## Sheet: fig2B_data
MPA_concentration	biological_replicate	cost_of_yEVenus
0	b2	0.103564
0	b2	0.0739785
0	f6	0.11737
0	f6	0.133149
0	b2	-0.0167499
0	n18	0.0848265
0	n18	0.126246
0	b3	0.141039
0	b3	0.165693
0	b2	0.103564
0	b2	-0.00787425
0	n18	0.0651029
0	n18	0.108495
0	b3	0.163721
0	b3	0.189361
0	b2	0.128218
0	f7	0.0394623
0	f7	0.0404485
0	V1A	0.0552412
0	V1A	0.081868
0	j13	0.0907436
0	j13	0.103564
0	n19	0.149914
0	n19	0.165693
0	f7	0.0276282
0	f7	0.0591859
0	V1A	0.043407
0	V1A	0.0729924
0	j13	0.0660891
0	j13	0.0858127
0	n19	0.156818
0	n19	0.141039
0	b2	-0.0275978
0	g12	0.0581997
0	g12	0.0779233
0	k18	0.136108
0	k18	0.15879
0	b2	0.121315
0	b2	-0.067045
0	g12	0.0739785
0	g12	0.0660891
0	k18	0.103564
0	k18	0.118357
0	b2	0.118357
0	o22	0.0365038
0	o22	0.0335452
0	c7	0.0779233
0	c7	0.0867989
0	o22	0.026642
0	o22	0.0286143
0	c7	0.0522826
0	c7	0.098633
0	b2	-0.115368
0	g13	0.0296005
0	g13	0.0207249
0	V1B	0.0867989
0	V1B	0.0848265
0	b2	0.0749647
0	b2	-0.135091
0	g13	-0.0216808
0	g13	0.0148078
0	V1B	0.0443932
0	V1B	0.0808818
0	b2	0.0700338
0	b2	-0.0374596
0	b2	-0.0256255
0	f6	0.0256558
0	f6	0.026642
0	b2	0.015794
0	b2	-0.00392954
0	f6	0.0197387
0	f6	0.00494606
0	b2	-0.0660588
0	n18	-0.0059019
0	n18	-0.0059019
0	b3	0.0138217
0	b3	0.0148078
0	b2	-0.0187222
0	b2	-0.0926856
0	n18	-0.00294336
0	n18	-0.0246393
0	b3	0.0217111
0	b3	0.00691842
0	b2	-0.0128051
0	f7	-0.067045
0	f7	-0.0443629
0	V1C	-0.0443629
0	V1C	-0.0404181
0	j13	-0.0345011
0	j13	-0.0364734
0	n19	0.0276282
0	n19	0.0414347
0	f7	-0.0759206
0	f7	-0.0601417
0	V1C	-0.0571832
0	V1C	-0.0374596
0	j13	-0.0364734
0	j13	-0.00491572
0	n19	0.015794
0	n19	0.0631306
0	b2	-0.0591555
0	g12	-0.0206946
0	g12	-0.0108328
0	k18	0.0335452
0	k18	0.026642
0	b2	0.015794
0	b2	-0.0611279
0	g12	-0.0206946
0	g12	0.0079046
0	k18	0.0424208
0	k18	0.015794
0	b2	-0.00688808
0	o22	-0.039432
0	o22	-0.0404181
0	c7	-0.0206946
0	c7	0.0197387
0	o22	-0.108464
0	o22	-0.147912
0	c7	0.00987696
0	c7	1.5172e-05
0	b2	-0.0295702
0	g13	-0.072962
0	g13	-0.0749344
0	b2	-0.0621141
0	b2	0.0898382
0	b2	0.106211
0	f6	0.157258
0	f6	0.214083
0	b2	0.109101
0	n18	0.107175
0	n18	0.152442
0	b3	0.153405
0	b3	0.207341
0	b2	0.192894
0	b2	0.0946539
0	n18	0.119695
0	n18	0.140884
0	b3	0.172668
0	b3	0.175557
0	b2	0.164963
0	f7	0.122585
0	f7	0.135105
0	V1A	0.148589
0	V1A	0.134142
0	j13	0.101396
0	j13	0.0994695
0	n19	0.170741
0	n19	0.181336
0	f7	0.0898382
0	f7	0.111027
0	V1A	0.135105
0	V1A	0.140884
0	j13	0.0888751
0	j13	0.0705755
0	n19	0.165926
0	n19	0.149553
0	b2	0.0445709
0	g12	0.0580548
0	g12	0.059981
0	k18	0.0965801
0	k18	0.117769
0	b2	0.118732
0	b2	-0.033443
0	g12	0.0782806
0	g12	0.0725018
0	k18	0.111027
0	k18	0.141847
0	b2	0.113917
0	o22	0.0532391
0	o22	0.052276
0	c7	0.0879119
0	c7	0.0763543
0	o22	0.0176031
0	o22	0.0195294
0	c7	0.0859857
0	c7	0.104285
0	b2	-0.0247748
0	g13	0.0204925
0	g13	0.0782806
0	V1B	0.0368658
0	V1B	0.0946539
0	b2	0.0407183
0	b2	-0.0421112
0	g13	0.0301239
0	g13	0.0407183
0	V1B	0.0387921
0	V1B	0.0580548
0	b2	0.0195294
0	b2	-0.0199591
0	b2	0.0262713
0	f6	0.0233819
0	f6	-0.0286273
0	b2	0.0445709
0	b2	-0.0132172
0	f6	0.01664
0	f6	-0.0218854
0	b2	-0.00647523
0	n18	0.00219298
0	n18	-0.00551209
0	b3	0.00893492
0	b3	-0.033443
0	b2	-0.062337
0	b2	-0.0382587
0	n18	0.0214557
0	n18	-0.0170697
0	b3	-0.0180328
0	b3	-0.00647523
0	b2	-0.0170697
0	f7	-0.00165955
0	f7	-0.0450006
0	V1C	-0.0825628
0	V1C	0.00797179
0	j13	-0.0401849
0	j13	-0.0536688
0	n19	-0.0796734
0	n19	-0.0305536
0	f7	-0.0353693
0	f7	-0.0507794
0	V1C	-0.0604107
0	V1C	-0.0324798
0	j13	-0.0633001
0	j13	-0.0344061
0	n19	-0.0806366
0	n19	0.0195294
0	b2	-0.0642633
0	g12	-0.0613739
0	g12	-0.04789
0	k18	-0.00165955
0	k18	-0.0344061
0	b2	-0.0392218
0	b2	-0.0960467
0	g12	-0.0758209
0	g12	-0.0392218
0	k18	-0.0209222
0	k18	-0.00358582
0	b2	-0.0209222
0	o22	-0.0546319
0	o22	-0.0671527
0	c7	-0.0719683
0	c7	-0.0257379
0	o22	-0.0642633
0	o22	-0.0719683
0	c7	-0.0681158
0	c7	-0.0690789
0	b2	-0.174061
0	g13	-0.13072
0	g13	-0.193323
0	b2	-0.14324
0	b2	0.105442
0	b2	0.119114
0	f6	0.162084
0	f6	0.185522
0	b2	0.0654016
0	n18	0.136693
0	n18	0.132786
0	b3	0.159154
0	b3	0.202124
0	b2	0.200171
0	b2	0.0595421
0	n18	0.124974
0	n18	0.137669
0	b3	0.195288
0	b3	0.175756
0	b2	0.163061
0	f7	0.0741909
0	f7	0.106418
0	V1A	0.137669
0	V1A	0.0976291
0	j13	0.127903
0	j13	0.122044
0	n19	0.180639
0	n19	0.198218
0	f7	0.0614952
0	f7	0.0829803
0	V1A	0.0849334
0	V1A	0.0810271
0	j13	0.0839568
0	j13	0.0575889
0	n19	0.161108
0	n19	0.149389
0	b2	0.0517293
0	g12	0.0517293
0	g12	0.0595421
0	k18	0.141576
0	k18	0.178686
0	b2	0.123021
0	b2	0.0185252
0	g12	0.04294
0	g12	0.0409868
0	k18	0.127903
0	k18	0.178686
0	b2	0.126927
0	o22	0.0468464
0	o22	0.0185252
0	c7	0.0878632
0	c7	0.103489
0	o22	0.0263379
0	o22	0.0517293
0	c7	0.0839568
0	c7	0.0849334
0	b2	-0.074251
0	g13	-0.0293278
0	g13	0.00680609
0	V1B	0.0585655
0	V1B	0.0634484
0	b2	0.0458698
0	b2	-0.133823
0	g13	-0.0566724
0	g13	-0.0215151
0	V1B	0.0409868
0	V1B	0.0361038
0	b2	0.00973587
0	b2	0.0546591
0	b2	0.0546591
0	f6	0.0536825
0	f6	0.0292677
0	b2	-0.0205385
0	b2	0.0400102
0	f6	0.00973587
0	f6	0.0058295
0	b2	-0.0137023
0	n18	0.0390336
0	n18	-3.0049e-05
0	b3	0.00778269
0	b3	0.00485291
0	b2	-0.0556958
0	b2	0.0058295
0	n18	0.021455
0	n18	-0.0371405
0	b3	-0.104525
0	b3	0.00680609
0	b2	-0.0185853
0	f7	-0.00198323
0	f7	-0.00100664
0	V1C	-0.0293278
0	V1C	0.0204784
0	j13	-0.102572
0	j13	-0.12601
0	n19	-0.0127257
0	n19	-0.0185853
0	f7	-3.0049e-05
0	f7	-0.0166321
0	V1C	-0.110385
0	V1C	-0.0332342
0	j13	-0.0771808
0	j13	-0.0713213
0	n19	-0.052766
0	n19	0.0136422
0	b2	-0.0293278
0	g12	-0.135776
0	g12	-0.0967126
0	k18	0.00973587
0	k18	-0.0146789
0	b2	-0.00979597
0	b2	-0.047883
0	g12	-0.0967126
0	g12	-0.0625319
0	k18	-0.0166321
0	k18	-0.0469065
0	b2	-0.0400703
0	o22	-0.0508128
0	o22	-0.0859701
0	c7	-0.0947595
0	c7	-0.0332342
0	o22	-0.079134
0	o22	-0.0928063
0	c7	-0.0635085
0	c7	-0.0986658
0	b2	-0.194372
0	g13	-0.17484
0	g13	-0.130893
0	b2	-0.199255
30	b2	0.110735
30	b2	0.0694564
30	f6	0.148476
30	f6	0.182678
30	b2	0.0010514
30	n18	0.0435097
30	n18	0.0965825
30	b3	0.190934
30	b3	0.189755
30	b2	0.135503
30	b2	-0.0154601
30	n18	0.0694564
30	n18	0.124888
30	b3	0.12017
30	b3	0.186217
30	b2	0.164987
30	f7	0.074174
30	f7	0.068277
30	V1A	0.0765328
30	V1A	0.0989413
30	j13	0.107197
30	j13	0.0647388
30	n19	0.15909
30	n19	0.17914
30	f7	0.0576624
30	f7	0.0906855
30	V1A	0.0647388
30	V1A	0.0859679
30	j13	0.113094
30	j13	0.0152042
30	n19	0.186217
30	n19	0.157911
30	b2	0.0022308
30	g12	0.0942237
30	g12	0.0895061
30	k18	0.147297
30	k18	0.142579
30	b2	0.131964
30	b2	-0.0166395
30	g12	0.0659182
30	g12	0.0906855
30	k18	0.142579
30	k18	0.143758
30	b2	0.1414
30	o22	0.0670976
30	o22	0.0847885
30	c7	0.0930443
30	c7	0.113094
30	o22	0.0494066
30	o22	0.0954031
30	c7	0.106018
30	c7	0.128426
30	b2	0.188575
30	g13	0.0647388
30	V1B	0.103659
30	V1B	0.0965825
30	b2	0.0977619
30	b2	0.134323
30	g13	0.0399715
30	g13	0.0234599
30	V1B	0.0423303
30	V1B	0.0942237
30	b2	0.0706358
30	b2	0.0482272
30	b2	0.0588418
30	f6	0.074174
30	f6	0.0211011
30	b2	0.0847885
30	b2	0.0576624
30	f6	0.0541242
30	f6	0.0199217
30	b2	-0.00248679
30	n18	0.0635594
30	n18	0.0670976
30	b3	0.0399715
30	b3	0.0494066
30	b2	-0.0437657
30	b2	0.00458959
30	n18	0.0553036
30	n18	0.0269981
30	b3	0.0376127
30	b3	0.0246393
30	b2	-0.0154601
30	f7	0.0022308
30	f7	0.0399715
30	V1C	-0.0107426
30	V1C	0.00576898
30	j13	0.0199217
30	j13	0.0104866
30	n19	-0.00484558
30	n19	0.00576898
30	f7	-0.00366619
30	f7	0.00812778
30	V1C	0.0175629
30	V1C	0.0458685
30	j13	0.0612006
30	j13	0.0317157
30	n19	0.0104866
30	n19	0.0706358
30	b2	-0.0543802
30	g12	0.0269981
30	g12	0.0140248
30	k18	0.0022308
30	k18	0.0470479
30	b2	-0.0107426
30	b2	-0.0885827
30	g12	-0.0307923
30	g12	0.0199217
30	k18	-0.00366619
30	k18	0.0222805
30	b2	-0.0201777
30	o22	0.00576898
30	o22	0.0211011
30	c7	-0.0107426
30	c7	0.0211011
30	o22	-0.062636
30	o22	-0.0390481
30	c7	-0.0402275
30	c7	-0.0390481
30	g13	-0.173499
30	g13	-0.119247
30	b2	-0.107453
30	b2	0.106805
30	b2	0.103417
30	f6	0.184719
30	f6	0.184719
30	b2	0.0695412
30	n18	0.123743
30	n18	0.142939
30	b3	0.129389
30	b3	0.214078
30	b2	0.166652
30	b2	0.0774456
30	n18	0.112451
30	n18	0.123743
30	b3	0.193753
30	b3	0.215208
30	b2	0.145197
30	f7	0.129389
30	f7	0.0932543
30	V1A	0.109063
30	V1A	0.110192
30	j13	0.128259
30	j13	0.126001
30	n19	0.18359
30	n19	0.190365
30	f7	0.0887376
30	f7	0.0955127
30	V1A	0.090996
30	V1A	0.114709
30	j13	0.11358
30	j13	0.123743
30	n19	0.166652
30	n19	0.192624
30	b2	0.0661536
30	g12	0.0966419
30	g12	0.110192
30	k18	0.157619
30	k18	0.102288
30	b2	0.150843
30	b2	0.0503448
30	g12	0.107934
30	g12	0.08535
30	k18	0.140681
30	k18	0.162135
30	b2	0.14181
30	o22	0.0819624
30	o22	0.0763164
30	c7	0.128259
30	c7	0.159877
30	o22	0.0605076
30	o22	0.0887376
30	c7	0.165523
30	c7	0.142939
30	b2	0.0808332
30	g13	0.10003
30	g13	0.0616368
30	V1B	0.133905
30	V1B	0.124872
30	b2	0.0672828
30	b2	0.0164689
30	g13	0.0164689
30	g13	-0.00498584
30	V1B	0.0932543
30	V1B	0.0842208
30	b2	0.0255025
30	b2	0.0830916
30	b2	0.105676
30	f6	0.0774456
30	f6	0.05712
30	b2	0.12713
30	b2	0.0876084
30	f6	0.0435697
30	f6	0.0255025
30	b2	-0.028699
30	n18	0.116967
30	n18	0.0819624
30	b3	0.0175981
30	b3	-0.00272745
30	b2	-0.0366034
30	b2	-0.0377326
30	n18	0.0593784
30	n18	0.0209857
30	b3	-0.00159825
30	b3	0.00969373
30	b2	-0.0298282
30	f7	0.0277609
30	f7	0.0243733
30	V1C	0.0255025
30	V1C	0.0424405
30	j13	0.0221149
30	j13	-0.00385664
30	n19	0.0209857
30	n19	-0.0795129
30	f7	0.0221149
30	f7	-0.0151486
30	V1C	0.0164689
30	V1C	0.0334069
30	j13	0.0164689
30	j13	0.00178934
30	n19	0.00291854
30	n19	0.0876084
30	b2	-0.0659625
30	g12	0.0288901
30	g12	0.00178934
30	k18	0.0243733
30	k18	0.0435697
30	b2	-0.0140194
30	b2	-0.0648333
30	g12	-0.0467662
30	g12	-0.0524121
30	k18	0.05712
30	k18	0.00743533
30	b2	-0.00724424
30	o22	0.00856453
30	o22	0.000660146
30	c7	-0.0580581
30	c7	0.0503448
30	o22	-0.0546705
30	o22	-0.0433786
30	c7	-0.000469051
30	c7	0.00969373
30	b2	-0.13936
30	g13	-0.158557
30	g13	-0.132585
30	b2	-0.0987092
30	b2	0.120407
30	b2	0.128577
30	f6	0.154447
30	f6	0.159894
30	b2	-0.0103063
30	n18	0.0918136
30	n18	0.125854
30	b3	0.234782
30	b3	0.193934
30	b2	0.17351
30	b2	-0.0307302
30	n18	0.119046
30	n18	0.134023
30	b3	0.170786
30	b3	0.184402
30	b2	0.198018
30	f7	0.0509657
30	f7	0.0564121
30	V1A	0.0877289
30	V1A	0.106791
30	j13	0.138108
30	j13	0.147639
30	n19	0.154447
30	n19	0.170786
30	f7	0.0564121
30	f7	0.0741129
30	V1A	0.0577737
30	V1A	0.0904521
30	j13	0.143554
30	j13	0.119046
30	n19	0.193934
30	n19	0.151724
30	b2	-0.021199
30	g12	0.10543
30	g12	0.114961
30	k18	0.146278
30	k18	0.116322
30	b2	0.0850057
30	b2	-0.0116679
30	g12	0.114961
30	g12	0.0986216
30	k18	0.120407
30	k18	0.1313
30	b2	0.136746
30	o22	0.0659433
30	o22	0.0741129
30	c7	0.0836441
30	c7	0.112238
30	o22	0.0509657
30	o22	0.0781977
30	c7	0.102706
30	c7	0.109514
30	b2	-0.0375382
30	g13	-0.00213666
30	g13	0.0564121
30	V1B	0.142193
30	V1B	0.113599
30	b2	0.114961
30	b2	-0.0388998
30	g13	-0.0130295
30	g13	0.0468809
30	V1B	0.0809209
30	V1B	0.0904521
30	b2	0.0591353
30	b2	0.09726
30	b2	0.0686665
30	f6	0.0877289
30	f6	0.0604969
30	b2	0.0591353
30	b2	0.0618585
30	f6	0.0250953
30	f6	0.0264569
30	b2	-0.028007
30	n18	0.0822825
30	n18	0.0400729
30	b3	0.0332649
30	b3	0.0237337
30	b2	-0.0171142
30	b2	-0.0443462
30	n18	0.0645817
30	n18	0.0264569
30	b3	0.0604969
30	b3	0.0169257
30	b2	0.0291801
30	f7	-0.0103063
30	f7	0.00875613
30	V1C	-0.0525158
30	V1C	0.00467133
30	j13	-0.00485986
30	j13	-0.00758306
30	n19	0.0496041
30	n19	0.0400729
30	f7	-0.0320918
30	f7	-0.0266454
30	V1C	-0.028007
30	V1C	0.0332649
30	j13	0.0291801
30	j13	0.0264569
30	n19	0.00875613
30	n19	0.0591353
30	b2	-0.0702166
30	g12	0.0468809
30	g12	0.00330973
30	k18	0.0319033
30	k18	0.0223721
30	b2	0.00330973
30	b2	-0.0906406
30	g12	-0.0143911
30	g12	0.000586535
30	k18	0.0414345
30	k18	0.0509657
30	b2	-0.00894466
30	o22	0.0332649
30	o22	0.0291801
30	c7	0.00603293
30	c7	0.0400729
30	o22	-0.0879174
30	o22	-0.0634086
30	c7	-0.0743014
30	c7	-0.0320918
30	g13	-0.181868
30	g13	-0.17506
30	b2	-0.134212

## Sheet: fig2C_data
amino_acid_concentration	biological_replicate	cost_of_yEVenus
2	B2	-0.111105
2	B2	0.0372404
2	B2	-0.0815497
2	B2	-0.0567789
2	B2	-0.0147417
2	B2	0.0714292
2	B2	0.0384553
2	B2	0.0279836
2	F7	-0.00867799
2	F7	-0.0208806
2	G13	0.0373049
2	F7	-0.00850597
2	F7	0.0411753
2	G13	0.0231348
2	G13	-0.022375
2	G13	0.022823
2	O22	0.0213824
2	O22	0.0163508
2	O22	0.02464
2	O22	0.0530554
2	B2	-0.039921
2	N18	0.0320261
2	B2	0.0560443
2	B2	0.0064167
2	N18	0.158267
2	B2	0.0691392
2	N18	0.0951034
2	N18	0.0594309
2	B2	0.0500666
2	B2	0.0711712
2	N18	0.0476583
2	N18	-0.0494251
2	J13	0.0979525
2	J13	0.129131
2	G12	0.0734505
2	J13	0.0272955
2	J13	0.0509159
2	G12	0.0393906
2	J13	0.165363
2	J13	0.0832663
2	G12	0.0952109
2	G12	0.031467
2	J13	0.0886527
2	J13	0.0571731
2	G12	0.0577967
2	G12	0.0732139
2	F6	-0.0343841
2	B3	0.0711282
2	B3	0.185618
2	C7	0.0782455
2	C7	0.0118031
2	F6	0.17535
2	F6	0.0369501
2	B3	0.0587966
2	B3	0.14042
2	C7	0.0463897
2	C7	-0.00287234
2	F6	0.0415839
2	B3	0.0571194
2	B3	-0.00218427
2	C7	0.0741385
2	F6	0.0435084
2	B3	0.111779
2	B3	0.117702
2	C7	0.0526039
2	N19	0.0327356
2	N19	0.0620972
2	K18	0.0521308
2	K18	0.0574097
2	N19	0.0792669
2	N19	0.0830083
2	K18	0.0812343
2	K18	0.0255431
2	N19	0.13327
2	N19	0.0445512
2	K18	0.0158885
2	K18	-0.0211386
2	N19	0.0376812
2	N19	0.0264999
2	K18	0.0354449
2	K18	0.0597319
2	B2	-0.113373
2	B2	0.00959905
2	B2	-0.0755182
2	B2	-0.122318
2	B2	0.0347031
2	B2	0.00867445
2	B2	-0.00347441
2	B2	-0.0305459
1	B2	-0.0143932
1	B2	0.0840625
1	B2	-0.016159
1	B2	0.0294624
1	B2	-0.0492059
1	B2	0.031089
1	B2	0.00876528
1	B2	-0.055156
1	F7	0.0161923
1	F7	0.0458467
1	G13	0.0979533
1	F7	-0.0110757
1	F7	0.0903337
1	G13	0.0466921
1	G13	0.0569872
1	G13	0.00617547
1	O22	0.0770957
1	O22	-0.0209641
1	O22	0.0890602
1	O22	0.0754583
1	B2	0.0922065
1	N18	0.0214682
1	B2	0.13542
1	B2	0.0500632
1	N18	0.132777
1	B2	0.0770636
1	N18	0.0786795
1	N18	0.0450655
1	B2	0.0573938
1	B2	0.0639112
1	N18	0.0706961
1	N18	0.0432248
1	J13	0.0889318
1	J13	0.111641
1	G12	0.0762609
1	J13	0.0617601
1	J13	0.0658054
1	G12	-0.0119639
1	J13	0.10767
1	J13	0.0370392
1	G12	0.0628624
1	G12	0.0270438
1	J13	0.0970436
1	J13	0.081066
1	G12	0.0860316
1	G12	0.0464781
1	F6	0.0288631
1	B3	-0.00657026
1	B3	0.146593
1	C7	0.0623594
1	C7	0.00603635
1	F6	0.0891351
1	F6	0.0273648
1	B3	0.0650563
1	B3	0.0324482
1	C7	0.0918426
1	C7	-0.00568202
1	F6	0.0399179
1	B3	0.0578326
1	B3	0.0820506
1	C7	0.026102
1	F6	-0.0330891
1	B3	0.0565163
1	B3	0.04849
1	C7	0.0414804
1	N19	0.066608
1	N19	0.0731574
1	K18	-0.00330624
1	K18	0.0142339
1	N19	0.0667364
1	N19	0.0153361
1	K18	0.112219
1	K18	0.0539586
1	N19	0.0520537
1	N19	-0.0745154
1	K18	0.0654201
1	K18	0.0178938
1	N19	0.0130567
1	N19	0.0473449
1	K18	0.0186751
1	K18	-0.00221466
1	B2	-0.0798234
1	B2	0.0351236
1	B2	-0.0654082
1	B2	-0.0203969
1	B2	0.0217572
1	B2	-0.0452462
1	B2	-0.0537434
1	B2	-0.0401094
0.5	B2	-0.0427516
0.5	B2	0.0626671
0.5	B2	0.0299107
0.5	B2	0.0169588
0.5	B2	-0.0618665
0.5	B2	0.0138614
0.5	B2	0.101523
0.5	B2	0.0411124
0.5	F7	0.0272906
0.5	F7	0.0479649
0.5	G13	0.0166406
0.5	F7	-0.0252171
0.5	F7	0.035607
0.5	G13	0.0714608
0.5	G13	0.0513381
0.5	G13	0.0606623
0.5	O22	0.0081863
0.5	O22	-0.00263349
0.5	O22	0.082514
0.5	O22	0.0720018
0.5	B2	0.0515185
0.5	N18	0.0915411
0.5	B2	0.0600258
0.5	B2	0.0516033
0.5	N18	0.135478
0.5	B2	0.113435
0.5	N18	0.0672708
0.5	N18	0.039988
0.5	B2	0.0859509
0.5	B2	0.0950522
0.5	N18	0.0796287
0.5	N18	0.0503835
0.5	J13	0.0930686
0.5	J13	0.113414
0.5	G12	0.0351085
0.5	J13	0.0341644
0.5	J13	0.0558676
0.5	G12	0.0506487
0.5	J13	0.14494
0.5	J13	0.109192
0.5	G12	0.0677375
0.5	G12	-0.0180146
0.5	J13	0.109309
0.5	J13	0.0960599
0.5	G12	0.090109
0.5	G12	0.0532687
0.5	F6	0.00364623
0.5	B3	0.0879769
0.5	B3	0.101533
0.5	C7	0.0816654
0.5	C7	0.03496
0.5	F6	0.225526
0.5	F6	0.0771889
0.5	B3	0.0587741
0.5	B3	0.0859721
0.5	C7	0.0660721
0.5	C7	0.0338143
0.5	F6	0.00963954
0.5	B3	0.166505
0.5	B3	0.0688195
0.5	C7	0.0340901
0.5	F6	0.0734338
0.5	B3	0.103093
0.5	B3	0.0984785
0.5	C7	0.114114
0.5	N19	0.12522
0.5	N19	0.159791
0.5	K18	0.0803394
0.5	K18	0.0963888
0.5	N19	0.0809016
0.5	N19	0.0831292
0.5	K18	0.109935
0.5	K18	0.0588484
0.5	N19	0.161933
0.5	K18	0.102552
0.5	K18	0.0735717
0.5	N19	0.0624549
0.5	N19	0.0691802
0.5	K18	0.0584453
0.5	K18	0.00259607
0.5	B2	0.0539052
0.5	B2	-0.0304785
0.5	B2	0.0318201
0.5	B2	0.0343447
0.5	B2	0.0261026
0.5	B2	0.0550508
0.5	B2	-0.0905708
0.25	B2	-0.0259121
0.25	B2	0.0475177
0.25	B2	0.00527867
0.25	B2	0.0588237
0.25	B2	-0.070438
0.25	B2	0.0485162
0.25	B2	0.055055
0.25	B2	0.0413547
0.25	F7	0.0151566
0.25	F7	0.0516192
0.25	G13	0.0738231
0.25	F7	-0.00996775
0.25	F7	0.068358
0.25	G13	0.0842057
0.25	G13	0.0687231
0.25	G13	0.0563649
0.25	O22	0.0465836
0.25	O22	0.0135139
0.25	O22	0.107247
0.25	O22	0.0825093
0.25	B2	0.136312
0.25	N18	0.0762282
0.25	B2	0.148659
0.25	B2	0.0739412
0.25	N18	0.222186
0.25	B2	0.12026
0.25	N18	0.0678534
0.25	N18	0.0572131
0.25	B2	0.064074
0.25	B2	0.0876737
0.25	N18	0.0794707
0.25	N18	0.045424
0.25	J13	0.0942984
0.25	J13	0.128249
0.25	G12	0.0560857
0.25	J13	0.0795674
0.25	J13	0.0692062
0.25	G12	0.0320136
0.25	J13	0.121592
0.25	J13	0.0462937
0.25	G12	0.0400341
0.25	G12	0.0372532
0.25	J13	0.140371
0.25	J13	0.0838621
0.25	G12	0.120668
0.25	G12	0.0523171
0.25	F6	0.0249165
0.25	B3	-0.0265992
0.25	B3	0.21496
0.25	C7	0.0863424
0.25	C7	0.0498369
0.25	F6	0.118972
0.25	F6	0.0607241
0.25	B3	0.0616904
0.25	B3	0.152503
0.25	C7	0.0965102
0.25	C7	0.0488061
0.25	F6	0.0832072
0.25	B3	0.087706
0.25	B3	0.10613
0.25	C7	0.0636016
0.25	F6	0.0397656
0.25	B3	0.129773
0.25	B3	0.0945132
0.25	C7	0.0552483
0.25	N19	0.104735
0.25	N19	0.147178
0.25	K18	0.0589525
0.25	K18	0.0633654
0.25	N19	0.0747035
0.25	N19	0.0923765
0.25	K18	0.111832
0.25	K18	0.0817148
0.25	N19	0.173623
0.25	N19	-0.0215958
0.25	K18	-0.00156075
0.25	K18	0.0421922
0.25	N19	0.0814678
0.25	N19	0.086396
0.25	K18	0.114752
0.25	K18	0.023875
0.25	B2	0.190179
0.25	B2	0.0535733
0.25	B2	0.00610541
0.25	B2	0.057095
0.25	B2	0.0149204
0.25	B2	-0.00133527
0.25	B2	-0.0507036
0.25	B2	-0.0474503
0	B2	0.0132343
0	B2	0.182541
0	B2	0.106414
0	B2	0.152314
0	B2	-0.0416091
0	B2	0.0313125
0	B2	0.127932
0	B2	0.13805
0	F7	-0.0332859
0	F7	0.0384711
0	G13	0.124545
0	F7	0.0925453
0	F7	0.133285
0	G13	0.12712
0	G13	0.123765
0	G13	0.1179
0	O22	0.0551816
0	O22	0.106948
0	O22	0.123755
0	O22	0.0875663
0	B2	0.11291
0	N18	0.138916
0	B2	0.0931543
0	B2	0.111478
0	N18	0.242481
0	B2	0.0226153
0	N18	0.149152
0	N18	0.154451
0	B2	0.150605
0	B2	0.126672
0	N18	0.138531
0	N18	0.0729713
0	J13	0.177872
0	J13	0.173448
0	G12	0.0761125
0	J13	0.161311
0	J13	0.140935
0	G12	0.0217712
0	J13	0.183737
0	J13	0.144921
0	G12	0.11072
0	G12	0.10214
0	J13	0.101253
0	J13	0.13555
0	G12	0.0854401
0	G12	0.110538
0	F6	0.0125612
0	B3	0.0979089
0	B3	0.216186
0	C7	0.0838053
0	C7	0.032616
0	F6	0.0805252
0	B3	0.178545
0	B3	0.145092
0	C7	0.0752364
0	C7	0.141288
0	F6	-0.0791972
0	B3	0.1624
0	B3	0.112429
0	C7	0.194945
0	F6	0.0206814
0	B3	0.122558
0	B3	0.0217819
0	C7	0.0461639
0	N19	0.191387
0	N19	0.190105
0	K18	0.0501172
0	K18	0.0786768
0	N19	0.120774
0	N19	0.115538
0	K18	0.134877
0	K18	0.0691035
0	N19	0.21328
0	N19	0.178513
0	K18	0.130304
0	K18	0.016867
0	N19	0.070033
0	N19	0.115378
0	K18	0.123274
0	B2	0.0533973
0	B2	0.0101892
0	B2	-0.00459809
0	B2	0.00113948
0	B2	0.0278186
0	B2	0.159558

## Sheet: fig2D_data
carbon_source	biological_replicate	absolute_fitness	cost_of_yEVenus
galactose	B2	641	0.00658756
galactose	B2	669	-0.0386365
galactose	F6	638	-0.00168006
galactose	F6	626	0.0100374
galactose	B2	666	-0.0315089
galactose	N18	636	0.0174128
galactose	N18	611	0.0543593
galactose	B3	620	0.0296159
galactose	B3	623	0.017849
galactose	B2	609	0.0209617
galactose	B2	674	-0.0393304
galactose	N18	642	0.0124859
galactose	N18	611	0.058503
galactose	B3	614	0.0432069
galactose	B3	599	0.0598215
galactose	B2	602	0.0364461
galactose	F7	633	0.0300224
galactose	F7	633	0.0309641
galactose	V1A	636	0.0270583
galactose	V1A	644	0.0149642
galactose	J13	630	0.031777
galactose	J13	621	0.0421165
galactose	N19	591	0.0711622
galactose	N19	619	0.0209022
galactose	F7	633	0.0381016
galactose	F7	648	0.0162628
galactose	V1A	630	0.0442577
galactose	V1A	617	0.0639454
galactose	J13	630	0.0390434
galactose	J13	608	0.0690309
galactose	N19	601	0.062161
galactose	N19	588	0.0765451
galactose	B2	648	0.0266816
galactose	G12	686	-0.0337394
galactose	G12	672	-0.0167085
galactose	K18	624	0.0377051
galactose	K18	555	0.138612
galactose	B2	605	0.0545972
galactose	B2	651	0.0373383
galactose	G12	647	0.0391921
galactose	G12	649	0.0321141
galactose	K18	635	0.0344437
galactose	K18	598	0.0848622
galactose	B2	607	0.0647483
galactose	O22	728	-0.0562424
galactose	O22	710	-0.0307654
galactose	C7	667	0.014538
galactose	C7	643	0.0423247
galactose	O22	685	0.0204165
galactose	O22	729	-0.0433552
galactose	C7	648	0.0549343
galactose	C7	622	0.0853083
galactose	B2	642	0.0890258
galactose	G13	677	0.0415118
galactose	V1B	649	0.049482
galactose	V1B	582	0.142131
galactose	B2	588	0.12737
galactose	B2	641	0.0965301
galactose	G13	680	0.0427609
galactose	G13	723	-0.0167779
galactose	V1B	590	0.142319
galactose	V1B	575	0.158755
galactose	B2	596	0.122076
galactose	B2	719	-0.0102054
galactose	B2	709	0.00133356
galactose	F6	530	0.244237
galactose	F6	591	0.150289
galactose	B2	714	-0.00324634
galactose	B2	693	0.0240348
galactose	F6	666	0.0510483
galactose	F6	656	0.0577595
galactose	B2	644	0.0915239
galactose	N18	689	0.0283867
galactose	N18	747	-0.0554989
galactose	B3	678	0.0314796
galactose	B3	666	0.0412243
galactose	B2	599	0.120649
galactose	B2	640	0.0896404
galactose	N18	737	-0.0474493
galactose	N18	716	-0.0192264
galactose	B3	692	0.00509066
galactose	B3	683	0.0107214
galactose	B2	577	0.147752
galactose	F7	661	0.049601
galactose	F7	735	-0.0557665
galactose	V1C	718	-0.0306167
galactose	V1C	771	-0.106522
galactose	J13	742	-0.0699325
galactose	J13	766	-0.10791
galactose	N19	610	0.10221
galactose	N19	573	0.151241
galactose	F7	624	0.088659
galactose	F7	661	0.0355639
galactose	V1C	677	0.0129122
galactose	V1C	747	-0.0886387
galactose	J13	752	-0.0998406
galactose	J13	730	-0.0704678
galactose	N19	575	0.142478
galactose	N19	567	0.148971
galactose	B2	612	0.0908003
galactose	G12	722	-0.0717763
galactose	G12	645	0.0402726
galactose	K18	572	0.134775
galactose	K18	603	0.0820271
galactose	B2	619	0.0512366
galactose	B2	642	0.0266717
galactose	G12	624	0.0559454
galactose	G12	600	0.0904929
galactose	K18	589	0.0928424
galactose	K18	589	0.0870134
galactose	B2	596	0.0698536
galactose	O22	598	0.079866
galactose	O22	616	0.0530706
galactose	C7	598	0.0741163
galactose	C7	561	0.126071
galactose	O22	604	0.0534374
galactose	O22	599	0.062161
galactose	C7	583	0.0806392
galactose	C7	582	0.0765748
galactose	B2	650	-0.0409066
galactose	G13	621	0.00678582
galactose	G13	605	0.0333235
galactose	B2	696	-0.147335
galactose	B2	817	-0.0819891
galactose	B2	853	-0.132751
galactose	F6	804	-0.0789154
galactose	F6	654	0.11601
galactose	N18	848	-0.132451
galactose	N18	742	0.00640265
galactose	B3	629	0.148858
galactose	B3	691	0.0581792
galactose	B2	649	0.096533
galactose	N18	759	-0.0219125
galactose	N18	728	0.0171554
galactose	B3	730	0.00408445
galactose	B3	606	0.167259
galactose	F7	776	-0.038171
galactose	F7	753	-0.0109528
galactose	V1A	777	-0.0468125
galactose	V1A	734	0.00622671
galactose	J13	665	0.0924245
galactose	J13	681	0.067452
galactose	N19	699	0.024969
galactose	N19	723	-0.0155582
galactose	F7	783	-0.0560128
galactose	F7	764	-0.0340106
galactose	V1A	787	-0.0688664
galactose	V1A	704	0.0391472
galactose	J13	680	0.0641714
galactose	J13	709	0.0208604
galactose	N19	695	0.0221954
galactose	N19	708	-0.00305644
galactose	B2	754	-0.0203705
galactose	G12	682	0.0546812
galactose	G12	751	-0.0446392
galactose	K18	711	-0.00754795
galactose	K18	649	0.0738788
galactose	B2	716	-0.0293432
galactose	B2	747	-0.0157548
galactose	G12	688	0.0417966
galactose	G12	679	0.0508728
galactose	K18	679	0.0331137
galactose	K18	684	0.0191941
galactose	B2	681	0.0162136
galactose	O22	730	-0.0075376
galactose	O22	735	-0.0193045
galactose	C7	638	0.100517
galactose	C7	666	0.054288
galactose	O22	738	-0.0232682
galactose	O22	698	0.0276494
galactose	C7	685	0.0306092
galactose	C7	651	0.0721919
galactose	B2	760	-0.0490686
galactose	G13	721	0.00105216
galactose	G13	692	0.0378536
galactose	V1B	618	0.108693
galactose	V1B	602	0.125707
galactose	B2	574	0.160159
galactose	B2	764	-0.0617773
galactose	G13	794	-0.107582
galactose	G13	751	-0.0512833
galactose	V1B	680	0.0141748
galactose	V1B	560	0.182472
galactose	B2	730	-0.0366703
galactose	B2	716	-0.0186732
galactose	F6	719	-0.0313923
galactose	F6	684	0.0123844
galactose	B2	685	0.0251242
galactose	B2	676	0.0365186
galactose	F6	707	-0.0149372
galactose	F6	658	0.0494032
galactose	B2	750	-0.0526804
galactose	N18	734	-0.0465123
galactose	N18	705	-0.00619222
galactose	B3	667	0.042252
galactose	B3	634	0.0840624
galactose	B2	593	0.125003
galactose	B2	747	-0.0514903
galactose	N18	732	-0.0459431
galactose	N18	704	-0.0064406
galactose	B3	665	0.0447771
galactose	B3	657	0.0507589
galactose	B2	708	-0.0447737
galactose	F7	712	-0.00752725
galactose	F7	876	-0.243963
galactose	V1C	705	-0.0046295
galactose	V1C	663	0.0523941
galactose	J13	696	0.00481924
galactose	J13	672	0.0384435
galactose	N19	653	0.051442
galactose	N19	629	0.0799227
galactose	F7	734	-0.0372395
galactose	F7	730	-0.0352215
galactose	V1C	730	-0.0388333
galactose	V1C	704	-0.00453636
galactose	J13	706	-0.00649234
galactose	J13	686	0.0218021
galactose	N19	698	-0.00992825
galactose	N19	688	-0.00241479
galactose	B2	762	-0.0692493
galactose	G12	680	0.0347489
galactose	G12	655	0.0703188
galactose	K18	559	0.19515
galactose	K18	729	-0.0569546
galactose	B2	713	-0.041462
galactose	B2	721	-0.00936939
galactose	G12	684	0.0323582
galactose	G12	658	0.0695012
galactose	K18	743	-0.065534
galactose	K18	761	-0.098972
galactose	B2	731	-0.0635159
galactose	O22	698	0.0154581
galactose	O22	679	0.0400269
galactose	C7	655	0.0746343
galactose	C7	671	0.0472402
galactose	O22	689	0.0312405
galactose	O22	700	0.0134711
galactose	C7	659	0.0719332
galactose	C7	688	0.0262005
galactose	B2	725	-0.00520905
galactose	G13	738	-0.0270457
galactose	G13	687	0.0405651
galactose	B2	759	-0.0936422
galactose	B2	735	0.0399743
galactose	B2	763	0.00239154
galactose	F6	715	0.0594941
galactose	F6	704	0.0694577
galactose	B2	749	0.0289715
galactose	N18	812	-0.0680264
galactose	N18	745	0.0190995
galactose	B3	762	-0.00934479
galactose	B3	705	0.0616131
galactose	B2	728	0.0155949
galactose	B2	732	0.0447625
galactose	N18	747	0.0110002
galactose	N18	763	-0.0112092
galactose	B3	715	0.0466779
galactose	B3	689	0.0768745
galactose	B2	673	0.0839753
galactose	F7	766	-0.00929385
galactose	F7	780	-0.0309735
galactose	V1A	769	-0.0196039
galactose	V1A	747	0.00622215
galactose	J13	709	0.053412
galactose	J13	682	0.0877244
galactose	N19	658	0.108385
galactose	N19	675	0.0805726
galactose	F7	765	-0.0141942
galactose	F7	790	-0.0506257
galactose	V1A	746	0.00478567
galactose	V1A	743	0.0054275
galactose	J13	670	0.0999498
galactose	J13	688	0.0739811
galactose	N19	680	0.0728401
galactose	N19	675	0.0748471
galactose	B2	762	-0.0106794
galactose	G12	674	0.0910355
galactose	G12	682	0.078423
galactose	K18	696	0.0472382
galactose	B2	671	0.0715157
galactose	B2	747	0.0056822
galactose	G12	674	0.0879078
galactose	G12	675	0.0847394
galactose	K18	707	0.02889
galactose	K18	669	0.0762836
galactose	B2	714	0.00865703
galactose	O22	750	-0.0107813
galactose	O22	735	0.00607952
galactose	C7	704	0.0397705
galactose	C7	697	0.0447727
galactose	O22	724	0.0226551
galactose	O22	701	0.0504881
galactose	C7	706	0.0352472
galactose	C7	672	0.0773431
galactose	B2	772	-0.0328378
galactose	G13	752	-0.00944667
galactose	G13	732	0.0143113
galactose	V1B	689	0.0489294
galactose	V1B	665	0.0772616
galactose	B2	719	-0.00323212
galactose	B2	758	-0.0143674
galactose	G13	783	-0.0513287
galactose	G13	724	0.0248352
galactose	V1B	643	0.112511
galactose	V1B	624	0.134232
galactose	B2	645	0.100103
galactose	B2	737	-0.000185968
galactose	B2	740	-0.00522892
galactose	F6	613	0.158438
galactose	B2	725	0.017011
galactose	B2	714	0.0310396
galactose	F6	664	0.0936945
galactose	F6	660	0.094968
galactose	N18	707	0.0440392
galactose	N18	703	0.0486237
galactose	B3	706	0.0392102
galactose	B3	674	0.0785045
galactose	B2	674	0.0638646
galactose	B2	825	-0.096593
galactose	N18	727	0.0200979
galactose	N18	710	0.0423175
galactose	B3	756	-0.0250238
galactose	B3	657	0.105095
galactose	B2	684	0.0535037
galactose	F7	785	-0.0435758
galactose	F7	706	0.0584957
galactose	V1C	741	0.00872835
galactose	V1C	733	0.0163794
galactose	J13	719	0.0326696
galactose	J13	719	0.0311007
galactose	N19	672	0.0833233
galactose	N19	671	0.0799002
galactose	F7	747	0.010175
galactose	F7	749	0.00440872
galactose	V1C	750	-4.33385e-05
galactose	V1C	756	-0.0111378
galactose	J13	722	0.032038
galactose	J13	710	0.0466677
galactose	N19	682	0.0731355
galactose	N19	672	0.0819582
galactose	B2	708	0.0695902
galactose	G12	750	-0.000471226
galactose	G12	714	0.0461277
galactose	K18	691	0.0656781
galactose	K18	684	0.0703135
galactose	B2	661	0.0965573
galactose	B2	707	0.078046
galactose	G12	746	0.0126608
galactose	G12	699	0.0735329
galactose	K18	669	0.10265
galactose	K18	669	0.097953
galactose	B2	694	0.0590254
galactose	O22	735	0.0391898
galactose	O22	776	-0.017495
galactose	C7	753	0.00674173
galactose	C7	707	0.0631311
galactose	O22	741	0.0382933
galactose	O22	791	-0.0297305
galactose	C7	739	0.0321908
galactose	C7	694	0.0869502
galactose	B2	805	-0.0270613
galactose	G13	794	-0.0164151
galactose	G13	804	-0.0324609
galactose	B2	805	-0.067894
glucose	B2	1042	0.0111045
glucose	B2	1127	-0.0715262
glucose	F6	1016	0.0309118
glucose	F6	1033	0.0122072
glucose	B2	1052	0.0183554
glucose	N18	994	0.0477646
glucose	N18	1033	0.00857659
glucose	B3	904	0.129605
glucose	B3	998	0.036675
glucose	B2	990	0.0389012
glucose	B2	1076	-0.0131448
glucose	N18	983	0.0497515
glucose	N18	999	0.0325138
glucose	B3	981	0.0469011
glucose	B3	991	0.0347505
glucose	B2	985	0.0350729
glucose	F7	1047	-0.000609224
glucose	F7	1025	0.014912
glucose	V1A	1035	-0.000151493
glucose	V1A	985	0.0425839
glucose	J13	943	0.0778811
glucose	J13	930	0.0896573
glucose	N19	941	0.0736263
glucose	N19	916	0.0965441
glucose	F7	1050	-0.0128015
glucose	F7	1015	0.0154634
glucose	V1A	998	0.0266465
glucose	V1A	1007	0.0120824
glucose	J13	943	0.0691947
glucose	J13	926	0.0849864
glucose	N19	954	0.0518529
glucose	N19	957	0.0470884
glucose	B2	1047	-0.0109498
glucose	G12	909	0.0963984
glucose	G12	919	0.0854337
glucose	K18	904	0.0951501
glucose	K18	924	0.0733975
glucose	B2	943	0.0524147
glucose	B2	1035	-0.00546741
glucose	G12	930	0.0698501
glucose	G12	940	0.0587189
glucose	K18	914	0.0793896
glucose	K18	935	0.0564718
glucose	B2	972	0.0171382
glucose	O22	994	0.0116767
glucose	O22	969	0.0308285
glucose	C7	944	0.0474421
glucose	C7	950	0.0390365
glucose	O22	974	0.0256479
glucose	O22	946	0.0480038
glucose	C7	914	0.0722011
glucose	C7	925	0.0587397
glucose	B2	1088	-0.0764364
glucose	G13	1059	-0.0540805
glucose	G13	1003	-0.00394858
glucose	V1B	934	0.042407
glucose	V1B	950	0.0241706
glucose	B2	984	-0.0128119
glucose	B2	1098	-0.0921137
glucose	G13	1067	-0.0676979
glucose	G13	942	0.0520922
glucose	V1B	941	0.0307141
glucose	V1B	925	0.0454031
glucose	B2	959	0.00830612
glucose	B2	937	0.0395046
glucose	B2	956	0.018449
glucose	F6	907	0.0660114
glucose	F6	880	0.0917691
glucose	B2	939	0.0355931
glucose	B2	928	0.0455279
glucose	F6	908	0.0638059
glucose	F6	932	0.0369871
glucose	B2	1128	-0.130001
glucose	N18	885	0.0907808
glucose	N18	911	0.0628801
glucose	B3	906	0.0661154
glucose	B3	898	0.0724612
glucose	B2	990	-0.028458
glucose	B2	1078	-0.0792348
glucose	N18	939	0.0360924
glucose	N18	894	0.0812829
glucose	B3	945	0.0273748
glucose	B3	908	0.0636395
glucose	B2	1018	-0.055849
glucose	F7	1005	-0.0106377
glucose	F7	879	0.111108
glucose	V1C	949	0.0350521
glucose	V1C	937	0.0421782
glucose	J13	871	0.106718
glucose	J13	874	0.103493
glucose	N19	892	0.0807732
glucose	N19	918	0.0521962
glucose	F7	1009	-0.0104192
glucose	F7	986	0.00706816
glucose	V1C	964	0.0239002
glucose	V1C	953	0.0299547
glucose	J13	972	0.00772355
glucose	J13	930	0.0505942
glucose	N19	885	0.0924869
glucose	N19	905	0.070235
glucose	B2	1017	-0.00568587
glucose	G12	954	0.0327635
glucose	G12	927	0.0602169
glucose	K18	903	0.0805859
glucose	K18	911	0.0706927
glucose	B2	955	0.0238273
glucose	B2	999	0.0215491
glucose	G12	962	0.0342303
glucose	G12	961	0.0354266
glucose	K18	921	0.0716498
glucose	K18	850	0.14161
glucose	B2	953	0.0356347
glucose	O22	929	0.0822192
glucose	O22	931	0.0754677
glucose	C7	911	0.0927054
glucose	C7	932	0.070183
glucose	O22	993	0.0272291
glucose	O22	1021	-0.00539459
glucose	C7	985	0.0272395
glucose	C7	1004	0.00675608
glucose	B2	1108	-0.0575551
glucose	G13	1079	-0.0361041
glucose	G13	1090	-0.0525408
glucose	B2	1149	-0.133081
glucose	B2	815	0.0288256
glucose	B2	836	0.00107888
glucose	F6	850	-0.026688
glucose	F6	858	-0.0424667
glucose	B2	928	-0.0974749
glucose	N18	812	0.0333034
glucose	N18	817	0.0246914
glucose	B3	805	0.028583
glucose	B3	805	0.0228416
glucose	B2	833	-0.0252729
glucose	B2	904	-0.06709
glucose	N18	813	0.0339301
glucose	N18	804	0.0420166
glucose	B3	785	0.05449
glucose	B3	775	0.0610198
glucose	B2	824	-0.0122941
glucose	F7	844	0.00536471
glucose	F7	800	0.0564105
glucose	V1A	788	0.0696925
glucose	V1A	808	0.0436946
glucose	J13	792	0.0557737
glucose	J13	782	0.0644667
glucose	N19	768	0.0675698
glucose	N19	794	0.0315851
glucose	F7	838	0.0181514
glucose	F7	836	0.0196575
glucose	V1A	802	0.0586444
glucose	V1A	798	0.0609693
glucose	J13	795	0.0569463
glucose	J13	767	0.0867954
glucose	N19	743	0.10216
glucose	N19	771	0.0640421
glucose	B2	860	-0.000690035
glucose	G12	764	0.0990464
glucose	G12	794	0.0601303
glucose	K18	760	0.0869875
glucose	K18	786	0.0514171
glucose	B2	822	0.00321169
glucose	B2	850	0.0192734
glucose	G12	863	-0.00966601
glucose	G12	853	-0.00191311
glucose	K18	752	0.103555
glucose	K18	765	0.0838742
glucose	B2	821	0.0120866
glucose	O22	914	-0.0474905
glucose	O22	867	0.00393947
glucose	C7	831	0.0285021
glucose	C7	770	0.0941238
glucose	O22	884	-0.00385386
glucose	C7	855	0.00918556
glucose	C7	773	0.0984197
glucose	B2	831	0.064962
glucose	G13	846	0.0473234
glucose	G13	869	0.0205875
glucose	V1B	797	0.0727149
glucose	V1B	782	0.0859969
glucose	B2	824	0.0322825
glucose	B2	839	0.0592206
glucose	G13	813	0.0876445
glucose	G13	913	-0.0254548
glucose	V1B	761	0.118889
glucose	V1B	766	0.109033
glucose	B2	762	0.109427
glucose	B2	894	-0.00817002
glucose	B2	892	-0.00876639
glucose	F6	823	0.060009
glucose	F6	783	0.10031
glucose	B2	868	0.0219622
glucose	B2	921	-0.0403339
glucose	F6	897	-0.0222607
glucose	F6	886	-0.0154377
glucose	B2	878	0.0154425
glucose	N18	880	0.00733578
glucose	N18	907	-0.0252224
glucose	B3	861	0.0191622
glucose	B3	839	0.0391459
glucose	B2	763	0.113976
glucose	B2	849	0.0429971
glucose	N18	908	-0.0288512
glucose	N18	895	-0.0156601
glucose	B3	749	0.144513
glucose	B3	852	0.0220329
glucose	B2	784	0.0875131
glucose	F7	816	0.0720073
glucose	F7	887	-0.00960536
glucose	V1C	930	-0.0595494
glucose	V1C	943	-0.0747317
glucose	J13	891	-0.0194203
glucose	J13	873	-0.000538413
glucose	N19	781	0.0947303
glucose	N19	746	0.131332
glucose	F7	811	0.0700766
glucose	F7	822	0.0566632
glucose	V1C	865	0.00637551
glucose	V1C	913	-0.0489258
glucose	J13	902	-0.0391311
glucose	J13	881	-0.0162464
glucose	N19	780	0.0904242
glucose	N19	805	0.0569564
glucose	B2	830	0.0422592
glucose	G12	845	0.0203954
glucose	G12	791	0.0820446
glucose	K18	807	0.0534994
glucose	K18	807	0.0491529
glucose	B2	786	0.0694499
glucose	B2	889	-0.0343196
glucose	G12	773	0.0973381
glucose	G12	759	0.113006
glucose	K18	797	0.0590588
glucose	K18	768	0.0891405
glucose	B2	803	0.0430577
glucose	O22	783	0.0809327
glucose	O22	768	0.0987634
glucose	C7	751	0.11532
glucose	C7	746	0.117756
glucose	O22	810	0.0431993
glucose	O22	810	0.0434317
glucose	C7	792	0.0610906
glucose	C7	741	0.1181
glucose	B2	855	-0.0134161
glucose	G13	839	0.00475822
glucose	G13	843	-0.000851764
glucose	B2	927	-0.125434
glucose	B2	1218	-0.074696
glucose	B2	989	0.124786
glucose	F6	1239	-0.102491
glucose	F6	1194	-0.0649034
glucose	N18	1013	0.0992071
glucose	N18	959	0.14472
glucose	B3	1001	0.100262
glucose	B2	922	0.168768
glucose	B2	1270	-0.106965
glucose	N18	1110	0.00512216
glucose	N18	1057	0.0498326
glucose	B3	1098	0.00753865
glucose	B3	910	0.175564
glucose	B2	1097	0.00314886
glucose	F7	1207	-0.0671405
glucose	F7	1099	0.0228607
glucose	V1A	1064	0.0487984
glucose	V1A	1030	0.0725202
glucose	J13	1048	0.0486613
glucose	J13	990	0.0993338
glucose	N19	1026	0.0621894
glucose	N19	1045	0.0439127
glucose	F7	1185	-0.0576223
glucose	F7	1066	0.0432057
glucose	V1A	1056	0.0470045
glucose	V1A	997	0.0937093
glucose	J13	1035	0.0516265
glucose	J13	975	0.104642
glucose	N19	1048	0.0331915
glucose	N19	1048	0.0322734
glucose	B2	1140	-0.0218286
glucose	G12	998	0.0765406
glucose	G12	1224	-0.134908
glucose	K18	984	0.0836635
glucose	K18	977	0.089309
glucose	B2	1060	0.010641
glucose	B2	1140	-0.0328558
glucose	G12	1046	0.0222381
glucose	G12	1069	-0.00134645
glucose	K18	1109	-0.0430283
glucose	K18	994	0.0642366
glucose	B2	1102	-0.0387968
glucose	O22	979	0.0855312
glucose	O22	1010	0.0501913
glucose	C7	967	0.0821334
glucose	C7	1020	0.0301629
glucose	O22	1022	0.0301946
glucose	O22	969	0.074504
glucose	C7	906	0.126728
glucose	B2	1131	-0.0734192
glucose	G13	1079	-0.0303444
glucose	G13	994	0.0454639
glucose	V1B	1001	0.0195789
glucose	V1B	938	0.0804028
glucose	B2	1044	-0.0248677
glucose	B2	1101	-0.062413
glucose	G13	1088	-0.0563032
glucose	G13	952	0.0705152
glucose	V1B	1006	0.000405244
glucose	V1B	908	0.0969173
glucose	B2	1079	-0.0745694
glucose	B2	992	0.00497442
glucose	B2	883	0.11359
glucose	F6	929	0.0675183
glucose	F6	906	0.090016
glucose	B2	919	0.0689324
glucose	B2	892	0.0959675
glucose	F6	985	0.00306444
glucose	F6	998	-0.0104954
glucose	B2	1051	-0.0480618
glucose	N18	900	0.081247
glucose	N18	921	0.0599312
glucose	B3	902	0.0817746
glucose	B3	913	0.0704414
glucose	B2	1057	-0.0794235
glucose	B2	1093	-0.0963495
glucose	N18	928	0.0476166
glucose	N18	890	0.0872302
glucose	B3	867	0.114381
glucose	B3	915	0.0653762
glucose	B2	942	0.034901
glucose	F7	1010	-0.0212271
glucose	V1C	951	0.0277042
glucose	V1C	930	0.0449574
glucose	J13	934	0.04348
glucose	J13	919	0.0604588
glucose	N19	909	0.0712539
glucose	N19	972	0.00593469
glucose	F7	974	0.0185448
glucose	F7	921	0.0667058
glucose	V1C	984	-0.00259163
glucose	V1C	953	0.024834
glucose	J13	962	0.0190513
glucose	J13	915	0.068869
glucose	N19	990	-0.00649601
glucose	N19	857	0.127888
glucose	B2	1058	-0.0524516
glucose	G12	945	0.0435011
glucose	G12	940	0.0506768
glucose	K18	955	0.0366949
glucose	K18	915	0.0761607
glucose	B2	982	0.00720097
glucose	B2	977	0.0376762
glucose	G12	943	0.0551193
glucose	G12	864	0.136288
glucose	K18	995	0.00663114
glucose	K18	865	0.135592
glucose	B2	1007	-0.00763567
glucose	O22	931	0.0761607
glucose	O22	921	0.0823128
glucose	C7	932	0.0787461
glucose	C7	939	0.0723513
glucose	O22	990	0.027451
glucose	O22	936	0.0767095
glucose	C7	956	0.0644793
glucose	C7	978	0.0434906
glucose	B2	998	0.0465613
glucose	G13	1014	0.0253405
glucose	G13	1016	0.0179011
glucose	B2	1156	-0.121939
raffinose	B2	781	-0.15017
raffinose	B2	732	-0.079509
raffinose	F6	736	-0.0900097
raffinose	F6	667	0.00861019
raffinose	N18	673	-0.0118957
raffinose	N18	696	-0.0479317
raffinose	B3	570	0.13814
raffinose	B3	690	-0.0470809
raffinose	B2	728	-0.0963962
raffinose	N18	625	0.0411568
raffinose	N18	626	0.038292
raffinose	B3	661	-0.01979
raffinose	B3	636	0.0152337
raffinose	B2	660	-0.0341032
raffinose	F7	677	-0.0451316
raffinose	F7	656	-0.0170545
raffinose	V1A	620	0.0347272
raffinose	V1A	623	0.0268436
raffinose	J13	611	0.0410168
raffinose	J13	587	0.0776452
raffinose	N19	616	0.0230203
raffinose	N19	644	-0.0254011
raffinose	F7	662	-0.0427083
raffinose	F7	640	-0.0123803
raffinose	V1A	647	-0.027749
raffinose	V1A	616	0.0181523
raffinose	J13	598	0.0417599
raffinose	J13	582	0.0661214
raffinose	N19	596	0.0345549
raffinose	N19	611	0.00635928
raffinose	B2	678	-0.0776459
raffinose	G12	577	0.062395
raffinose	G12	610	0.00729626
raffinose	K18	610	-0.00223509
raffinose	K18	601	0.00866404
raffinose	B2	622	-0.0302368
raffinose	B2	681	-0.0922606
raffinose	G12	610	-0.000361128
raffinose	G12	551	0.0950493
raffinose	K18	435	0.278676
raffinose	K18	614	-0.0221594
raffinose	B2	488	0.184235
raffinose	O22	639	-0.046327
raffinose	O22	617	-0.0141466
raffinose	C7	554	0.0809731
raffinose	C7	604	-0.00576761
raffinose	O22	617	-0.0197469
raffinose	O22	586	0.0277052
raffinose	C7	583	0.0240004
raffinose	C7	579	0.027059
raffinose	B2	680	-0.119131
raffinose	G13	652	-0.0779043
raffinose	G13	646	-0.0725625
raffinose	V1B	479	0.185527
raffinose	V1B	637	-0.0874034
raffinose	B2	558	0.0435046
raffinose	B2	690	-0.141274
raffinose	G13	557	0.0745434
raffinose	G13	627	-0.0462301
raffinose	V1B	571	0.0248943
raffinose	V1B	469	0.195931
raffinose	B2	593	-0.00130888
raffinose	B2	492	0.168123
raffinose	F6	597	-0.0134573
raffinose	F6	601	-0.0238503
raffinose	B2	568	0.0412106
raffinose	B2	571	0.0350503
raffinose	F6	542	0.0808438
raffinose	F6	554	0.0572793
raffinose	B2	687	-0.136449
raffinose	N18	629	-0.0599509
raffinose	N18	612	-0.0321646
raffinose	B3	561	0.0512913
raffinose	B3	465	0.211063
raffinose	B2	613	-0.0524443
raffinose	B2	673	-0.109342
raffinose	N18	603	-0.0123696
raffinose	N18	601	-0.009634
raffinose	B3	580	0.0236126
raffinose	B3	594	-0.00309668
raffinose	B2	623	-0.0646035
raffinose	F7	629	-0.0351479
raffinose	F7	588	0.0281791
raffinose	V1C	614	-0.0190577
raffinose	V1C	613	-0.0211255
raffinose	J13	582	0.028976
raffinose	J13	615	-0.0260473
raffinose	N19	568	0.0450124
raffinose	N19	636	-0.0735318
raffinose	F7	619	-0.0102694
raffinose	F7	613	-0.00476601
raffinose	V1C	619	-0.0188638
raffinose	V1C	614	-0.0141681
raffinose	J13	601	0.00658545
raffinose	J13	586	0.0317439
raffinose	N19	613	-0.020307
raffinose	N19	610	-0.0193054
raffinose	B2	664	-0.0692453
raffinose	G12	598	0.0207479
raffinose	G12	626	-0.0245718
raffinose	K18	503	0.170859
raffinose	K18	603	0.00210518
raffinose	B2	599	0.00461456
raffinose	B2	619	0.0113134
raffinose	G12	606	0.0162568
raffinose	G12	598	0.0299453
raffinose	K18	605	0.0118088
raffinose	K18	591	0.0308715
raffinose	B2	623	-0.0258319
raffinose	O22	629	-0.00973093
raffinose	O22	626	-0.00828777
raffinose	C7	574	0.0757066
raffinose	C7	591	0.0459279
raffinose	O22	629	-0.00176121
raffinose	O22	622	0.0060685
raffinose	C7	576	0.0798099
raffinose	C7	620	0.00701625
raffinose	B2	604	0.0581624
raffinose	G13	623	0.0241404
raffinose	G13	697	-0.0964501
raffinose	B2	677	-0.0882973
raffinose	B2	778	-0.0518473
raffinose	B2	760	-0.0289873
raffinose	F6	731	0.00277863
raffinose	F6	724	0.00622901
raffinose	B2	763	-0.0262799
raffinose	N18	721	0.0219135
raffinose	N18	701	0.0476845
raffinose	B3	667	0.0870127
raffinose	B3	705	0.029028
raffinose	B2	710	0.00397964
raffinose	B2	791	-0.0665954
raffinose	N18	712	0.0317252
raffinose	N18	693	0.0562036
raffinose	B3	689	0.0545445
raffinose	B3	672	0.072173
raffinose	B2	693	0.0254046
raffinose	F7	735	0.00510941
raffinose	F7	706	0.0426158
raffinose	V1A	694	0.0570891
raffinose	V1A	699	0.0487023
raffinose	J13	672	0.0816387
raffinose	J13	682	0.0658524
raffinose	N19	647	0.0995623
raffinose	N19	663	0.0716947
raffinose	F7	708	0.0416489
raffinose	F7	708	0.0399084
raffinose	V1A	686	0.0679593
raffinose	V1A	687	0.0649364
raffinose	J13	675	0.0770585
raffinose	J13	663	0.0913181
raffinose	N19	653	0.0906056
raffinose	N19	661	0.073883
raffinose	B2	737	0.0073486
raffinose	G12	725	0.0111756
raffinose	G12	680	0.0701985
raffinose	K18	671	0.0675725
raffinose	K18	623	0.129028
raffinose	B2	679	0.044631
raffinose	B2	735	0.016458
raffinose	G12	720	0.0232468
raffinose	G12	702	0.0449262
raffinose	K18	658	0.0900051
raffinose	K18	663	0.0775267
raffinose	B2	680	0.0477863
raffinose	O22	746	0.00340967
raffinose	O22	737	0.0131807
raffinose	C7	699	0.0508092
raffinose	C7	680	0.070341
raffinose	O22	747	0.00837659
raffinose	O22	784	-0.0433384
raffinose	C7	713	0.0365191
raffinose	C7	659	0.103267
raffinose	B2	701	0.0781272
raffinose	G13	714	0.0593181
raffinose	G13	729	0.0378015
raffinose	V1B	662	0.0959084
raffinose	V1B	645	0.113791
raffinose	B2	680	0.0596845
raffinose	B2	704	0.076
raffinose	G13	713	0.0624733
raffinose	G13	795	-0.0472468
raffinose	V1B	646	0.11884
raffinose	V1B	652	0.105262
raffinose	B2	683	0.0566921
raffinose	B2	781	-0.0368142
raffinose	B2	750	0.00127226
raffinose	F6	640	0.138331
raffinose	F6	663	0.100926
raffinose	B2	746	0.00867176
raffinose	B2	744	0.00830534
raffinose	F6	734	0.0108193
raffinose	F6	703	0.045771
raffinose	B2	752	0.00954707
raffinose	N18	783	-0.0432875
raffinose	N18	777	-0.0383613
raffinose	B3	696	0.0597557
raffinose	B3	710	0.0339746
raffinose	B2	647	0.103349
raffinose	B2	754	0.00222901
raffinose	N18	794	-0.0628092
raffinose	N18	771	-0.0349109
raffinose	B3	660	0.104733
raffinose	B3	717	0.0205293
raffinose	B2	645	0.102524
raffinose	F7	724	0.0343613
raffinose	F7	737	0.0152366
raffinose	V1C	778	-0.0415471
raffinose	V1C	782	-0.0496692
raffinose	J13	717	0.0295573
raffinose	J13	724	0.0167226
raffinose	N19	636	0.121445
raffinose	N19	636	0.116112
raffinose	F7	716	0.0385445
raffinose	F7	700	0.0583206
raffinose	V1C	728	0.0187786
raffinose	V1C	737	0.00412214
raffinose	J13	742	-0.0103003
raffinose	J13	724	0.0111043
raffinose	N19	621	0.137435
raffinose	N19	632	0.116824
raffinose	B2	718	0.0309211
raffinose	G12	672	0.0791959
raffinose	G12	668	0.0819746
raffinose	K18	653	0.0875725
raffinose	K18	667	0.0623613
raffinose	B2	676	0.0435929
raffinose	B2	757	-0.0315827
raffinose	G12	670	0.0738117
raffinose	G12	661	0.0837863
raffinose	K18	651	0.0827583
raffinose	K18	647	0.0828702
raffinose	B2	681	0.028458
raffinose	O22	704	0.0280509
raffinose	O22	699	0.0327328
raffinose	C7	649	0.0900865
raffinose	C7	635	0.103929
raffinose	O22	700	0.0262392
raffinose	O22	702	0.0212112
raffinose	C7	654	0.0761221
raffinose	C7	658	0.0644275
raffinose	B2	755	-0.052285
raffinose	G13	711	0.00722646
raffinose	G13	720	-0.00716539
raffinose	B2	706	-0.0301374
raffinose	B2	750	-0.0778951
raffinose	B2	776	-0.11784
raffinose	F6	582	0.155435
raffinose	F6	688	-0.00313004
raffinose	B2	763	-0.0840348
raffinose	N18	675	0.0203192
raffinose	N18	678	0.0136934
raffinose	B3	505	0.259948
raffinose	B3	589	0.132747
raffinose	B2	587	0.124208
raffinose	B2	742	-0.0639777
raffinose	N18	642	0.0595775
raffinose	N18	541	0.205694
raffinose	B3	527	0.220542
raffinose	B3	635	0.0563438
raffinose	B2	642	0.0332644
raffinose	F7	683	0.00742689
raffinose	F7	693	-0.0113516
raffinose	V1A	708	-0.0377175
raffinose	V1A	634	0.0661822
raffinose	J13	556	0.174478
raffinose	J13	627	0.0669747
raffinose	N19	652	0.0179944
raffinose	N19	619	0.0636882
raffinose	F7	635	0.0679892
raffinose	F7	672	0.00951925
raffinose	V1A	683	-0.0110451
raffinose	V1A	670	0.00329499
raffinose	J13	587	0.119812
raffinose	J13	626	0.0592076
raffinose	N19	629	0.0432613
raffinose	N19	639	0.0238805
raffinose	B2	739	-0.0885577
raffinose	G12	575	0.131267
raffinose	G12	650	0.0157646
raffinose	K18	645	0.0116645
raffinose	K18	607	0.0658863
raffinose	B2	616	0.0475834
raffinose	B2	735	-0.0907029
raffinose	G12	601	0.0856792
raffinose	G12	620	0.0547059
raffinose	K18	556	0.14231
raffinose	K18	656	-0.0163077
raffinose	B2	668	-0.039757
raffinose	O22	644	0.024039
raffinose	O22	726	-0.105476
raffinose	C7	590	0.0904663
raffinose	C7	566	0.12369
raffinose	O22	710	-0.0859475
raffinose	O22	608	0.0655798
raffinose	C7	638	0.00715213
raffinose	C7	588	0.0810084
raffinose	B2	727	-0.109111
raffinose	G13	637	0.024113
raffinose	G13	644	0.00922336
raffinose	V1B	658	-0.042737
raffinose	V1B	622	0.0100793
raffinose	B2	681	-0.088917
raffinose	B2	785	-0.211077
raffinose	G13	629	0.0255184
raffinose	G13	633	0.0151729
raffinose	V1B	595	0.047689
raffinose	V1B	519	0.16576
raffinose	B2	591	0.045565
raffinose	B2	675	-0.0744606
raffinose	B2	585	0.0672812
raffinose	F6	599	0.0394041
raffinose	F6	599	0.0357795
raffinose	B2	628	-0.00891046
raffinose	B2	537	0.13598
raffinose	F6	557	0.0988674
raffinose	F6	572	0.07117
raffinose	B2	702	-0.113117
raffinose	N18	531	0.141074
raffinose	N18	599	0.0297243
raffinose	B3	536	0.127294
raffinose	B3	583	0.047372
raffinose	B2	652	-0.079533
raffinose	B2	689	-0.0991991
raffinose	N18	586	0.0464949
raffinose	N18	578	0.0583833
raffinose	B3	527	0.13747
raffinose	B3	569	0.0654741
raffinose	B2	620	-0.0318102
raffinose	F7	679	-0.0927741
raffinose	F7	548	0.114328
raffinose	V1C	585	0.0504472
raffinose	V1C	653	-0.0644744
raffinose	J13	550	0.0996917
raffinose	J13	561	0.0807442
raffinose	N19	563	0.0683168
raffinose	N19	592	0.0161134
raffinose	F7	544	0.123743
raffinose	F7	673	-0.0886211
raffinose	V1C	657	-0.0673381
raffinose	V1C	600	0.0211541
raffinose	J13	573	0.0617121
raffinose	J13	568	0.0691305
raffinose	N19	566	0.0633712
raffinose	N19	542	0.0992267
raffinose	B2	664	-0.0597295
raffinose	G12	568	0.0746679
raffinose	G12	592	0.0348495
raffinose	K18	607	0.000885606
raffinose	K18	608	-0.00506389
raffinose	B2	534	0.113112
raffinose	B2	623	0.017614
raffinose	G12	571	0.0812831
raffinose	G12	563	0.0936154
raffinose	K18	581	0.0558154
raffinose	K18	583	0.0484922
raffinose	B2	575	0.0571364
raffinose	O22	581	0.0843688
raffinose	O22	593	0.0615747
raffinose	C7	571	0.091058
raffinose	C7	575	0.0817903
raffinose	O22	562	0.126406
raffinose	O22	689	-0.0754434
raffinose	C7	620	0.0265329
raffinose	C7	597	0.0596831
raffinose	B2	795	-0.202
raffinose	G13	639	0.0298088
raffinose	G13	719	-0.0962719
raffinose	B2	672	-0.0565593

## Sheet: fig3A_data
temperature	biological_replicate	cost_of_yEVenus
24	B2	-0.111419
24	F6	-0.0799246
24	F6	-0.114744
24	N18	-0.0393449
24	N18	-0.196981
24	B3	0.237295
24	B3	0.246132
24	B2	0.181476
24	N18	0.0454197
24	N18	0.0398253
24	B3	0.0643057
24	B3	-0.0593187
24	B2	-0.101867
24	F7	0.00889072
24	F7	-0.00584103
24	V1A	-0.0114664
24	V1A	0.00113117
24	J13	0.0543084
24	J13	0.0709671
24	N19	0.077038
24	N19	0.128982
24	F7	-0.0145123
24	F7	-0.00582031
24	V1A	0.0122162
24	V1A	0.0277457
24	J13	0.0807158
24	J13	0.136058
24	N19	0.0470358
24	N19	0.0658494
24	B2	0.0318897
24	G12	0.0443733
24	G12	0.0244409
24	K18	0.0734017
24	K18	0.0520914
24	B2	-0.00622435
24	B2	-0.033533
24	G12	0.0560385
24	G12	-0.00775761
24	K18	-0.0607381
24	K18	0.0670097
24	B2	0.176555
24	O22	0.0403226
24	O22	0.00832093
24	C7	0.144066
24	C7	0.027321
24	O22	0.034894
24	O22	0.057893
24	C7	0.0700762
24	C7	0.0686154
24	B2	-0.100541
24	G13	-0.0350455
24	G13	0.0124338
24	V1B	-0.0176202
24	V1B	0.00524404
24	B2	-0.0658662
24	B2	-0.0261568
24	G13	-0.274639
24	G13	-0.0645608
24	V1B	-0.0838717
24	V1B	0.18677
24	B2	-0.0905642
24	B2	-0.000557491
24	B2	-0.0197336
24	F6	-0.00940483
24	F6	0.0556034
24	B2	0.0915315
24	B2	0.0419905
24	F6	-0.0429294
24	F6	0.0877502
24	B2	-0.0848455
24	N18	0.0189087
24	N18	0.0287817
24	B3	0.0846836
24	B3	0.0754115
24	B2	0.00375222
24	B2	-0.0657626
24	N18	0.0477092
24	N18	0.0182457
24	B3	0.0499884
24	B3	0.0418766
24	B2	-0.0126371
24	F7	-0.0598782
24	F7	0.0502785
24	V1C	-0.0146055
24	V1C	0.0245549
24	J13	0.0560178
24	J13	0.047243
24	N19	0.0965457
24	N19	-0.0566459
24	F7	-0.0151338
24	F7	-0.00671126
24	V1C	0.0121126
24	V1C	0.0149616
24	J13	0.0831089
24	J13	0.0716198
24	N19	-0.0131137
24	N19	0.00487109
24	B2	-0.0566355
24	G12	0.074044
24	G12	0.0919977
24	K18	-0.0375008
24	K18	0.00491253
24	B2	0.0238711
24	B2	-0.0362887
24	G12	0.0397735
24	G12	0.0879884
24	K18	0.0284191
24	K18	0.0385821
24	B2	0.0225865
24	O22	0.00638363
24	O22	0.0293204
24	C7	0.0826324
24	C7	0.12258
24	O22	0.00702594
24	O22	0.00972987
24	C7	0.0563183
24	C7	0.0492321
24	B2	0.00891144
24	G13	-0.00542664
24	G13	-0.204015
24	B2	0.0216334
24	B2	-0.0223491
24	B2	-0.0114169
24	F6	0.018365
24	F6	0.0144874
24	B2	-0.0123508
24	N18	-0.0168475
24	N18	0.00318979
24	B3	0.0347886
24	B3	0.0462182
24	B2	0.0354078
24	B2	-0.0214863
24	N18	-0.0170099
24	N18	-0.00139829
24	B3	0.0425437
24	B3	0.0571301
24	B2	0.075787
24	F7	-0.0121275
24	F7	-0.0176494
24	V1A	-0.0186543
24	V1A	0.0141321
24	J13	0.0785987
24	J13	0.0426351
24	N19	0.0361691
24	N19	0.0764061
24	F7	-0.00924471
24	F7	-0.0208063
24	V1A	0.00846811
24	V1A	0.0172179
24	J13	0.0530293
24	J13	0.0597794
24	N19	0.0658597
24	N19	0.0333371
24	B2	-0.0126756
24	G12	0.0208823
24	G12	0.0490705
24	K18	0.068986
24	K18	0.0270336
24	B2	0.0300179
24	B2	0.00889443
24	G12	0.0292566
24	G12	0.0312156
24	K18	0.0634844
24	K18	0.0245365
24	B2	-0.00384458
24	O22	-0.01095
24	O22	-0.00368217
24	C7	0.0223338
24	C7	0.0494867
24	O22	0.00896549
24	O22	0.0117975
24	C7	0.0756651
24	C7	0.0345856
24	B2	-0.00929546
24	G13	-0.0286628
24	G13	0.0191262
24	V1B	0.0293276
24	V1B	0.0371943
24	B2	-0.00380398
24	B2	0.00305783
24	G13	-0.0132542
24	G13	-0.110467
24	V1B	0.0490401
24	V1B	0.024029
24	B2	0.0113103
24	B2	-0.0344385
24	B2	0.0359357
24	F6	-0.0124726
24	F6	0.0678898
24	B2	0.0416098
24	B2	0.0367985
24	F6	0.0604392
24	F6	0.0678999
24	B2	-0.018431
24	N18	-0.021263
24	N18	0.0248207
24	B3	0.0782942
24	B3	0.0828315
24	B2	0.0394478
24	B2	-0.0257598
24	N18	0.0864755
24	N18	0.0422798
24	B3	0.00216458
24	B3	0.0653521
24	B2	0.0203342
24	F7	0.00209352
24	F7	0.00721958
24	V1C	0.00476313
24	V1C	-0.00217988
24	J13	0.0464314
24	J13	0.0421377
24	N19	0.0590689
24	N19	0.0327687
24	F7	0.0191973
24	F7	0.00765606
24	V1C	-0.013041
24	V1C	0.0076053
24	J13	0.000307016
24	J13	0.0513544
24	N19	0.0763554
24	N19	-0.041077
24	B2	0.00342325
24	G12	0.0295205
24	G12	0.00890458
24	K18	0.0644081
24	K18	0.0398436
24	B2	0.0273381
24	B2	-0.0226131
24	G12	-0.0100568
24	G12	0.0440054
24	K18	0.0553944
24	K18	0.0677375
24	B2	0.018365
24	O22	-0.0251406
24	O22	-0.031708
24	C7	0.0522781
24	C7	0.0435791
24	O22	-0.0277188
24	O22	-0.0629617
24	C7	0.0389301
24	C7	0.0469186
24	B2	0.0131678
24	G13	0.0076053
24	G13	0.0306472
24	B2	-0.0433711
24	B2	-0.00785991
24	B2	-0.0318521
24	F6	-0.0170073
24	F6	-0.068629
24	B2	-0.108807
24	N18	0.0152353
24	N18	0.0368815
24	B3	0.016566
24	B3	0.0104546
24	B2	0.0303364
24	B2	-0.108954
24	N18	-0.00560263
24	N18	-0.0214331
24	B3	0.0668373
24	B3	0.0875372
24	B2	0.0804105
24	F7	0.00353491
24	F7	0.0490058
24	V1A	0.0216129
24	V1A	0.00451077
24	J13	0.0357282
24	J13	0.010287
24	N19	0.0897551
24	N19	0.124314
24	F7	0.0339835
24	F7	0.0203413
24	V1A	0.0254078
24	V1A	0.0408046
24	J13	-0.0358738
24	J13	0.050849
24	N19	0.066443
24	N19	0.0799867
24	B2	0.00854232
24	G12	-0.135588
24	G12	-0.00295107
24	K18	0.0675864
24	K18	0.0169997
24	B2	0.113954
24	B2	0.00979418
24	G12	-0.0817882
24	G12	-0.0450015
24	K18	0.0536583
24	K18	0.0879118
24	B2	0.108503
24	O22	-0.0896838
24	O22	-0.12994
24	C7	-0.0841638
24	C7	0.0344172
24	O22	-0.0783875
24	O22	-0.0714481
24	C7	-0.0630794
24	C7	0.070376
24	B2	0.0540132
24	G13	0.022017
24	G13	-0.0171946
24	V1B	0.094171
24	V1B	0.113757
24	B2	0.116172
24	B2	0.0754228
24	G13	0.0263344
24	G13	-0.0526605
24	V1B	0.126423
24	V1B	0.107113
24	B2	0.109331
24	B2	-0.0691514
24	B2	-0.0213444
24	F6	-0.0142867
24	F6	0.0241067
24	B2	0.00232249
24	B2	-0.0177466
24	F6	-0.00804719
24	F6	-0.0288556
24	B2	0.0360831
24	N18	-0.0303045
24	N18	-0.0378354
24	B3	-0.0220837
24	B3	-0.00496192
24	B2	0.138567
24	B2	0.0462753
24	N18	-0.0409798
24	N18	-0.0356964
24	B3	-0.000624789
24	B3	-0.0479882
24	B2	0.129016
24	F7	0.058784
24	F7	-0.0912018
24	V1C	-0.0833062
24	V1C	-0.0816502
24	J13	-0.0406348
24	J13	-0.0425766
24	N19	0.0705041
24	N19	0.11425
24	F7	0.0693607
24	F7	0.0526627
24	V1C	-0.00426206
24	V1C	-0.0911919
24	J13	-0.0519212
24	J13	-0.0662731
24	N19	0.10526
24	N19	0.0778378
24	B2	0.0666007
24	G12	-0.0226259
24	G12	0.0395134
24	K18	0.12945
24	K18	0.0575322
24	B2	0.092998
24	B2	0.00600905
24	G12	0.0534513
24	G12	0.0508983
24	K18	0.100657
24	K18	0.0726037
24	B2	0.0492916
24	O22	0.066236
24	O22	0.0537372
24	C7	0.0641266
24	C7	0.0702774
24	O22	-0.000131934
24	O22	-0.0167806
24	C7	0.0463443
24	C7	0.00481634
24	B2	-0.0781707
24	G13	-0.0550853
24	G13	-0.0694274
24	B2	-0.129181
30	B2	-0.128496
30	B2	-0.00874691
30	F6	0.0337204
30	F6	-0.105742
30	B2	-0.0718726
30	N18	-0.0234882
30	N18	-0.0686469
30	B3	0.238188
30	B3	0.0697261
30	B2	0.196604
30	B2	-0.118007
30	N18	0.102897
30	N18	0.10942
30	B3	0.0946888
30	B3	-0.0969276
30	B2	-0.00889073
30	F7	0.0365351
30	F7	0.0401305
30	V1A	0.0631722
30	V1A	0.0835326
30	J13	0.0957366
30	J13	0.123658
30	N19	0.0960858
30	N19	0.109594
30	F7	0.0372747
30	F7	0.0431507
30	V1A	0.0546458
30	V1A	0.077595
30	J13	0.0805125
30	J13	0.108937
30	N19	0.0635112
30	N19	0.0804714
30	B2	0.0571215
30	G12	0.0542349
30	G12	0.076352
30	K18	0.0705274
30	K18	0.0743078
30	B2	0.00299477
30	B2	-0.00198749
30	G12	0.0557142
30	G12	0.0124251
30	K18	0.00199832
30	K18	0.0840668
30	B2	-0.0425851
30	O22	0.0640453
30	O22	0.0287998
30	C7	0.199285
30	C7	0.0736092
30	O22	0.0763726
30	O22	0.0836045
30	C7	0.09097
30	C7	0.10266
30	B2	-0.0502486
30	G13	-0.023971
30	G13	0.0349223
30	V1B	0.00473085
30	V1B	0.0858234
30	B2	-0.13885
30	B2	-0.0145818
30	G13	-0.159971
30	G13	-0.0208584
30	V1B	-0.0799264
30	V1B	-0.00351812
30	B2	-0.0765877
30	B2	0.0249475
30	B2	0.0260467
30	F6	0.022821
30	F6	0.0681852
30	B2	0.085166
30	B2	0.0696645
30	F6	0.0288922
30	F6	0.0797009
30	B2	-0.0397293
30	N18	0.0414454
30	N18	0.0559196
30	B3	0.0729312
30	B3	-0.0342437
30	B2	0.0872205
30	B2	-0.0403354
30	N18	0.0259953
30	N18	0.0546869
30	B3	0.070589
30	B3	0.0759719
30	B2	-0.0157118
30	F7	-0.00740119
30	F7	0.0501978
30	V1C	0.060604
30	V1C	0.0386923
30	J13	0.0624633
30	J13	0.046931
30	N19	0.0817349
30	N19	-0.00436048
30	F7	0.0422262
30	F7	0.035138
30	V1C	0.0550978
30	V1C	0.0549746
30	J13	0.106626
30	J13	0.0781703
30	N19	-9.73118e-05
30	N19	0.0501978
30	B2	-0.0111404
30	G12	0.0861727
30	G12	0.0858645
30	K18	-0.0940821
30	K18	0.0775231
30	B2	-0.014325
30	B2	-0.026457
30	G12	0.0726538
30	G12	0.080872
30	K18	0.0252659
30	K18	0.037285
30	B2	0.129349
30	O22	0.0672915
30	O22	0.0555806
30	C7	0.0745543
30	C7	0.0816424
30	O22	0.0582413
30	O22	0.0748008
30	C7	0.118696
30	C7	-0.0103186
30	B2	0.0518722
30	G13	0.0365043
30	G13	-0.0239813
30	B2	0.0275157
30	B2	0.00539681
30	B2	-0.0217027
30	F6	0.0101245
30	F6	-0.0104819
30	B2	-0.0703362
30	N18	0.049153
30	N18	0.0585186
30	B3	0.0340323
30	B3	0.0760032
30	B2	0.00653385
30	B2	-0.0656584
30	N18	0.0658596
30	N18	0.0723227
30	B3	0.0685725
30	B3	0.0795639
30	B2	0.0060152
30	F7	0.00714227
30	F7	0.047986
30	V1A	0.0689016
30	V1A	0.0643435
30	J13	0.0375632
30	J13	0.0194203
30	N19	0.0830249
30	N19	0.106314
30	F7	0.032606
30	F7	0.0464401
30	V1A	0.0601344
30	V1A	0.0990831
30	J13	-0.00539512
30	J13	0.0290653
30	N19	0.0746766
30	N19	0.0624085
30	B2	0.0247664
30	G12	-0.085806
30	G12	4.07402e-05
30	K18	0.0891889
30	K18	0.0437072
30	B2	0.0586782
30	B2	0.0196996
30	G12	-0.0688202
30	G12	-0.0523131
30	K18	0.0814191
30	K18	0.0879521
30	B2	0.0928593
30	O22	-0.0754729
30	O22	-0.0799013
30	C7	-0.0232188
30	C7	0.0515767
30	O22	-0.0567615
30	O22	-0.0236277
30	C7	-0.0460993
30	C7	0.0947843
30	B2	0.076821
30	G13	0.0675751
30	G13	0.0159693
30	V1B	0.0963702
30	V1B	0.114892
30	B2	0.102913
30	B2	0.0714949
30	G13	0.0885007
30	G13	0.00582569
30	V1B	0.132117
30	V1B	0.141114
30	B2	0.106035
30	B2	-0.0597238
30	B2	0.021854
30	F6	-0.0132347
30	F6	0.0190413
30	B2	0.0151814
30	B2	0.0108526
30	F6	-0.00850703
30	F6	-0.0145613
30	B2	0.081838
30	N18	0.00425977
30	N18	0.0134658
30	B3	-0.0364444
30	B3	0.0029033
30	B2	0.154509
30	B2	0.0593365
30	N18	-0.0287045
30	N18	-0.040045
30	B3	-0.0521834
30	B3	0.00233477
30	B2	0.139688
30	F7	0.106025
30	F7	-0.0325046
30	V1C	-0.0568014
30	V1C	-0.037721
30	J13	-0.0767994
30	J13	-0.0535599
30	N19	0.13117
30	N19	0.123789
30	F7	0.0823666
30	F7	0.0471682
30	V1C	0.033374
30	V1C	-0.0333624
30	J13	-0.0446929
30	J13	-0.0301009
30	N19	0.139767
30	N19	0.0730309
30	B2	0.103432
30	G12	0.00172636
30	G12	0.0797235
30	K18	0.0942158
30	K18	0.083763
30	B2	0.0982054
30	B2	0.0536114
30	G12	0.0290752
30	G12	0.112578
30	K18	0.107232
30	K18	0.0713752
30	B2	0.0745869
30	O22	0.0732803
30	O22	0.0336832
30	C7	0.052245
30	C7	0.0609523
30	O22	0.0587381
30	O22	0.0215249
30	C7	0.0275392
30	C7	0.0106033
30	B2	-0.0108809
30	G13	0.0119797
30	G13	-0.0110704
30	B2	-0.166716
30	B2	0.011277
30	B2	0.000546716
30	F6	0.0136774
30	F6	0.0405031
30	B2	-0.0300027
30	N18	0.0211968
30	N18	-0.00844988
30	B3	0.0262542
30	B3	0.0315475
30	B2	0.042883
30	B2	-0.0684717
30	N18	0.0351995
30	N18	0.0358458
30	B3	0.0544135
30	B3	0.0509154
30	B2	0.0353534
30	F7	-0.0126045
30	F7	0.00261891
30	V1A	0.006712
30	V1A	0.0101486
30	J13	0.0445654
30	J13	0.0577167
30	N19	0.0612866
30	N19	0.076469
30	F7	-0.0251813
30	F7	-0.00744456
30	V1A	0.0243256
30	V1A	0.027875
30	J13	0.0167447
30	J13	0.0528234
30	N19	0.0705601
30	N19	0.0456425
30	B2	-0.0253659
30	G12	0.0307166
30	G12	0.0311475
30	K18	0.0357535
30	K18	0.0586912
30	B2	0.0320297
30	B2	-0.0111889
30	G12	0.0454476
30	G12	0.0446167
30	K18	0.062415
30	K18	0.0530081
30	B2	-0.0128405
30	O22	-0.0129533
30	O22	0.00450645
30	C7	0.0202223
30	C7	0.0411494
30	O22	0.0316809
30	O22	0.0240487
30	C7	0.0262132
30	C7	0.0536441
30	B2	-0.0409689
30	G13	-0.0122968
30	G13	0.0293625
30	V1B	0.0545879
30	V1B	0.0464632
30	B2	0.0223971
30	B2	-0.0364347
30	G13	0.00222909
30	G13	-0.0690153
30	V1B	0.039467
30	V1B	0.0442166
30	B2	0.0500639
30	B2	-0.0722262
30	F6	0.0398568
30	F6	0.0457656
30	B2	0.00421922
30	B2	-0.0576388
30	F6	0.0575012
30	F6	0.0457349
30	B2	-0.0265559
30	N18	0.0150623
30	N18	0.0544032
30	B3	0.0309628
30	B3	0.0548546
30	B2	0.0341942
30	B2	-0.0524994
30	N18	0.0354457
30	N18	0.0208173
30	B3	-0.00466454
30	B3	0.0724477
30	B2	0.0430472
30	F7	-0.0233656
30	F7	-0.0406509
30	V1C	0.000782659
30	V1C	0.0240589
30	J13	0.0115027
30	J13	0.0533671
30	N19	0.074007
30	N19	0.0634614
30	F7	0.0193914
30	F7	0.00475265
30	V1C	0.0238127
30	V1C	0.0246949
30	J13	0.00131609
30	J13	0.038277
30	N19	0.0615225
30	N19	0.0483815
30	B2	-0.000838165
30	G12	0.0350662
30	G12	0.0155752
30	K18	0.0640358
30	K18	0.031804
30	B2	0.0233511
30	B2	-0.00633666
30	G12	0.0485764
30	G12	0.0380103
30	K18	0.0285213
30	K18	0.0470685
30	B2	0.0259054
30	O22	0.00953306
30	O22	-0.0107991
30	C7	0.0480327
30	C7	0.0457656
30	O22	0.00616831
30	O22	-0.0141638
30	C7	-0.00433627
30	C7	0.0247052
30	B2	0.0504127
30	G13	0.0642205
30	G13	0.0423086
30	B2	-0.0520377
37	B2	-0.135661
37	B2	0.000135281
37	F6	-0.0169736
37	F6	0.0877259
37	N18	0.0051667
37	N18	-0.0612335
37	B3	0.278461
37	B3	0.159429
37	N18	0.0797299
37	N18	0.0591345
37	B3	0.0630281
37	B3	0.00987453
37	B2	0.142508
37	F7	0.0581428
37	F7	0.05522
37	V1A	0.0406581
37	V1A	0.0431425
37	J13	0.0629863
37	J13	0.0902103
37	N19	0.0610656
37	N19	0.0325681
37	F7	0.0211274
37	F7	0.036159
37	V1A	0.0513264
37	V1A	0.0677985
37	J13	0.0716608
37	J13	0.0711284
37	N19	0.0556584
37	N19	0.0520571
37	B2	0.0273279
37	G12	0.060575
37	G12	0.0414514
37	K18	0.0463054
37	K18	0.0448753
37	B2	-0.0300741
37	B2	-0.0169214
37	G12	0.0809094
37	G12	0.0704082
37	K18	0.0359607
37	K18	0.0245199
37	B2	0.10067
37	O22	0.0676106
37	O22	0.0450527
37	C7	0.11638
37	C7	0.0373908
37	O22	0.0670052
37	O22	0.0617963
37	C7	0.0605437
37	C7	0.0473388
37	B2	-0.0394898
37	G13	-0.00537632
37	G13	0.0304282
37	V1B	0.039656
37	V1B	0.0103338
37	B2	-0.0229863
37	B2	-0.0158671
37	G13	-0.0064515
37	G13	-0.0420368
37	V1B	0.147936
37	V1B	0.0924128
37	B2	0.0068682
37	B2	0.000698968
37	B2	0.0288415
37	F6	0.0187682
37	F6	0.0382467
37	B2	0.0592388
37	B2	0.0622556
37	F6	0.0673705
37	F6	0.0693748
37	B2	-0.038258
37	N18	0.0171398
37	N18	0.0253968
37	B3	0.0875797
37	B3	0.115733
37	B2	-0.0174956
37	B2	-0.0329761
37	N18	0.0122232
37	N18	0.0535498
37	B3	0.0653872
37	B3	0.0464202
37	B2	0.0627149
37	F7	-0.00346605
37	F7	-0.000324019
37	V1C	0.0388626
37	V1C	0.049176
37	J13	0.0569215
37	J13	0.0724959
37	N19	0.0685814
37	N19	-0.00150358
37	F7	0.0340713
37	F7	0.0341861
37	V1C	0.0332675
37	V1C	0.0530174
37	J13	0.0788426
37	J13	0.0677881
37	N19	0.00656548
37	N19	0.0265659
37	B2	-0.0393332
37	G12	0.0651053
37	G12	0.0899806
37	K18	0.00367398
37	K18	0.0234656
37	B2	0.00960312
37	G12	0.0759407
37	G12	0.0911497
37	K18	0.0659509
37	K18	0.0591866
37	B2	0.0948241
37	O22	0.0400735
37	O22	0.0601783
37	C7	0.113666
37	C7	0.0243842
37	O22	0.0961499
37	O22	0.0166283
37	C7	0.0834147
37	C7	0.017526
37	G13	-0.0533314
37	B2	-0.0380388
37	B2	0.0184554
37	B2	0.0249352
37	F6	0.0580598
37	F6	0.0588467
37	B2	0.0012032
37	N18	0.0423509
37	N18	0.0466639
37	B3	0.0544519
37	B3	0.0585606
37	B2	0.0851849
37	B2	-0.0110512
37	N18	0.0465821
37	N18	0.0619538
37	B3	0.0764873
37	B3	0.0962537
37	B2	0.0951601
37	F7	-0.0247977
37	F7	0.0188642
37	V1A	0.0517742
37	V1A	0.0335102
37	J13	0.0672786
37	J13	0.0758638
37	N19	0.102999
37	N19	0.0839993
37	F7	0.0361777
37	F7	0.0283897
37	V1A	0.0569662
37	V1A	0.0409098
37	J13	0.0503739
37	J13	0.0533992
37	N19	0.0915829
37	N19	0.0860026
37	B2	0.00172445
37	G12	0.0808514
37	G12	0.0639468
37	K18	0.0720414
37	K18	0.0720107
37	B2	0.0538489
37	B2	0.0154097
37	G12	0.086023
37	G12	0.0824356
37	K18	0.0974086
37	K18	0.0806061
37	B2	0.0647133
37	O22	0.0417683
37	O22	0.0435058
37	C7	0.0647337
37	C7	0.0522341
37	O22	0.0513142
37	O22	0.015471
37	C7	0.0803097
37	B2	0.021082
37	G13	0.028543
37	G13	-0.00140302
37	V1B	0.0624954
37	V1B	0.0939643
37	B2	0.0137437
37	B2	0.0260799
37	G13	0.0556579
37	G13	-0.0063804
37	V1B	0.097378
37	V1B	0.0714997
37	B2	0.0532663
37	B2	0.0363514
37	B2	0.0412266
37	F6	0.0245468
37	F6	0.0839687
37	B2	0.0749644
37	B2	0.0308222
37	F6	0.0413697
37	F6	0.0886292
37	B2	0.0185985
37	N18	0.0407974
37	N18	0.0896717
37	B3	0.0548914
37	B3	0.100127
37	B2	0.0583255
37	B2	0.0134678
37	N18	-0.00782149
37	N18	0.0457952
37	B3	0.0552185
37	B3	0.0882408
37	B2	0.0485956
37	F7	-0.009375
37	F7	-0.0296524
37	V1C	0.00264429
37	V1C	0.0376903
37	J13	0.0886088
37	J13	0.070355
37	N19	0.0994118
37	N19	0.0926765
37	F7	0.0367092
37	F7	0.0165441
37	V1C	0.0355236
37	V1C	0.062894
37	J13	0.0749542
37	J13	0.0972758
37	N19	0.121059
37	N19	0.083846
37	B2	0.0358098
37	G12	0.0707536
37	G12	0.0617289
37	K18	0.0403477
37	K18	0.0832226
37	B2	0.0615654
37	B2	0.0594804
37	G12	0.0634459
37	G12	0.0702017
37	K18	0.0929525
37	K18	0.0816997
37	B2	0.0476042
37	O22	0.0544008
37	O22	0.0269384
37	C7	0.0724502
37	C7	0.0777035
37	O22	0.0338576
37	O22	0.0545439
37	C7	0.054084
37	C7	0.0413493
37	B2	0.063865
37	G13	0.067064
37	G13	0.0548096
37	B2	-0.0371952
37	B2	0.0226681
37	B2	0.00251767
37	F6	0.0198224
37	F6	-0.00305351
37	B2	-0.042633
37	N18	0.0718769
37	N18	0.0626985
37	B3	0.0645322
37	B3	0.076406
37	B2	0.057999
37	B2	-0.0190456
37	N18	0.0433997
37	N18	0.0540411
37	B3	0.0866465
37	B3	0.0945123
37	B2	0.084883
37	F7	0.0927288
37	F7	0.0612756
37	V1A	0.0713458
37	V1A	0.062949
37	J13	0.0785703
37	J13	0.0722076
37	N19	0.085374
37	N19	0.0917969
37	F7	0.0487304
37	F7	0.0548828
37	V1A	0.048029
37	V1A	0.0823078
37	J13	0.0504539
37	J13	0.0715663
37	N19	0.0978991
37	N19	0.0920374
37	B2	0.0293816
37	G12	-0.0334044
37	G12	0.0483296
37	K18	0.100444
37	K18	0.114803
37	B2	0.0828289
37	B2	0.0349528
37	G12	-0.0221619
37	G12	0.0133995
37	K18	0.0849932
37	K18	0.113601
37	B2	0.10339
37	O22	-0.0192761
37	O22	-0.0415809
37	C7	-0.0485749
37	C7	0.0255539
37	O22	-0.0155286
37	O22	-0.0250978
37	C7	-0.0322822
37	C7	0.116436
37	B2	0.0770172
37	G13	0.0791916
37	G13	0.0202533
37	V1B	0.106516
37	V1B	0.164984
37	B2	0.117669
37	B2	0.101196
37	G13	0.0936807
37	G13	-0.0172019
37	V1B	0.150966
37	V1B	0.135234
37	B2	0.118871
37	B2	-0.00340422
37	B2	0.0243615
37	F6	0.0851235
37	F6	0.0743919
37	B2	0.00857984
37	B2	0.0306842
37	F6	0.0417865
37	F6	-0.0089754
37	B2	0.0675282
37	N18	0.0292413
37	N18	0.0346722
37	B3	0.0295018
37	B3	0.0302133
37	B2	0.124402
37	B2	0.0962458
37	N18	-0.000548486
37	N18	0.0189406
37	B3	0.0235098
37	B3	0.00949167
37	B2	0.141056
37	F7	0.102148
37	F7	-0.0568816
37	V1C	-0.0513104
37	V1C	-0.00282305
37	J13	-0.00604953
37	J13	0.00510286
37	N19	0.109643
37	N19	0.138571
37	F7	0.102027
37	F7	0.0804341
37	V1C	0.03853
37	V1C	-0.0165306
37	J13	-0.0186649
37	J13	-0.0310397
37	N19	0.145545
37	N19	0.112689
37	B2	0.0682997
37	G12	0.0452635
37	G12	0.103631
37	K18	0.140384
37	K18	0.0743418
37	B2	0.0890213
37	B2	0.0378386
37	G12	0.087889
37	G12	0.121436
37	K18	0.123841
37	K18	0.0942218
37	B2	0.0677486
37	O22	0.0772878
37	O22	0.0808249
37	C7	0.0482595
37	C7	0.102669
37	O22	0.0553938
37	O22	0.0536904
37	C7	0.0777888
37	C7	0.0367364
37	B2	-0.0319515
37	G13	-0.00704152
37	G13	0.0232192
37	B2	-0.072022
40	B2	-0.144913
40	B2	-0.038938
40	F6	0.0403605
40	F6	0.170807
40	N18	0.0302112
40	N18	-0.0597414
40	B3	0.256206
40	B2	0.182997
40	N18	0.100638
40	N18	0.0869752
40	B3	0.177876
40	B3	0.20108
40	B2	0.0980621
40	F7	0.0479133
40	F7	-0.00909798
40	V1A	0.0928587
40	V1A	0.122791
40	J13	0.0886547
40	J13	0.147294
40	N19	0.174022
40	N19	0.205315
40	F7	0.017826
40	F7	0.0121486
40	V1A	0.0628539
40	V1A	0.0633381
40	J13	0.0969287
40	J13	0.13293
40	N19	0.161853
40	N19	0.190931
40	B2	-0.00132887
40	G12	0.0873564
40	G12	0.121071
40	K18	0.185037
40	K18	0.169437
40	B2	0.0220609
40	B2	-0.0240489
40	G12	0.0733432
40	G12	0.127717
40	K18	0.0532507
40	K18	0.155001
40	B2	0.145851
40	O22	0.0697574
40	O22	0.0474599
40	C7	0.181534
40	C7	0.165614
40	O22	0.077475
40	O22	0.0779181
40	C7	0.154713
40	C7	0.147943
40	B2	0.0101702
40	G13	-0.0405969
40	G13	0.00303997
40	V1B	-0.10006
40	V1B	0.158144
40	B2	0.210828
40	B2	0.00174168
40	G13	-0.0668099
40	G13	-0.0660371
40	V1B	-0.0914052
40	V1B	0.149447
40	B2	0.199473
40	B2	0.0733535
40	B2	0.0916119
40	F6	0.0578359
40	F6	0.117464
40	B2	0.0842859
40	B2	0.0892833
40	F6	0.0815451
40	F6	0.147995
40	B2	0.00894408
40	N18	0.0438845
40	N18	0.0783715
40	B3	0.139473
40	B3	0.185573
40	B2	0.155115
40	B2	0.0281196
40	N18	0.0367954
40	N18	0.0670475
40	B3	0.153456
40	B3	0.115785
40	B2	-0.12445
40	F7	-0.0615961
40	F7	0.0339618
40	V1C	0.0571043
40	V1C	0.0829258
40	J13	0.0539822
40	J13	0.117433
40	N19	0.212775
40	N19	0.0582789
40	F7	-0.0188763
40	F7	-0.033446
40	V1C	0.0402987
40	V1C	0.110623
40	J13	0.0961765
40	J13	0.104347
40	N19	0.0638842
40	N19	0.163914
40	B2	0.0844404
40	G12	0.131127
40	G12	0.0906846
40	K18	0.341274
40	K18	0.143121
40	B2	0.0675215
40	B2	0.0842653
40	G12	0.116084
40	G12	0.126831
40	K18	0.143574
40	K18	0.132601
40	B2	0.123379
40	O22	0.111241
40	O22	0.0691907
40	C7	0.198968
40	C7	0.151364
40	O22	0.0798861
40	O22	0.112683
40	C7	0.20482
40	C7	0.108407
40	B2	0.102596
40	G13	0.00789308
40	B2	0.0149924
40	B2	0.0537695
40	B2	0.0671581
40	F6	0.160172
40	F6	0.119555
40	B2	-0.0690742
40	N18	0.0656011
40	N18	0.0854433
40	B3	0.118746
40	B3	0.0812843
40	B2	0.105521
40	B2	-0.0269927
40	N18	0.0609914
40	N18	0.135505
40	B3	0.113624
40	B3	0.112702
40	B2	0.0460457
40	F7	-0.131664
40	F7	-0.00264315
40	V1A	0.0734888
40	V1A	0.0349619
40	J13	0.0673016
40	J13	0.042532
40	N19	0.144355
40	N19	0.128242
40	F7	-0.0480847
40	F7	-0.0600289
40	V1A	0.0710303
40	V1A	-0.00510166
40	J13	0.0747795
40	J13	0.0244005
40	N19	0.171594
40	N19	0.0792766
40	B2	-0.0542719
40	G12	0.116042
40	G12	0.0855663
40	K18	0.194263
40	K18	0.00304217
40	B2	0.04875
40	B2	-0.0685928
40	G12	0.0849414
40	G12	0.108973
40	K18	0.191672
40	K18	0.0936281
40	B2	0.0268488
40	O22	-0.00365728
40	O22	-0.0356282
40	C7	0.191938
40	C7	0.172485
40	O22	-0.0695147
40	O22	0.0071192
40	C7	0.1891
40	C7	0.137728
40	G13	-0.13487
40	G13	-0.0992115
40	V1B	0.0837224
40	V1B	0.0414462
40	B2	0.11263
40	B2	-0.0642391
40	G13	-0.025958
40	G13	-0.00427191
40	V1B	0.0236425
40	V1B	0.00375923
40	B2	0.0123538
40	B2	0.0596802
40	B2	0.0817043
40	F6	-0.00195681
40	F6	0.010264
40	B2	0.123673
40	B2	0.134122
40	F6	0.0658572
40	F6	0.138814
40	B2	0.0201083
40	N18	-0.0881175
40	N18	0.131418
40	B3	0.0968037
40	B3	0.107263
40	B2	0.148873
40	B2	-0.0233971
40	N18	0.0445501
40	N18	-0.0277405
40	B3	-0.0609406
40	B3	0.0557773
40	B2	0.198709
40	F7	-0.0672816
40	F7	-0.122004
40	V1C	0.0591372
40	V1C	0.100123
40	J13	0.0883218
40	J13	0.0919277
40	N19	0.102018
40	N19	0.133702
40	F7	-0.00234608
40	F7	-0.141621
40	V1C	-0.0682035
40	V1C	0.0652528
40	J13	0.0671889
40	J13	0.0899506
40	N19	0.138465
40	N19	0.113327
40	B2	0.0191454
40	G12	0.115755
40	G12	0.0547939
40	K18	0.106464
40	K18	0.112774
40	B2	0.115499
40	B2	0.00836894
40	G12	0.0620158
40	G12	0.0198113
40	K18	0.103216
40	K18	0.128631
40	B2	0.102663
40	O22	0.0129479
40	O22	0.0171172
40	C7	0.0838248
40	C7	0.0959842
40	O22	0.061944
40	O22	0.00350314
40	C7	0.0862628
40	C7	0.0668611
40	B2	0.0683772
40	G13	-0.0133889
40	G13	0.0713479
40	B2	0.0164001
40	B2	0.230631
40	B2	0.0590725
40	F6	0.209467
40	F6	0.0229936
40	B2	-0.0769224
40	N18	0.0855485
40	N18	0.166027
40	B3	0.131886
40	B3	0.066777
40	B2	0.155434
40	N18	0.0924956
40	N18	0.142035
40	B3	0.14774
40	B3	0.181072
40	B2	0.116306
40	F7	0.0555383
40	F7	0.0312636
40	V1A	0.227875
40	V1A	0.176134
40	J13	0.0280929
40	J13	0.0558109
40	N19	0.266458
40	N19	0.277141
40	F7	-0.0155995
40	F7	0.0280828
40	V1A	0.19739
40	V1A	0.187969
40	J13	0.0559826
40	J13	0.106764
40	N19	0.249675
40	N19	0.290369
40	B2	-0.0490227
40	G12	0.0144308
40	G12	0.0826
40	K18	0.226107
40	K18	0.209739
40	B2	0.310786
40	B2	0.010927
40	G12	0.0654542
40	G12	0.0350906
40	K18	0.212132
40	K18	0.250443
40	B2	0.223008
40	O22	0.0384935
40	O22	0.0755518
40	C7	0.130877
40	C7	0.19743
40	O22	0.0176924
40	O22	0.00513093
40	C7	0.115599
40	C7	0.181304
40	B2	0.150305
40	G13	0.0975949
40	G13	0.0530038
40	V1B	0.128009
40	V1B	0.193664
40	B2	0.266246
40	B2	0.169066
40	G13	0.0772381
40	G13	-0.00727906
40	V1B	0.208103
40	V1B	0.296185
40	B2	0.366838
40	B2	0.0243366
40	B2	0.0727548
40	F6	0.0325561
40	F6	0.0594966
40	B2	0.0696346
40	B2	0.105209
40	F6	0.123596
40	F6	0.153394
40	B2	0.0833977
40	N18	0.0363427
40	N18	0.00121305
40	B3	0.111772
40	B3	0.0622633
40	B2	0.305222
40	B2	0.0958884
40	N18	0.0158647
40	N18	-0.0590092
40	B3	-0.0916347
40	B3	0.0698264
40	B2	0.211314
40	F7	0.049611
40	F7	0.00528239
40	V1C	0.0582142
40	V1C	0.0515497
40	J13	-0.0686424
40	J13	-0.0156197
40	N19	0.225269
40	N19	0.324256
40	F7	0.125858
40	F7	0.0863765
40	V1C	0.207639
40	V1C	0.095949
40	J13	-0.0353707
40	J13	0.0462788
40	N19	0.331981
40	N19	0.267114
40	B2	0.0624956
40	G12	0.135481
40	G12	0.0382108
40	K18	0.298376
40	K18	0.318208
40	B2	0.184344
40	B2	0.144115
40	G12	0.089951
40	G12	0.139217
40	K18	0.314654
40	K18	0.312018
40	B2	0.290157
40	O22	0.0992207
40	O22	0.149507
40	C7	0.199763
40	C7	0.230237
40	O22	0.0716844
40	O22	0.0891836
40	C7	0.145135
40	C7	0.12188
40	B2	-0.00816765
40	G13	-0.0477302
40	G13	0.0541246
40	B2	-0.0950679

## Sheet: fig3B_data
AZC_concentration_mM	biological_replicate	cost_of_yEVenus
0	B2	0.0382369
0	B2	0.0353247
0	F6	0.0190837
0	F6	0.0103369
0	B2	-0.0447399
0	N18	0.0820519
0	N18	0.0592331
0	B3	-0.00444798
0	B3	0.0102962
0	B2	0.0113755
0	B2	0.0128418
0	N18	0.0534291
0	N18	0.0819807
0	B3	0.0690795
0	B3	0.0749853
0	B2	-0.00602627
0	F7	0.0425949
0	F7	0.079262
0	V1A	0.0543048
0	V1A	0.0645279
0	J13	0.0446314
0	J13	0.0617481
0	N19	0.0530014
0	N19	0.00681381
0	F7	0.0571049
0	F7	0.0542437
0	V1A	0.0804838
0	V1A	0.0646298
0	J13	0.0408639
0	J13	0.0707189
0	N19	0.0493357
0	N19	-0.00382686
0	B2	0.00355542
0	G12	0.0471261
0	G12	0.0499874
0	K18	0.0671245
0	K18	-0.00736017
0	B2	-0.0398422
0	B2	0.0168435
0	G12	0.0433484
0	G12	0.0453951
0	K18	0.0416378
0	K18	-0.00707506
0	B2	-0.0585779
0	O22	0.0284006
0	O22	0.0507307
0	C7	0.031995
0	C7	0.0190124
0	O22	0.0690082
0	O22	0.0436946
0	C7	0.0401613
0	C7	-0.00249295
0	B2	0.0186458
0	G13	0.0138906
0	G13	0.0576141
0	V1B	-6.95305e-05
0	V1B	0.000164666
0	B2	-0.0423573
0	B2	0.00207897
0	G13	0.00509297
0	G13	0.0263947
0	V1B	0.0112839
0	V1B	0.00118291
0	B2	-0.0493628
0	B2	0.0157133
0	B2	0.0394893
0	F6	0.0201834
0	F6	0.00717019
0	B2	0.0541011
0	B2	0.0268121
0	F6	0.0325449
0	F6	0.0411389
0	B2	0.0154893
0	N18	0.0370659
0	N18	0.0428597
0	B3	0.0423506
0	B3	0.0583065
0	B2	-0.0351583
0	B2	0.0144099
0	N18	0.0258143
0	N18	0.0520239
0	B3	0.0472381
0	B3	0.0449369
0	B2	-0.0418176
0	F7	0.00928814
0	F7	0.0435012
0	V1C	0.0666357
0	V1C	0.0469327
0	J13	0.0554757
0	J13	0.0450795
0	N19	0.0431041
0	N19	0.0300094
0	F7	0.0425033
0	F7	0.0617889
0	V1C	0.0391329
0	V1C	0.0515657
0	J13	0.0783048
0	J13	0.0562598
0	N19	0.0499467
0	N19	0.0175257
0	B2	0.0231261
0	G12	0.0445907
0	G12	0.0739263
0	K18	0.00674253
0	K18	0.00997037
0	B2	-0.00124051
0	B2	0.0189411
0	G12	0.0375037
0	G12	0.0275351
0	K18	0.0368622
0	K18	0.0416785
0	B2	-0.0333356
0	O22	0.0538058
0	O22	0.0614528
0	C7	0.0248877
0	C7	0.0128724
0	O22	0.0577362
0	O22	0.0285533
0	C7	-0.0106796
0	C7	-0.0420823
0	B2	-0.0056597
0	G13	0.0284821
0	G13	0.0199695
0	B2	0.0458431
0	B2	-0.00253368
0	F6	0.00955289
0	F6	-2.88007e-05
0	B2	-0.0232142
0	N18	0.0422487
0	N18	0.0395198
0	B3	0.0545593
0	B3	0.0343166
0	B2	0.0514944
0	B2	0.00790333
0	N18	0.0493154
0	N18	0.0769505
0	B3	0.0564125
0	B3	0.051586
0	B2	0.0358847
0	F7	0.0536327
0	F7	0.0445296
0	V1A	0.0481647
0	V1A	0.0578686
0	J13	0.0352738
0	J13	0.0428495
0	N19	0.0262317
0	N19	0.0230141
0	F7	0.0649963
0	F7	0.0451915
0	V1A	0.063693
0	V1A	0.0500892
0	J13	0.0642836
0	J13	0.0464439
0	N19	0.0191244
0	N19	0.0365873
0	B2	0.0140128
0	G12	0.0627969
0	G12	0.0268427
0	K18	0.0507918
0	K18	0.0213951
0	B2	-0.0504829
0	B2	0.00433947
0	G12	0.00124401
0	G12	0.0439187
0	K18	0.0100722
0	K18	-0.000415734
0	B2	-0.059922
0	O22	0.0437456
0	O22	0.0226475
0	C7	0.029541
0	C7	0.0236861
0	O22	0.031547
0	O22	0.0328503
0	C7	0.0409454
0	C7	0.0277387
0	B2	-0.0196198
0	G13	0.0339602
0	G13	0.031211
0	V1B	0.0194502
0	V1B	-0.00435634
0	B2	-0.0755724
0	B2	-0.0173593
0	G13	0.0190022
0	G13	0.0173628
0	V1B	0.0126789
0	V1B	-0.0180619
0	B2	-0.0723853
0	B2	0.0253153
0	B2	0.0393773
0	F6	0.0589989
0	F6	0.0379619
0	B2	0.0440103
0	B2	0.0353349
0	F6	0.0204787
0	F6	0.0428291
0	B2	-0.0162393
0	N18	0.060903
0	N18	0.0270871
0	B3	0.0515453
0	B3	0.0806977
0	B2	-0.0223895
0	B2	0.00150875
0	N18	0.0538669
0	N18	0.0418211
0	B3	0.0575733
0	B3	0.0378092
0	B2	-0.00166818
0	F7	0.0135851
0	F7	0.0211507
0	V1C	0.0478185
0	V1C	0.0414851
0	J13	0.0479
0	J13	0.0482462
0	N19	0.0422589
0	N19	0.0287468
0	F7	0.038858
0	F7	0.060292
0	V1C	0.0279322
0	V1C	0.0397031
0	J13	0.0496819
0	J13	0.0463115
0	N19	0.0563005
0	N19	0.024572
0	B2	0.0335427
0	G12	0.0637337
0	G12	0.0673078
0	K18	0.0424524
0	K18	0.00732293
0	B2	-0.027888
0	B2	0.0129742
0	G12	0.0414138
0	G12	0.00630468
0	K18	0.0628784
0	K18	0.00143747
0	B2	-0.028672
0	O22	0.0221282
0	O22	0.000724701
0	C7	0.00234371
0	C7	-0.00905045
0	O22	0.0120781
0	O22	0.0149496
0	C7	-0.0139584
0	C7	0.00795424
0	B2	0.0322801
0	G13	0.0356811
0	G13	0.0764923
0	B2	0.0308037
0	B2	0.0372899
0	F6	0.0434401
0	F6	0.0475334
0	B2	0.0237065
0	N18	0.0941182
0	N18	0.0619518
0	B3	0.0551295
0	B3	0.0178109
0	B2	0.0435725
0	B2	0.0219347
0	N18	0.0805348
0	N18	0.0577362
0	B3	0.0534494
0	B3	0.0438983
0	B2	-0.0408808
0	F7	0.0622878
0	F7	0.069497
0	V1A	0.0672568
0	V1A	0.0429208
0	J13	0.0989752
0	J13	0.0851474
0	N19	0.0452322
0	N19	-0.00441744
0	F7	0.0400493
0	F7	0.0682242
0	V1A	0.0920817
0	V1A	0.0832331
0	J13	0.0294087
0	J13	0.06576
0	N19	0.0310888
0	N19	-0.0119321
0	B2	0.00722111
0	G12	0.0369233
0	G12	0.0335529
0	K18	0.0307324
0	K18	0.00779132
0	B2	-0.0685363
0	B2	0.00776078
0	G12	0.0383489
0	G12	0.0332475
0	K18	-0.0119525
0	K18	-0.00178018
0	B2	-0.0730472
0	O22	0.0440103
0	O22	0.0569726
0	C7	0.00557155
0	C7	0.00738402
0	O22	0.0826731
0	O22	0.0704032
0	C7	-0.0074009
0	C7	0.0158151
0	B2	0.00476713
0	G13	0.0275758
0	G13	0.0425746
0	V1B	0.0118439
0	V1B	-0.003165
0	B2	-0.0769063
0	B2	-0.00940684
0	G13	0.0338482
0	G13	0.041872
0	V1B	0.0256717
0	V1B	-0.0057717
0	B2	-0.0649114
0	B2	0.06576
0	B2	0.0830906
0	F6	0.0521563
0	F6	0.0188902
0	B2	0.0786205
0	B2	0.0456293
0	F6	0.037911
0	F6	0.0257735
0	B2	0.0369539
0	N18	0.0227799
0	N18	0.0629191
0	B3	0.0389394
0	B3	0.044051
0	B2	-0.0291506
0	B2	0.0218024
0	N18	0.0716455
0	N18	0.050914
0	B3	0.0184625
0	B3	0.0261605
0	B2	-0.0259737
0	F7	0.0273111
0	F7	0.0650065
0	V1C	0.0686722
0	V1C	0.079822
0	J13	0.0547833
0	J13	0.0880087
0	N19	0.00544936
0	N19	0.02781
0	F7	0.0205194
0	F7	0.0908292
0	V1C	0.0510871
0	V1C	0.0726128
0	J13	0.0662386
0	J13	0.0648843
0	N19	0.0390922
0	N19	0.0277795
0	B2	0.0307222
0	G12	0.0556794
0	G12	0.0740893
0	K18	0.0392042
0	K18	-0.0256377
0	B2	-0.00603645
0	B2	0.0144405
0	G12	0.070444
0	G12	0.0346934
0	K18	0.0484397
0	K18	0.0047264
0	B2	0.0051337
0	O22	0.0899535
0	O22	0.0944542
0	C7	0.0330744
0	C7	0.00459403
0	O22	0.0762683
0	O22	0.0475436
0	C7	-0.00579207
0	C7	-0.0654918
0	B2	-0.022644
0	G13	0.0884465
0	G13	-0.0117895
1	B2	0.0750645
1	B2	-0.0626274
1	F6	0.033546
1	F6	0.030075
1	B2	-0.00559708
1	N18	0.0776754
1	N18	0.0353992
1	B3	0.113614
1	B3	0.103037
1	B2	0.0905251
1	N18	0.00711955
1	N18	0.0325835
1	B3	0.0870132
1	B3	0.12847
1	F7	0.00695573
1	F7	0.0108158
1	V1A	0.0900848
1	V1A	0.024802
1	J13	0.0881599
1	J13	0.113665
1	N19	0.0800917
1	N19	0.116235
1	F7	0.107655
1	F7	0.0308122
1	V1A	0.155798
1	V1A	0.114709
1	J13	0.0256826
1	J13	0.0241263
1	N19	0.106784
1	N19	0.114064
1	B2	0.0547711
1	G12	0.0554571
1	G12	-0.0347368
1	K18	0.101685
1	K18	0.0870234
1	B2	0.0110001
1	B2	0.00511274
1	G12	0.11816
1	G12	0.0533581
1	K18	0.0960746
1	K18	0.0463138
1	B2	0.0499793
1	O22	0.0981121
1	C7	0.0795286
1	C7	0.0949892
1	O22	0.0991565
1	O22	0.0849859
1	C7	0.0858357
1	C7	0.0576994
1	B2	0.0457814
1	G13	0.0769587
1	G13	0.0840951
1	V1B	0.0796515
1	V1B	0.0429145
1	B2	0.0523138
1	B2	-0.0813952
1	G13	0.0675901
1	G13	0.0577916
1	V1B	-0.0354638
1	V1B	0.0272286
1	B2	0.0481056
1	B2	0.0551704
1	B2	0.0654809
1	F6	0.0919586
1	F6	-0.00629332
1	B2	0.0801634
1	B2	0.0800303
1	F6	0.0896139
1	F6	0.0716652
1	B2	0.0353992
1	N18	0.0854671
1	N18	0.0708665
1	B3	0.101644
1	B3	0.097078
1	B2	-0.0222966
1	B2	0.0244744
1	N18	0.0764672
1	N18	0.0704877
1	B3	0.100354
1	B3	0.0811975
1	B2	0.00390456
1	F7	0.0549144
1	F7	-0.0716888
1	V1C	0.0939654
1	V1C	0.100887
1	J13	0.0970984
1	J13	0.111105
1	N19	0.06887
1	N19	0.0630543
1	F7	0.0812794
1	F7	0.0761805
1	V1C	0.0895319
1	V1C	0.086747
1	J13	0.0944159
1	J13	0.0928903
1	N19	-0.00839228
1	N19	0.0573513
1	B2	0.0731703
1	G12	0.0951326
1	G12	0.115723
1	K18	0.111013
1	K18	0.104276
1	B2	0.0589895
1	B2	0.0618769
1	G12	0.05944
1	G12	0.113388
1	K18	0.100969
1	K18	0.0741532
1	B2	0.0664741
1	O22	0.106211
1	O22	0.101532
1	C7	0.0407951
1	C7	0.0881907
1	O22	0.104245
1	O22	0.118487
1	C7	0.114873
1	C7	0.010652
1	B2	0.0693717
1	G13	-0.0262386
1	B2	0.0136622
1	B2	0.0526107
1	B2	-0.00697932
1	F6	0.0580168
1	F6	0.0755559
1	B2	-0.0207813
1	N18	0.0812794
1	N18	0.0763853
1	B3	0.106866
1	B3	0.0485561
1	B2	0.0573718
1	B2	0.00624925
1	N18	-0.00821822
1	N18	0.0291331
1	B3	0.115436
1	B3	0.0381228
1	B2	-0.134054
1	F7	0.0114403
1	F7	0.0781259
1	V1A	0.0577506
1	V1A	0.0332798
1	J13	0.0722693
1	J13	0.113286
1	N19	0.0406108
1	N19	0.118907
1	F7	0.0859586
1	F7	0.107583
1	V1A	0.0772761
1	V1A	0.0228157
1	J13	0.0577096
1	J13	0.129126
1	N19	0.0664536
1	N19	0.0681942
1	B2	-0.0098462
1	G12	0.0923783
1	G12	0.0350818
1	K18	-0.0392317
1	K18	0.0862248
1	B2	-0.0504637
1	B2	-0.120579
1	G12	0.109539
1	G12	0.119849
1	K18	0.0630031
1	K18	0.0346518
1	B2	-0.018928
1	O22	0.105873
1	O22	0.118825
1	C7	0.0665765
1	O22	0.0902487
1	O22	0.0783819
1	C7	0.106201
1	C7	0.00596257
1	B2	-0.0662622
1	G13	0.0650407
1	G13	0.0542899
1	V1B	0.0568701
1	V1B	-0.0598936
1	B2	0.0233788
1	G13	0.0587438
1	G13	0.0741737
1	V1B	0.0514742
1	V1B	0.0226621
1	B2	-0.0058121
1	B2	0.0817914
1	B2	0.127794
1	F6	0.0522728
1	F6	-0.0152523
1	B2	0.09502
1	B2	0.0962691
1	F6	0.0289999
1	F6	0.0357473
1	B2	0.0114915
1	N18	0.0974568
1	N18	0.0952862
1	B3	0.03972
1	B3	0.0930951
1	B2	0.00229706
1	B2	0.0602694
1	N18	0.0894808
1	N18	0.0861634
1	B3	0.107173
1	B3	-0.0693031
1	B2	-0.0402453
1	F7	0.0460476
1	F7	-0.016952
1	V1C	0.0655116
1	V1C	0.106262
1	J13	0.0420442
1	J13	0.0421978
1	N19	0.0291023
1	N19	0.0365767
1	F7	0.0664741
1	F7	0.0919586
1	V1C	0.0621533
1	V1C	0.0799586
1	J13	0.0897367
1	J13	0.101122
1	N19	0.112303
1	N19	0.0712147
1	B2	0.0906889
1	G12	0.0179215
1	G12	0.0564707
1	K18	0.0646413
1	K18	0.077573
1	B2	0.0492831
1	B2	-0.0207198
1	G12	0.0835115
1	G12	0.0957674
1	K18	0.0619997
1	K18	0.0615185
1	B2	0.0500612
1	O22	0.0863067
1	O22	0.0780542
1	C7	0.114935
1	C7	0.081945
1	O22	0.078904
1	O22	0.0728938
1	C7	0.0411023
1	B2	0.0902077
1	G13	-0.0424467
1	G13	0.103487
1	B2	-0.0361395
1	B2	0.0462626
1	F6	0.0340579
1	F6	0.0879245
1	B2	-0.0298426
1	N18	0.0437541
1	N18	0.042034
1	B3	0.106805
1	B3	0.0912214
1	B2	0.103293
1	B2	0.0339044
1	N18	-0.0306618
1	N18	0.0659007
1	B3	0.108351
1	B2	0.0484742
1	F7	0.0823443
1	V1A	0.0746652
1	V1A	0.0746447
1	J13	0.0875866
1	J13	0.0668222
1	N19	0.103293
1	F7	0.0912418
1	F7	0.00603424
1	V1A	0.105464
1	V1A	0.0700577
1	J13	0.0946718
1	J13	0.083102
1	N19	0.0999551
1	N19	0.0898391
1	B2	0.0338634
1	G12	0.0950814
1	G12	0.0892657
1	K18	0.075085
1	K18	0.0982964
1	B2	0.0467439
1	G12	0.0907606
1	G12	0.0885183
1	K18	0.0870951
1	K18	0.06887
1	B2	0.027587
1	O22	0.0812283
1	O22	0.0722283
1	C7	0.0741635
1	C7	0.0574025
1	O22	0.097938
1	O22	0.0474094
1	C7	0.0711328
1	C7	0.0776242
1	B2	0.0306586
1	G13	0.026901
1	G13	0.0546175
1	V1B	-0.00395887
1	V1B	0.0206041
1	B2	0.0347235
1	B2	0.0300443
1	G13	0.0597062
1	G13	0.0494264
1	V1B	0.0317952
1	V1B	0.0204096
1	B2	0.0380204
1	B2	0.0646618
1	B2	0.0765901
1	F6	0.102945
1	F6	0.0701498
1	B2	0.0921019
1	B2	0.0666891
1	F6	0.0153106
1	F6	0.0768256
1	B2	0.00867586
1	N18	0.0748392
1	N18	0.0751873
1	B3	0.101993
1	B3	0.10529
1	B2	0.0641704
1	B2	0.0490066
1	N18	0.0714297
1	N18	-0.0504125
1	B3	0.080276
1	B3	0.0476449
1	B2	0.0495186
1	F7	0.062225
1	F7	0.0404163
1	V1C	-0.0416378
1	V1C	0.0819654
1	J13	0.0853135
1	J13	0.0771225
1	N19	0.0953578
1	N19	0.079375
1	F7	0.0933203
1	F7	0.0670577
1	V1C	-0.0320338
1	V1C	0.0774501
1	J13	0.0845149
1	J13	0.0857129
1	N19	0.101655
1	N19	0.0419111
1	B2	0.0863886
1	G12	0.0903715
1	G12	0.0997298
1	K18	0.093863
1	K18	0.0722283
1	B2	0.0149523
1	B2	-0.00416364
1	G12	0.0782692
1	G12	0.0911292
1	K18	0.20691
1	K18	0.0762727
1	B2	0.0994227
1	O22	0.0423923
1	O22	0.0904739
1	C7	-0.0458971
1	C7	0.0458531
1	O22	0.0387064
1	O22	0.0694536
1	C7	0.147791
1	C7	0.0421773
1	B2	0.111095
1	G13	0.0335767
1	G13	0.0964739
1	B2	-0.0432965
2.5	B2	0.146939
2.5	F6	-0.0419977
2.5	F6	0.0522984
2.5	B2	0.267496
2.5	N18	0.135559
2.5	N18	-0.322388
2.5	B3	0.0449215
2.5	B3	0.147775
2.5	B2	0.225901
2.5	B2	0.242543
2.5	N18	0.130847
2.5	N18	0.245061
2.5	B3	0.12651
2.5	B3	0.344078
2.5	B2	0.081078
2.5	F7	0.137605
2.5	V1A	0.127985
2.5	V1A	0.162696
2.5	J13	-0.12755
2.5	J13	0.0760027
2.5	N19	0.151011
2.5	N19	0.0937269
2.5	F7	0.243802
2.5	F7	0.136336
2.5	V1A	0.158289
2.5	J13	0.132205
2.5	J13	0.157512
2.5	N19	0.145847
2.5	N19	0.121651
2.5	B2	0.166728
2.5	G12	0.123579
2.5	G12	0.148365
2.5	K18	0.153843
2.5	K18	0.124267
2.5	B2	0.0578851
2.5	B2	0.185249
2.5	G12	0.176122
2.5	K18	0.18821
2.5	K18	0.17562
2.5	B2	0.0538525
2.5	O22	0.144834
2.5	O22	0.180626
2.5	C7	0.0959301
2.5	C7	0.161781
2.5	O22	-0.633259
2.5	C7	0.00333565
2.5	C7	0.148542
2.5	B2	0.0618195
2.5	G13	0.137919
2.5	G13	-0.393068
2.5	V1B	0.0701209
2.5	B2	-0.308263
2.5	B2	0.032971
2.5	G13	0.121572
2.5	G13	0.0242466
2.5	V1B	0.0679275
2.5	V1B	0.0330989
2.5	B2	0.0636489
2.5	B2	0.0234302
2.5	B2	0.11753
2.5	F6	0.16303
2.5	F6	0.123195
2.5	B2	0.127454
2.5	B2	-0.0842229
2.5	F6	0.143939
2.5	F6	0.162076
2.5	B2	0.14926
2.5	N18	0.151503
2.5	N18	0.15164
2.5	B3	0.161988
2.5	B3	0.0604031
2.5	B2	-0.0973832
2.5	B2	-0.207171
2.5	N18	0.138106
2.5	N18	0.115444
2.5	B3	0.16481
2.5	B3	0.11929
2.5	B2	0.133188
2.5	F7	0.157197
2.5	F7	-0.319988
2.5	V1C	0.185348
2.5	V1C	0.199924
2.5	J13	0.120313
2.5	J13	0.145119
2.5	N19	0.17739
2.5	N19	0.139434
2.5	F7	0.0694717
2.5	F7	0.0557409
2.5	V1C	0.0366299
2.5	V1C	0.137388
2.5	J13	0.190688
2.5	J13	-0.261317
2.5	N19	0.143526
2.5	N19	0.112779
2.5	G12	0.137005
2.5	G12	0.106956
2.5	K18	0.126628
2.5	K18	0.120579
2.5	B2	0.195764
2.5	B2	0.101596
2.5	G12	0.156804
2.5	G12	0.0763175
2.5	K18	-0.0102378
2.5	K18	0.179358
2.5	B2	0.0553082
2.5	O22	0.108264
2.5	O22	0.168105
2.5	C7	0.0755995
2.5	C7	0.115926
2.5	O22	0.121966
2.5	O22	0.0598917
2.5	C7	0.157994
2.5	C7	0.0621834
2.5	B2	0.117225
2.5	G13	0.00661098
2.5	G13	0.111097
2.5	B2	0.0666784
2.5	B2	0.116939
2.5	F6	-0.0484401
2.5	F6	0.176633
2.5	B2	0.176505
2.5	N18	0.0824845
2.5	N18	-0.105813
2.5	B3	0.224209
2.5	B3	0.179397
2.5	B2	0.179643
2.5	B2	0.187374
2.5	N18	0.15166
2.5	N18	-0.0257882
2.5	B3	0.13427
2.5	B3	0.211521
2.5	B2	0.172502
2.5	F7	0.231212
2.5	F7	0.27627
2.5	V1A	0.201626
2.5	V1A	0.270054
2.5	J13	0.195646
2.5	J13	0.195341
2.5	N19	0.211058
2.5	N19	0.193413
2.5	F7	0.0426593
2.5	F7	0.16421
2.5	V1A	-0.333738
2.5	V1A	-0.266009
2.5	J13	0.274667
2.5	N19	0.199875
2.5	N19	0.201931
2.5	B2	0.170161
2.5	G12	0.179013
2.5	G12	0.192429
2.5	K18	0.170387
2.5	B2	0.114559
2.5	B2	0.168469
2.5	G12	-0.346112
2.5	G12	0.227199
2.5	K18	0.0707602
2.5	K18	0.0991858
2.5	B2	0.162666
2.5	O22	0.209445
2.5	O22	0.198164
2.5	C7	0.230219
2.5	C7	0.156598
2.5	O22	0.203711
2.5	C7	0.165824
2.5	C7	0.198783
2.5	B2	-0.117586
2.5	G13	-0.274822
2.5	G13	0.241805
2.5	V1B	0.136296
2.5	V1B	0.121582
2.5	B2	-0.038742
2.5	B2	0.0210696
2.5	G13	0.222763
2.5	G13	0.185584
2.5	V1B	0.110074
2.5	V1B	0.109287
2.5	B2	0.0993727
2.5	B2	0.156391
2.5	B2	0.198508
2.5	F6	0.188702
2.5	F6	0.145021
2.5	B2	0.186272
2.5	B2	0.15942
2.5	F6	0.187157
2.5	F6	0.159273
2.5	B2	0.106376
2.5	N18	0.0613277
2.5	N18	0.198272
2.5	B3	0.211285
2.5	B2	-0.0502204
2.5	B2	0.152722
2.5	N18	0.188849
2.5	N18	0.203928
2.5	B3	0.204055
2.5	B3	0.164909
2.5	B2	0.0258499
2.5	F7	0.1732
2.5	F7	0.201331
2.5	V1C	0.248946
2.5	V1C	0.237232
2.5	J13	0.182967
2.5	J13	0.206249
2.5	N19	0.187974
2.5	N19	0.157296
2.5	F7	0.22414
2.5	F7	0.176092
2.5	V1C	0.209918
2.5	V1C	0.217835
2.5	J13	0.206229
2.5	J13	0.21753
2.5	N19	0.175866
2.5	N19	0.139611
2.5	B2	0.205964
2.5	G12	0.221947
2.5	G12	0.166758
2.5	K18	0.193413
2.5	K18	0.139798
2.5	B2	0.108441
2.5	B2	0.158142
2.5	G12	0.203554
2.5	G12	0.204616
2.5	K18	0.028417
2.5	K18	0.199442
2.5	B2	0.0696783
2.5	O22	0.219901
2.5	O22	0.198823
2.5	C7	0.119408
2.5	C7	0.188397
2.5	O22	0.186774
2.5	O22	0.184689
2.5	C7	0.176731
2.5	C7	0.164348
2.5	B2	0.236494
2.5	G13	0.243182
2.5	G13	0.091386
2.5	B2	0.0805272
2.5	B2	0.148198
2.5	B2	0.139572
2.5	F6	-0.0652988
2.5	F6	0.18818
2.5	B2	0.196167
2.5	N18	0.101694
2.5	N18	-0.018136
2.5	B3	0.0781469
2.5	B3	-0.0285914
2.5	B2	0.16542
2.5	B2	0.231625
2.5	N18	0.222635
2.5	B3	-0.0227785
2.5	B3	0.241481
2.5	B2	0.219409
2.5	F7	0.22536
2.5	F7	0.290719
2.5	V1A	0.250382
2.5	V1A	0.258644
2.5	J13	0.198685
2.5	J13	0.196334
2.5	N19	0.17679
2.5	N19	0.194731
2.5	F7	0.157109
2.5	F7	0.123559
2.5	V1A	-0.538117
2.5	V1A	0.221298
2.5	J13	0.222301
2.5	J13	0.00366023
2.5	N19	0.166669
2.5	N19	0.155447
2.5	B2	0.174568
2.5	G12	-0.0326143
2.5	G12	0.178295
2.5	K18	0.146053
2.5	B2	0.174754
2.5	B2	0.164358
2.5	G12	0.129274
2.5	G12	0.192597
2.5	K18	0.0794846
2.5	K18	0.226737
2.5	B2	0.157768
2.5	O22	0.203996
2.5	O22	0.20675
2.5	C7	0.193265
2.5	C7	0.117736
2.5	O22	-0.522979
2.5	O22	0.215652
2.5	C7	0.164368
2.5	C7	0.166807
2.5	B2	0.136228
2.5	G13	0.0945138
2.5	G13	0.149299
2.5	V1B	-0.529412
2.5	V1B	0.0866353
2.5	B2	-0.0318865
2.5	B2	0.17384
2.5	G13	0.209721
2.5	G13	0.190138
2.5	V1B	0.0943662
2.5	V1B	0.10016
2.5	B2	0.205413
2.5	B2	0.201262
2.5	B2	0.209583
2.5	F6	0.16065
2.5	F6	0.087432
2.5	B2	0.213616
2.5	B2	0.23011
2.5	F6	0.106907
2.5	F6	0.104507
2.5	B2	0.181217
2.5	N18	0.185092
2.5	B3	0.182053
2.5	B3	0.0766617
2.5	B2	-0.0529745
2.5	B2	0.113487
2.5	N18	0.145522
2.5	N18	0.189626
2.5	B3	0.137654
2.5	B3	0.136591
2.5	B2	0.0561049
2.5	F7	0.156853
2.5	F7	-0.0885998
2.5	V1C	0.252585
2.5	V1C	0.237989
2.5	J13	0.180695
2.5	J13	0.186518
2.5	N19	0.179544
2.5	N19	0.110733
2.5	F7	0.204065
2.5	F7	0.159293
2.5	V1C	0.248976
2.5	V1C	0.245759
2.5	J13	0.220904
2.5	J13	0.147244
2.5	N19	0.218504
2.5	N19	0.174705
2.5	G12	0.208108
2.5	G12	0.170181
2.5	K18	0.130503
2.5	K18	0.160955
2.5	B2	0.209878
2.5	B2	0.172836
2.5	G12	0.178836
2.5	G12	0.174774
2.5	K18	0.16963
2.5	K18	0.174804
2.5	B2	0.0991169
2.5	O22	0.195567
2.5	O22	0.176476
2.5	C7	0.126411
2.5	C7	0.171046
2.5	O22	0.230838
2.5	O22	0.184757
2.5	C7	0.0509115
2.5	C7	0.107094
2.5	B2	0.254779
2.5	G13	0.244176
2.5	G13	0.227278
2.5	B2	-0.0425682

## Sheet: fig3C_data
deletion	plasmid	mCherry_aggregated	mCherry_all	mCherry_aggregation_frequency
Ydj1	control	1	58	0.0172414
Fes1	control	0	203	0
Ydj1	control	1	107	0.00934579
Fes1	control	1	258	0.00387597
Ydj1	control	1	112	0.00892857
Fes1	control	3	382	0.0078534
Ydj1	control	0	100	0
Fes1	control	1	342	0.00292398
Ydj1	control	3	101	0.029703
Fes1	control	0	280	0
Ydj1	control	3	93	0.0322581
Fes1	control	0	274	0
Fes1	yEVenus	2	123	0.0162602
Ydj1	yEVenus	2	51	0.0392157
Ydj1	yEVenus	5	106	0.0471698
Fes1	yEVenus	2	141	0.0141844
Ydj1	yEVenus	2	53	0.0377358
Fes1	yEVenus	1	117	0.00854701
Ydj1	yEVenus	4	87	0.045977
Fes1	yEVenus	1	193	0.00518135
Ydj1	yEVenus	6	79	0.0759494
Fes1	yEVenus	1	182	0.00549451
Ydj1	yEVenus	2	39	0.0512821
Fes1	yEVenus	3	147	0.0204082
Wt	control	52	993	0.0523666
Wt	control	43	988	0.0435223
Wt	control	39	858	0.0454545
Wt	control	33	874	0.0377574
Wt	control	20	921	0.0217155
Wt	yEVenus	13	346	0.0375723
Wt	yEVenus	7	404	0.0173267
Wt	yEVenus	15	358	0.0418994
Wt	yEVenus	10	653	0.0153139
Wt	yEVenus	6	532	0.0112782
Wt	yEVenus	3	421	0.00712589
Wt	yEVenus	5	420	0.0119048
Sti1	control	154	215	0.716279
Sti1	control	1016	1450	0.70069
Sti1	control	877	1261	0.69548
Sti1	control	782	1209	0.646816
Sti1	control	708	1007	0.703078
Sti1	control	616	863	0.713789
Sti1	yEVenus	505	677	0.745938
Sti1	yEVenus	512	721	0.710125
Sti1	yEVenus	594	809	0.73424
Sti1	yEVenus	464	611	0.759411
Sti1	yEVenus	438	628	0.697452
Sti1	yEVenus	406	540	0.751852
Wt	yEVenus	14	452	0.0309735
Wt	yEVenus	13	442	0.0294118
Wt	yEVenus	15	306	0.0490196
Wt	yEVenus	12	547	0.0219378
Wt	yEVenus	8	466	0.0171674
Wt	yEVenus	21	455	0.0461538
Wt	yEVenus	20	404	0.049505
Wt	yEVenus	18	360	0.05
Wt	yEVenus	16	443	0.0361174
Wt	yEVenus	17	413	0.0411622
Wt	yEVenus	11	394	0.0279188
Wt	yEVenus	19	424	0.0448113
Pfd1	control	137	1227	0.111654
Sse1	control	397	1499	0.264843
Pfd1	control	172	982	0.175153
Sse1	control	360	1399	0.257327
Pfd1	control	208	1247	0.1668
Sse1	control	545	1714	0.31797
Pfd1	control	244	2003	0.121817
Sse1	control	731	1581	0.462366
Pfd1	control	265	2027	0.130735
Sse1	control	1100	2899	0.379441
Pfd1	yEVenus	140	778	0.179949
Sse1	yEVenus	1206	2203	0.547435
Pfd1	yEVenus	177	768	0.230469
Sse1	yEVenus	904	1503	0.601464
Pfd1	yEVenus	145	715	0.202797
Sse1	yEVenus	944	1488	0.634409
Pfd1	yEVenus	125	634	0.197161
Sse1	yEVenus	1239	2226	0.556604
Pfd1	yEVenus	157	781	0.201024
Sse1	yEVenus	1105	2030	0.544335
Cpr7	control	13	150	0.0866667
Gim5	control	96	490	0.195918
Cpr7	control	31	314	0.0987261
Gim5	control	97	456	0.212719
Cpr7	control	18	700	0.0257143
Gim5	control	144	679	0.212077
Cpr7	control	63	689	0.0914369
Gim5	control	161	818	0.196822
Cpr7	control	37	470	0.0787234
Gim5	control	173	710	0.243662
Cpr7	yEVenus	50	268	0.186567
Gim5	yEVenus	145	493	0.294118
Cpr7	yEVenus	163	647	0.251932
Gim5	yEVenus	179	522	0.342912
Cpr7	yEVenus	123	518	0.237452
Gim5	yEVenus	209	747	0.279786
Cpr7	yEVenus	31	180	0.172222
Gim5	yEVenus	274	802	0.341646
Cpr7	yEVenus	245	726	0.337466
Gim5	yEVenus	179	511	0.350294
Cpr7	control	28	451	0.0620843
Gim5	control	138	630	0.219048
Cpr7	control	59	620	0.0951613
Gim5	control	87	490	0.177551
Cpr7	control	102	932	0.109442
Gim5	control	157	683	0.229868
Cpr7	control	105	1068	0.0983146
Gim5	control	197	825	0.238788
Cpr7	control	44	664	0.0662651
Gim5	control	266	965	0.275648
Cpr7	yEVenus	133	447	0.297539
Gim5	yEVenus	200	643	0.311042
Cpr7	yEVenus	189	666	0.283784
Gim5	yEVenus	161	557	0.289048
Cpr7	yEVenus	227	671	0.338301
Gim5	yEVenus	199	696	0.28592
Cpr7	yEVenus	157	444	0.353604
Gim5	yEVenus	221	707	0.312588
Cpr7	yEVenus	320	787	0.406607
Gim5	yEVenus	205	561	0.365419
Cpr7	control	33	500	0.066
Gim5	control	121	544	0.222426
Cpr7	control	36	520	0.0692308
Gim5	control	169	677	0.249631
Cpr7	control	60	680	0.0882353
Gim5	control	142	580	0.244828
Cpr7	control	49	744	0.0658602
Gim5	control	148	687	0.215429
Cpr7	control	66	632	0.10443
Gim5	control	169	663	0.254902
Cpr7	yEVenus	121	402	0.300995
Gim5	yEVenus	168	651	0.258065
Cpr7	yEVenus	258	627	0.411483
Gim5	yEVenus	189	547	0.345521
Cpr7	yEVenus	280	703	0.398293
Gim5	yEVenus	259	833	0.310924
Cpr7	yEVenus	228	479	0.475992
Gim5	yEVenus	214	661	0.323752
Cpr7	yEVenus	318	775	0.410323
Gim5	yEVenus	149	694	0.214697

## Sheet: fig3_figSA
plasmid	biological_replicate	relative_fluorescence_intensity
control	A01	0.0166557
control	A01	0.220114
control	A01	0.227171
control	A01	0.160751
control	A01	0.712975
control	A01	0.160705
control	A01	0.320836
control	A01	0.259658
control	A01	0.216826
control	A01	0.198046
control	A01	0.241285
control	A01	0.206981
control	A01	0.831584
control	A01	0.198686
control	A01	0.146435
control	A01	0.193028
control	A01	0.222414
control	A01	0.250537
control	A01	0.237572
control	A01	0.319582
control	A01	0.234328
control	A01	0.20847
control	A01	0.224805
control	A01	0.241682
control	A01	0.216926
control	A01	0.204533
control	A01	0.221982
control	A01	0.243761
control	A01	0.164493
control	A01	0.211012
control	A01	0.270129
control	A01	0.252894
control	A01	0.187963
control	A01	0.237924
control	A01	0.279833
control	A01	0.255178
control	A01	0.220265
control	A01	0.227215
control	A01	0.246804
control	A01	0.135184
control	A01	0.29353
control	A01	0.120054
control	A01	0.207923
control	A01	0.231197
control	A01	0.282947
control	A01	0.185428
control	A01	0.244368
control	A01	0.264692
control	A01	0.29362
control	A01	0.217563
control	A01	0.245777
control	A01	0.194933
control	A01	0.194143
control	A01	0.219962
control	A01	0.260605
control	A01	0.170165
control	A01	0.148755
control	A01	0.261089
control	A01	0.236243
control	A01	0.194242
control	A01	0.186244
control	A01	0.106888
control	A01	0.192154
control	A01	0.201859
control	A01	0.231633
control	A01	0.212877
control	A01	0.0329857
control	A01	0.217083
control	A01	0.226268
control	A01	0.287843
control	A01	0.273432
control	A01	0.19451
control	A01	0.227535
control	A01	0.290119
control	A01	0.205585
control	A01	0.23916
control	A01	0.133001
control	A01	0.218765
control	A01	0.253777
control	A01	0.259249
control	A01	0.219602
control	A01	0.181534
control	A01	0.248215
control	A01	0.217238
control	A01	0.182145
control	A01	0.240631
control	A01	0.193028
control	A01	0.385518
control	A01	0.187146
control	A01	0.250771
control	A01	0.190399
control	A01	0.27312
control	A01	0.244707
control	A01	0.233128
control	A01	0.256686
control	A01	0.23531
control	A01	0.140508
control	A01	0.185592
control	A01	0.226268
control	A01	0.237572
control	A01	0.237924
control	A01	0.246071
control	A01	0.214906
control	A01	0.27536
control	A01	0.191829
control	A01	0.227507
control	A01	0.284856
control	A01	0.211176
control	A01	0.1898
control	A01	0.137716
control	A01	0.164354
control	A01	0.273503
control	A01	0.226957
control	A01	0.221431
control	A01	0.223717
control	A01	0.259133
control	A01	0.206698
control	A01	0.241036
control	A01	0.269521
control	A01	0.216055
control	A01	0.253134
control	A01	0.946255
control	A01	0.16309
control	A01	0.267757
control	A01	0.348026
control	A01	0.244465
control	A01	0.253678
control	A01	0.202338
control	A01	0.219522
control	A01	0.219054
control	A01	0.193309
control	A01	0.212218
control	A01	0.231739
control	A01	0.232214
control	A01	0.164803
control	A01	0.160609
control	A01	0.17642
control	A01	0.192727
control	A01	0.181185
control	A01	0.211372
control	A01	0.259618
control	A01	0.201613
control	A01	0.142358
control	A01	0.201712
control	A01	0.215967
control	A01	0.11145
control	A01	0.0735343
control	A01	0.200994
control	A01	0.283149
control	A01	0.246584
control	A01	0.238922
control	A01	0.250656
control	A01	0.14507
control	A01	0.202026
control	A01	0.166393
control	A01	0.256975
control	A01	0.27074
control	A01	0.291226
control	A01	0.194756
control	A01	0.1927
control	A01	0.223301
control	A01	0.249291
control	A01	0.240288
control	A01	0.226308
control	A01	0.150597
control	A01	0.247197
control	A01	0.146603
control	A01	0.255319
control	A01	0.236852
control	A01	0.21748
control	A01	0.225243
control	A01	0.252954
control	A01	0.179477
control	A01	0.141694
control	A01	0.265606
control	A01	0.232578
control	A01	0.227688
control	A01	0.250027
control	A01	0.274045
control	A01	0.23309
control	A01	0.137318
control	A01	0.242972
control	A01	0.238697
control	A01	0.223506
control	A01	0.215063
control	A01	0.241952
control	A01	0.277729
control	A01	0.299774
control	A01	0.247658
control	A01	0.245774
control	A01	0.212359
control	A01	0.2154
control	A01	0.3
control	A01	0.208116
control	A01	0.203385
control	A01	0.161513
control	A01	0.228774
control	A01	0.211398
control	A01	0.226064
control	A01	0.269176
control	A01	0.253567
control	A01	0.186873
control	A01	0.256231
control	A01	0.195909
control	A01	0.223027
control	A01	0.248219
control	A01	0.260079
control	A01	0.245862
control	A01	0.723286
control	A01	0.254246
control	A01	0.252604
control	A01	0.234539
control	A01	0.204164
control	A01	0.253796
control	A01	0.187462
control	A01	0.144533
control	A01	0.230782
control	A01	0.168139
control	A01	0.259124
control	A01	0.232079
control	A01	0.334425
control	A01	0.232808
control	A01	0.285318
control	A01	0.188432
control	A01	0.148827
control	A01	0.165626
control	A01	0.227298
control	A01	0.198877
control	A01	0.191522
control	A01	0.240753
control	A01	0.25737
control	A01	0.332121
control	A01	0.284337
control	A01	0.241725
control	A01	0.277223
control	A01	0.263396
control	A01	0.247719
control	A01	0.213741
control	A01	0.151205
control	A01	0.222082
control	A01	0.255261
control	A01	0.193324
control	A01	0.248741
control	A01	0.276322
control	A01	0.137104
control	A01	0.237488
control	A01	0.290357
control	A01	0.264577
control	A01	0.229395
control	A01	0.135984
control	A01	0.195648
control	A01	0.21841
control	A01	0.132669
control	A01	0.146455
control	A01	0.139048
control	A01	0.0751305
control	A01	0.219391
control	A01	0.248436
control	A01	0.212244
control	A01	0.255041
control	A01	0.117062
control	A01	0.331953
control	A01	0.243029
control	A01	0.157306
control	A01	0.236598
control	A01	0.28326
control	A01	0.161665
control	A01	0.283418
control	A01	0.30038
control	A01	0.234039
control	A01	0.186417
control	A01	0.279156
control	A01	0.254645
control	A01	0.231737
control	A01	0.21333
control	A01	0.0710531
control	A01	0.163378
control	A01	0.307414
control	A01	0.219256
control	A01	0.202363
control	A01	0.296238
control	A01	0.24717
control	A01	0.226129
control	A01	0.191643
control	A01	0.261348
control	A01	0.15936
control	A01	0.202363
control	A01	0.288101
control	A01	0.264435
control	A01	0.260587
control	A01	0.145352
control	A01	0.171158
control	A01	0.268809
control	A01	0.188792
control	A01	0.198038
control	A01	0.234631
control	A01	0.244816
control	A01	0.160617
control	A01	0.227546
control	A01	0.269842
control	A01	0.22764
control	A01	0.26448
control	A01	0.129866
control	A01	0.268609
control	A01	0.271131
control	A01	0.223027
control	A01	0.198308
control	A01	0.150629
control	A01	0.217006
control	A01	0.245571
control	A01	0.231985
control	A01	0.251434
control	A01	0.21705
control	A01	0.23086
control	A01	0.189901
control	A01	0.224345
control	A01	0.25737
control	A01	0.321243
control	A01	0.216843
control	A01	0.240341
control	A01	0.139409
control	A01	0.253548
control	A01	0.22657
control	A01	0.208708
control	A01	0.25737
control	A01	0.22737
control	A01	0.173445
control	A01	0.22259
control	A01	0.138091
control	A01	0.255452
control	A01	0.223696
control	A01	0.291177
control	A01	0.268809
control	A01	0.194756
control	A01	0.125584
control	A01	0.317467
control	A01	0.0719358
control	A01	0.236148
control	A01	0.202647
control	A01	0.265377
control	A01	0.252141
control	A01	0.118193
control	A01	0.272571
control	A01	0.246
control	A01	0.233429
control	A01	0.311249
control	A01	0.207829
control	A01	0.225392
control	A01	0.2554
control	A01	0.182006
control	A01	0.276652
control	A01	0.117173
control	A01	0.239423
control	A01	0.174796
control	A01	0.203242
control	A01	0.264724
control	A01	0.26448
control	A01	0.180389
control	A01	0.183136
control	A01	0.191503
control	A01	0.216696
control	A01	0.304368
control	A01	0.118088
control	A01	0.314338
control	A01	0.216469
control	A01	0.18482
control	A01	0.270182
control	A01	0.216319
control	A01	0.25737
control	A01	0.204615
control	A01	0.291162
control	A01	0.245829
control	A01	0.262397
control	A01	0.211385
control	A01	0.21813
control	A01	0.184635
control	A01	0.253451
control	A01	0.139048
control	A01	0.183674
control	A01	0.243512
control	A01	0.196967
control	A01	0.263315
control	A01	0.270463
control	A01	0.277411
control	A01	0.19506
control	A01	0.243824
control	A01	0.224746
control	A01	0.142634
control	A01	0.149089
control	A01	0.256958
control	A01	0.247029
control	A01	0.264761
control	A01	0.241285
control	A01	0.199022
control	A01	0.208924
control	A01	0.168725
control	A01	0.284172
control	A01	0.235709
control	A01	0.210153
control	A01	0.229922
control	A01	0.229516
control	A01	0.225332
control	A01	0.23474
control	A01	0.221924
control	A01	0.263328
control	A01	0.228195
control	A01	0.251701
control	A01	0.222925
control	A01	0.23153
control	A01	0.182838
control	A01	0.264197
control	A01	0.233069
control	A01	0.202363
control	A01	0.307815
control	A01	0.233375
control	A01	0.209623
control	A01	0.256578
control	A01	0.252795
control	A01	0.243529
control	A01	0.255352
control	A01	0.255319
control	A01	0.276577
control	A01	0.181673
control	A01	0.195136
control	A01	0.170068
control	A01	0.172827
control	A01	0.230569
control	A01	0.225871
control	A01	0.19834
control	A01	0.217368
control	A01	0.215859
control	A01	0.220124
control	A01	0.232752
control	A01	0.205384
control	A01	0.21661
control	A01	0.218543
control	A01	0.22566
control	A01	0.238347
control	A01	0.206858
control	A01	0.262566
control	A01	0.24781
control	A01	0.237572
control	A01	0.207229
control	A01	0.185761
control	A01	0.377866
control	A01	0.173495
control	A01	0.224635
control	A01	0.235204
control	A01	0.204893
control	A01	0.236781
control	A01	0.201882
control	A01	0.225729
control	A01	0.227761
control	A01	0.188525
control	A01	0.237392
control	A01	0.205896
control	A01	0.204822
control	A01	0.29371
control	A01	0.345582
control	A01	0.235837
control	A01	0.220763
control	A01	0.256578
control	A01	0.284402
control	A01	0.246082
control	A01	0.211205
control	A01	0.252582
control	A01	0.179402
control	A01	0.227309
control	A01	0.237572
control	A01	0.22847
control	A01	0.192709
control	A01	0.227027
control	A01	0.21634
control	A01	0.249677
control	A01	0.259678
control	A01	0.267269
control	A01	0.220939
control	A01	0.390778
control	A01	0.337021
control	A01	0.287924
control	A01	0.244605
control	A01	0.19506
control	A01	0.225835
control	A01	0.206428
control	A01	0.269216
control	A01	0.198099
control	A01	0.32908
control	A01	0.206051
control	A01	0.216554
control	A01	0.256589
control	A01	0.203359
control	A01	0.195943
control	A01	0.295993
control	A01	0.367367
control	A01	0.282808
control	A01	0.227816
control	A01	0.223971
control	A01	0.227956
control	A01	0.282839
control	A01	0.134337
control	A01	0.20881
control	A01	0.232307
control	A01	0.228819
control	A01	0.124696
control	A01	0.246266
control	A01	0.21147
control	A01	0.208648
control	A01	0.241713
control	A01	0.241866
control	A01	0.17864
control	A01	0.16137
control	A01	0.216524
control	A01	0.121978
control	A01	0.268296
control	A01	0.211655
control	A01	0.187903
control	A01	0.195556
control	A01	0.153261
control	A01	0.246662
control	A01	0.231855
control	A01	0.189528
control	A01	0.18046
control	A01	0.258969
control	A01	0.174692
control	A01	0.22583
control	A01	0.318425
control	A01	0.215893
control	A01	0.222395
control	A01	0.257742
control	A01	0.276271
control	A01	0.195875
control	A01	0.207326
control	A01	0.219084
control	A01	0.256642
control	A01	0.249377
control	A01	0.200912
control	A01	0.234787
control	A01	0.268184
control	A01	0.189386
control	A01	0.281344
control	A01	0.249068
control	A01	0.223536
control	A01	0.295318
control	A01	0.233173
control	A01	0.283982
control	A01	0.203686
control	A01	0.261155
control	A01	0.181055
control	A01	0.153124
control	A01	0.229427
control	A01	0.185071
control	A01	0.256145
control	A01	0.18811
control	A01	0.199521
control	A01	0.180008
control	A01	0.246091
control	A01	0.225392
control	A01	0.25737
control	A01	0.183836
control	A01	0.215473
control	A01	0.292184
control	A01	0.250616
control	A01	0.279862
control	A01	0.293154
control	A01	0.303822
control	A01	0.259469
control	A01	0.191278
control	A01	0.27975
control	A01	0.209724
control	A01	0.250701
control	A01	0.228506
control	A01	0.193028
control	A01	0.195072
control	A01	0.176521
control	A01	0.196375
control	A01	0.13903
control	A01	0.163978
control	A01	0.265885
control	A01	0.169312
control	A01	0.243768
control	A01	0.13612
control	A01	0.209988
control	A01	0.181185
control	A01	0.262497
control	A01	0.265639
control	A01	0.28902
control	A01	0.224833
control	A01	0.188808
control	A01	0.229865
control	A01	0.186764
control	A01	0.423094
control	A01	0.21638
control	A01	0.301195
control	A01	0.263522
control	A01	0.150831
control	A01	0.233649
control	A01	0.3026
control	A01	0.211106
control	A01	0.250076
control	A01	0.148983
control	A01	0.253081
control	A01	0.109115
control	A01	0.176447
control	A01	0.206833
control	A01	0.272843
control	A01	0.277223
control	A01	0.112265
control	A01	0.147742
control	A01	0.27975
control	A01	0.230585
control	A01	0.234626
control	A01	0.31637
control	A01	0.218501
control	A01	0.167754
control	A01	0.238652
control	A01	0.20921
control	A01	0.247759
control	A01	0.0928018
control	A01	0.253225
control	A01	0.19699
control	A01	0.256613
control	A01	0.163886
control	A01	0.198842
control	A01	0.245287
control	A01	0.236337
control	A01	0.18608
control	A01	0.261929
control	A01	0.208458
control	A01	0.19511
control	A01	0.248388
control	A01	0.140267
control	A01	0.264819
control	A01	0.236765
control	A01	0.175316
control	A01	0.240438
control	A01	0.288029
control	A01	0.253908
control	A01	0.213688
control	A01	0.23504
control	A01	0.221815
control	A01	0.206522
control	A01	0.238652
control	A01	0.241211
control	A01	0.304896
control	A01	0.175373
control	A01	0.190796
control	A01	0.211993
control	A01	0.135119
control	A01	0.1854
control	A01	0.196813
control	A01	0.259344
control	A01	0.370834
control	A01	0.226416
control	A01	0.114807
control	A01	0.303043
control	A01	0.171308
control	A01	0.239847
control	A01	0.20044
control	A01	0.184731
control	A01	0.301135
control	A01	0.319324
control	A01	0.258132
control	A01	0.175264
control	A01	0.260766
control	A01	0.219112
control	A01	0.197545
control	A01	0.203846
control	A01	0.170126
control	A01	0.238774
control	A01	0.270569
control	A01	0.19973
control	A01	0.217401
control	A01	0.252691
control	A01	0.252855
control	A01	0.292826
control	A01	0.216
control	A01	0.212833
control	A01	0.235621
control	A01	0.217327
control	A01	0.202026
control	A01	0.204348
control	A01	0.216055
control	A01	0.221104
control	A01	0.181606
control	A01	0.0509996
control	A01	0.21256
control	A01	0.270815
control	A01	0.261692
control	A01	0.225656
control	A01	0.122162
control	A01	0.191879
control	A01	0.23766
control	A01	0.201158
control	A01	0.225342
control	A01	0.266132
control	A01	0.21992
control	A01	0.228248
control	A01	0.220603
control	A01	0.0342878
control	A01	0.276847
control	A01	0.228999
control	A01	0.286784
control	A01	0.227836
control	A01	0.264295
control	A01	0.264569
control	A01	0.240184
control	A01	0.278279
control	A01	0.241285
control	A01	0.129442
control	A01	0.21992
control	A01	0.27796
control	A01	0.248418
control	A01	0.236502
control	A01	0.285435
control	A01	0.217075
control	A01	0.211554
control	A01	0.237085
control	A01	0.274197
control	A01	0.19679
control	A01	0.205967
control	A01	0.272782
control	A01	0.200047
control	A01	0.206428
control	A01	0.222052
control	A01	0.229513
control	A01	0.189593
control	A01	0.257719
control	A01	0.266992
control	A01	0.266628
control	A01	0.129381
control	A01	0.119076
control	A01	0.232359
control	A01	0.272033
control	A01	0.236119
control	A01	0.123073
control	A01	0.127335
control	A01	0.166381
control	A01	0.179757
control	A01	0.221089
control	A01	0.258368
control	A01	0.2153
control	A01	0.209332
control	A01	0.232427
control	A01	0.198213
control	A01	0.223566
control	A01	0.231401
control	A01	0.217401
control	A01	0.209137
control	A01	0.198639
control	A01	0.0936703
control	A01	0.282117
control	A01	0.218124
control	A01	0.201843
control	A01	0
control	A01	0.316106
control	A01	0.676829
control	A01	0.155112
control	A01	0.188265
control	A01	0.244443
control	A01	0.16055
control	A01	0.221572
control	A01	0.198373
control	A01	0.205813
control	A01	0.242964
control	A01	0.050264
control	A01	0.25737
control	A01	0.262083
control	A01	0.183213
control	A01	0.240028
control	A01	0.286288
control	A01	0.199033
control	A01	0.210681
control	A01	0.226237
control	A01	0.258128
control	A01	0.216329
control	A01	0.250544
control	A01	0.30514
control	A01	0.142428
control	A01	0.108409
control	A01	0.175027
control	A01	0.0850846
control	A01	0.324819
control	A01	0.270172
control	A01	0.212663
control	A01	0.285884
control	A01	0.236765
control	A01	0.252031
control	A01	0.211708
control	A01	0.223128
control	A01	0.255874
control	A01	0.182805
control	A01	0.200533
control	A01	0.154895
control	A01	0.185556
control	A01	0.139611
control	A01	0.154884
control	A01	0.197921
control	A01	0.190535
control	A01	0.270991
control	A01	0.287187
control	A01	0.301888
control	A01	0.261712
control	A01	0.253426
control	A01	0.266603
control	A01	0.202246
control	A01	0.257745
control	A01	0.203634
control	A01	0.191319
control	A01	0.194094
control	A01	0.227582
control	A01	0.188232
control	A01	0.237095
control	A01	0.248333
control	A01	0.159527
control	A01	0.199826
control	A01	0.21739
control	A01	0.22601
control	A01	0.270798
control	A01	0.274412
control	A01	0.173215
control	A01	0.224864
control	A01	0.194198
control	A01	0.220455
control	A01	0.232205
control	A01	0.242663
control	A01	0.252208
control	A01	0.19658
control	A01	0.201828
control	A01	0.215846
control	A01	0.182415
control	A01	0.258839
control	A01	0.236243
control	A01	0.15762
control	A01	0.208679
control	A01	0.171296
control	A01	0.174028
control	A01	0.130264
control	A01	0.208911
control	A01	0.143028
control	A01	0.223637
control	A01	0.221789
control	A01	0.228655
control	A01	0.359025
control	A01	0.272926
control	A01	0.24889
control	A01	0.224313
control	A01	0.22506
control	A01	0.211952
control	A01	0.242102
control	A01	0.256996
control	A01	0.299458
control	A01	0.208012
control	A01	0.23063
control	A01	0.22191
control	A01	0.271416
control	A01	0.191473
control	A01	0.249285
control	A01	0.205896
control	A01	0.107929
control	A01	0.154422
control	A01	0.229448
control	A01	0.263675
control	A01	0.216141
control	A01	0.313559
control	A01	0.194832
control	A01	0.194466
control	A01	0.206428
control	A01	0.244402
control	A01	0.0948206
control	A01	0.235891
control	A01	0.242434
control	A01	0.249181
control	A01	0.246662
control	A01	0.103353
control	A01	0.19694
control	A01	0.232278
control	A01	0.149065
control	A01	0.194227
control	A01	0.210948
control	A01	0.221094
control	A01	0.292117
control	A01	0.197832
control	A01	0.207789
control	A01	0.280312
control	A01	0.24489
control	A01	0.148703
control	A01	0.25426
control	A01	0.174912
control	A01	0.21215
control	A01	0.234042
control	A01	0.343397
control	A01	0.189141
control	A01	0.27036
control	A01	0.229458
control	A01	0.219726
control	A01	0.243824
control	A01	0.20959
control	A01	0.234391
control	A01	0.219999
control	A01	0.2355
control	A01	0.173194
control	A01	0.192676
control	A01	0.244132
control	A01	0.249736
control	A01	0.313766
control	A01	0.167416
control	A01	0.23636
control	A01	0.23349
control	A01	0.265809
control	A01	0.205435
control	A01	0.160271
control	A01	0.224946
control	A01	0.20487
control	A01	0.23175
control	A01	0.268435
control	A01	0.262368
control	A01	0.278052
control	A01	0.235038
control	A01	0.223318
control	A01	0.159497
control	A01	0.235807
control	A01	0.240212
control	A01	0.191821
control	A01	0.117879
control	A01	0.285544
control	A01	0.167902
control	A01	0.167038
control	A01	0.312206
control	A01	0.178086
control	A01	0.759203
control	A01	0.2153
control	A01	0.117092
control	A01	0.140833
control	A01	0.235959
control	A01	0.222916
control	A01	0.163439
control	A01	0.209264
control	A01	0.18428
control	A01	0.284058
control	A01	0.257703
control	A01	0.271748
control	A01	0.259985
control	A01	0.22529
control	A01	0.295253
control	A01	0.216
control	A01	0.14507
control	A01	0.243824
control	A01	0.207827
control	A01	0.230463
control	A01	0.245568
control	A01	0.185857
control	A01	0.118607
control	A01	0.130279
control	A01	0.153177
control	A01	0.23174
control	A01	0.215634
control	A01	0.268356
control	A01	0.21638
control	A01	0.226533
control	A01	0.242663
control	A01	0.249029
control	A01	0.199534
control	A01	0.233726
control	A01	0.175373
control	A01	0.244132
control	A01	0.199706
control	A01	0.183545
control	A01	0.210358
control	A01	0.20454
control	A01	0.157597
control	A01	0.199289
control	A01	0.267485
control	A01	0.243468
control	A01	0.265037
control	A01	0.187144
control	A01	0.164685
control	A01	0.160805
control	A01	0.30967
control	A01	0.2642
control	A01	0.174904
control	A01	0.171086
control	A01	0.253132
control	A01	0.142166
control	A01	0.15236
control	A01	0.661809
control	A01	0.238446
control	A01	0.293258
control	A01	0.292681
control	A01	0.290991
control	A01	0.224384
control	A01	0
control	A01	0.181808
control	A01	0.202635
control	A01	0.247405
control	A01	0.222792
control	A01	0.21979
control	A01	0.190584
control	A01	0.224654
control	A01	0.180754
control	A01	0.178543
control	A01	0.211708
control	A01	0.292681
control	A01	0.197947
control	A01	0.184929
control	A01	0.271608
control	A01	0.21723
control	A01	0.31897
control	A01	0.267551
control	A01	0.232597
control	A01	0.0804036
control	A01	0.229935
control	A01	0.284524
control	A01	0.277636
control	A01	0.209884
control	A01	0.280398
control	A01	0.281631
control	A01	0.236577
control	A01	0.250261
control	A01	0.345077
control	A01	0.14004
control	A01	0.233218
control	A01	0.198543
control	A01	0.265485
control	A01	0.0916271
control	A01	0.207543
control	A01	0.251234
control	A01	0.0843961
control	A01	0.134227
control	A01	0.174495
control	A01	0.0955323
control	A01	0.277139
control	A01	0.253368
control	A01	0.261562
control	A01	0.205661
control	A01	0.204996
control	A01	0.221897
control	A01	0.254902
control	A01	0.255062
control	A01	0.213075
control	A01	0.19668
control	A01	0.205509
control	A01	0.210781
control	A01	0.181673
control	A01	0.30645
control	A01	0.0447434
control	A01	0.185042
control	A01	0.209668
control	A01	0.278561
control	A01	0.25144
control	A01	0.253297
control	A01	0.225694
control	A01	0.152313
control	A01	0.227872
control	A01	0.198576
control	A01	0.260376
control	A01	0.200029
control	A01	0.225617
control	A01	0.240672
control	A01	0.22213
control	A01	0.186889
control	A01	0.282698
control	A01	0.179417
control	A01	0.281312
control	A01	0.387736
control	A01	0.293472
control	A01	0.12349
control	A01	0.239378
control	A01	0.223744
control	A01	0.24963
control	A01	0.253477
control	A01	0.252914
control	A01	0.187324
control	A01	0.261155
control	A01	0.252795
control	A01	0.284047
control	A01	0.284655
control	A01	0.240628
control	A01	0.239857
control	A01	0.170595
control	A01	0.249468
control	A01	0.188885
control	A01	0.253892
control	A01	0.214989
control	A01	0.28834
control	A01	0.0924534
control	A01	0.260376
control	A01	0.145203
control	A01	0.211327
control	A01	0.27287
control	A01	0.224206
control	A01	0.193888
control	A01	0.0874805
control	A01	0.306684
control	A01	0.294402
control	A01	0.199826
control	A01	0.0956945
control	A01	0.237754
control	A01	0.14718
control	A01	0.23504
control	A01	0.145999
control	A01	0.220942
control	A01	0.138044
control	A01	0.224127
control	A01	0.207152
control	A01	0.290542
control	A01	0.209487
control	A01	0.081543
control	A01	0.237329
control	A01	0.145125
control	A01	0.217981
control	A01	0.234889
control	A01	0.904212
control	A01	0.204344
control	A01	0.135977
control	A01	0.210777
control	A01	0.208869
control	A01	0.225243
control	A01	0.250627
control	A01	0.0664181
control	A01	0.277321
control	A01	0.282358
control	A01	0.264985
control	A01	0.247838
control	A01	0.0623228
control	A01	0.22805
control	A01	0.266982
control	A01	0.0145681
control	A01	0.251494
control	A01	0.187047
control	A01	0.273902
control	A01	0.229922
control	A01	0.265843
control	A01	0.226348
control	A01	0.2338
control	A01	0.184684
control	A01	0.250544
control	A01	0.224762
control	A01	0.273645
control	A01	0.286521
control	A01	0.224384
control	A01	0.239621
control	A01	0.258396
control	A01	0.175012
control	A01	0.143326
control	A01	0.211411
control	A01	0.25418
control	A01	0.367967
control	A01	0.338669
control	A01	0.220279
control	A01	0.322298
control	A01	0.228954
control	A01	0.24095
control	A01	0.213128
control	A01	0.261231
control	A01	0.171715
control	A01	0.22629
control	A01	0.194726
control	A01	0.181534
control	A01	0.243369
control	A01	0.214668
control	A01	0.262417
control	A01	0.222816
control	A01	0.235038
control	A01	0.2477
control	A01	0.224572
control	A01	0.157501
control	A01	0.274528
control	A01	0.189539
control	A01	0.200518
control	A01	0.202104
control	A01	0.221223
control	A01	0.233854
control	A01	0.280136
control	A01	0.194832
control	A01	0.129273
control	A01	0.353928
control	A01	0.155638
control	A01	0.219298
control	A01	0.289053
control	A01	0.293282
control	A01	0.237283
control	A01	0.332865
control	A01	0.308384
control	A01	0.14547
control	A01	0.181198
control	A01	0.14839
control	A01	0.202927
control	A01	0.225044
control	A01	0.238904
control	A01	0.230481
control	A01	0.233726
control	A01	0.208773
control	A01	0.23966
control	A01	0.238461
control	A01	0.223847
control	A01	0.277007
control	A01	0.145162
control	A01	0.275132
control	A01	0.246396
control	A01	0.719729
control	A01	0.21284
control	A01	0.216512
control	A01	0.233004
control	A01	0.238518
control	A01	0.239112
control	A01	0.295919
control	A01	0.187811
control	A01	0.248556
control	A01	0.16785
control	A01	0.176482
control	A01	0.239948
control	A01	0.25853
control	A01	0.223378
control	A01	0.185834
control	A01	0.278007
control	A01	0.273313
control	A01	0.223935
control	A01	0.235522
control	A01	0.782651
control	A01	0.200266
control	A01	0.200474
control	A01	0.219642
control	A01	0.21748
control	A01	0.209286
control	A01	0.229636
control	A01	0.287216
control	A01	0.201843
control	A01	0.179344
control	A01	0.287428
control	A01	0.258494
control	A01	0.301784
control	A01	0.181016
control	A01	0.233455
control	A01	0.0774829
control	A01	0.20233
control	A01	0.334197
control	A01	0.203187
control	A01	0.262724
control	A01	0.198957
control	A01	0.338197
control	A01	0.0924193
control	A01	0.249592
control	A01	0.256666
control	A01	0.26856
control	A01	0.184094
control	A01	0.251411
control	A01	0.25656
control	A01	0.223233
control	A01	0.187384
control	A01	0.221283
control	A01	0.177146
control	A01	0.314137
control	A01	0.249247
control	A01	0.239423
control	A01	0.147901
control	A01	0.216
control	A01	0.209694
control	A01	0.305487
control	A01	0.251413
control	A01	0.244058
control	A01	0.393161
control	A01	0.243824
control	A01	0.252167
control	A01	0.22805
control	A01	0.279274
control	A01	0.263899
control	A01	0.19458
control	A01	0.246646
control	A01	0.303177
control	A01	0.239832
control	A01	0.199254
control	A01	0.179503
control	A01	0.236596
control	A01	0.232067
control	A01	0.230137
control	A01	0.274802
control	A01	0.230722
control	A01	0.23175
control	A01	0.179001
control	A01	0.218957
control	A01	0.214759
control	A01	0.239822
control	A01	0.219112
control	A01	0.250293
control	A01	0.21531
control	A01	0.223475
control	A01	0.223912
control	A01	0.0655341
control	A01	0.296193
control	A01	0.274187
control	A01	0.175804
control	A01	0.237931
control	A01	0.301666
control	A01	0.333205
control	A01	0.220928
control	A01	0.224313
control	A01	0.241574
control	A01	0.248747
control	A01	0.152789
control	A01	0.183997
control	A01	0.234638
control	A01	0.285854
control	A01	0.214344
control	A01	0.216833
control	A01	0.197237
control	A01	0.244945
control	A01	0.2516
control	A01	0.232114
control	A01	0.146012
control	A01	0.199291
control	A01	0.193622
control	A01	0.187143
control	A01	0.222975
control	A01	0.219781
control	A01	0.18254
control	A01	0.207007
control	A01	0.189725
control	A01	0.262093
control	A01	0.0835359
control	A01	0.294394
control	A01	0.200749
control	A01	0.167963
control	A01	0.250287
control	A01	0.311004
control	A01	0.207251
control	A01	0.235599
control	A01	0.234536
control	A01	0.208966
control	A01	0.173484
control	A01	0.419056
control	A01	0.249106
control	A01	0.185214
control	A01	0.265377
control	A01	0.250544
control	A01	0.17158
control	A01	0.223891
control	A01	0.177059
control	A01	0.284398
control	A01	0.259072
control	A01	0.253613
control	A01	0.283267
control	A01	0.18107
control	A01	0.120187
control	A01	0.263135
control	A01	0.127244
control	A01	0.209344
control	A01	0.242938
control	A01	0.760182
control	A01	0.14657
control	A01	0.255409
control	A01	0.251729
control	A01	0.279612
control	A01	0.237939
control	A01	0.215582
control	A01	0.240641
control	A01	0.238414
control	A01	0.243407
control	A01	0.305083
control	A01	0.221764
control	A01	0.236705
control	A01	0.19219
control	A01	0.212541
control	A01	0.177377
control	A01	0.316188
control	A01	0.26927
control	A01	0.266285
control	A01	0.226329
control	A01	0.182455
control	A01	0.136189
control	A01	0.221842
control	A01	0.308844
control	A01	0.174758
control	A01	0.237367
control	A01	0.25082
control	A01	0.249946
control	A01	0.217853
control	A01	0.288284
control	A01	0.126177
control	A01	0.243157
control	A01	0.246044
control	A01	0.238548
control	A01	0.223588
control	A01	0.19729
control	A01	0.23775
control	A01	0.215634
control	A01	0.240318
control	A01	0.217413
control	A01	0.297603
control	A01	0.342174
control	A01	0.207596
control	A01	0.248054
control	A01	0.247026
control	A01	0.232014
control	A01	0.177797
control	A01	0.159458
control	A01	0.182023
control	A01	0.22696
control	A01	0.270129
control	A01	0.202941
control	A01	0.236251
control	A01	0.252215
control	A01	0.265485
control	A01	0.312403
control	A01	0.242631
control	A01	0.249517
control	A01	0.186238
control	A01	0.238904
control	A01	0.228406
control	A01	0.218329
control	A01	0.271311
control	A01	0.246631
control	A01	0.25442
control	A01	0.206458
control	A01	0.207748
control	A01	0.241285
control	A01	0.309729
control	A01	0.273942
control	A01	0.177744
control	A01	0.229478
control	A01	0.235709
control	A01	0.222307
control	A01	0.270521
control	A01	0.274014
control	A01	0.232736
control	A01	0.266425
control	A01	0.236543
control	A01	0.0397599
control	A01	0.135458
control	A01	0.27187
control	A01	0.155513
control	A01	0.20997
control	A01	0.183674
control	A01	0.245272
control	A01	0.258573
control	A01	0.257755
control	A01	0.219623
control	A01	0.15093
control	A01	0.287271
control	A01	0.152789
control	A01	0.252952
control	A01	0.308373
control	A01	0.233349
control	A01	0.199214
control	A01	0.167544
control	A01	0.21947
control	A01	0.282659
control	A01	0.252691
control	A01	0.213539
control	A01	0.25582
control	A01	0.25737
control	A01	0.252795
control	A01	0.243496
control	A01	0.22375
control	A01	0.22097
control	A01	0.235684
control	A01	0.174794
control	A01	0.234694
control	A01	0.162189
control	A01	0.00624685
control	A01	0.225249
control	A01	0.22894
control	A01	0.271629
control	A01	0.12488
control	A01	0.241644
control	A01	0.220025
control	A01	0.243946
control	A01	0.238672
control	A01	0.126855
control	A01	0.258562
control	A01	0.231266
control	A01	0.234536
control	A01	0.259469
control	A01	0.166912
control	A01	0.225484
control	A01	0.114247
control	A01	0.202918
control	A01	0.164732
control	A01	0.270578
control	A01	0.201859
control	A01	0.167747
control	A01	0.288143
control	A01	0.265615
control	A01	0.243268
control	A01	0.258421
control	A01	0.208544
control	A01	0.211708
control	A01	0.224437
control	A01	0.220275
control	A01	0.243583
control	A01	0.221997
control	A01	0.267122
control	A01	0.200883
control	A01	0.217013
control	A01	0.194219
control	A01	0.102283
control	A01	0.229767
control	A01	0.397245
control	A01	0.265413
control	A01	0.200177
control	A01	0
control	A01	0.188237
control	A01	0.357863
control	A01	0.212166
control	A01	0.247678
control	A01	0.26287
control	A01	0.209882
control	A01	0.254302
control	A01	0.268266
control	A01	0.173206
control	A01	0.179687
control	A01	0.256341
control	A01	0.219454
control	A01	0.24653
control	A01	0.19667
control	A01	0.239277
control	A01	0.175909
control	A01	0.260995
control	A01	0.181934
control	A01	0.242149
control	A01	0.160856
control	A01	0.233876
control	A01	0.240512
control	A01	0.162826
control	A01	0.215646
control	A01	0.211314
control	A01	0.30159
control	A01	0.133001
control	A01	0.199481
control	A01	0.187908
control	A01	0.228204
control	A01	0.240611
control	A01	0.188565
control	A01	0.258484
control	A01	0.236523
control	A01	0.235442
control	A01	0.29621
control	A01	0.178805
control	A01	0.263551
control	A01	0.0835969
control	A01	0.0477973
control	A01	0.155401
control	A01	0.225373
control	A01	0.200331
control	A01	0.286525
control	A01	0.209217
control	A01	0.257731
control	A01	0.220772
control	A01	0.265136
control	A01	0.219955
control	A01	0.284786
control	A01	0.174996
control	A01	0
control	A01	0.246057
control	A01	0.238319
control	A01	0.250859
control	A01	0.236109
control	A01	0.187811
control	A01	0.209487
control	A01	0.174604
control	A01	0.217421
control	A01	0.184455
control	A01	0.207025
control	A01	0.25809
control	A01	0.262871
control	A01	0.288725
control	A01	0.224864
control	A01	0.269588
control	A01	0.255486
control	A01	0.174996
control	A01	0.165291
control	A01	0.2165
control	A01	0.073197
control	A01	0.213974
control	A01	0.238538
control	A01	0.204222
control	A01	0.0794014
control	A01	0.210351
control	A01	0.161605
control	A01	0.266162
control	A01	0.106833
control	A01	0.259886
control	A01	0.175427
control	A01	0.283387
control	A01	0.227934
control	A01	0.264724
control	A01	0.242575
control	A01	0.211847
control	A01	0.314098
control	A01	0.265597
control	A01	0.214605
control	A01	0.224839
control	A01	0.272577
control	A01	0.29848
control	A01	0.209786
control	A01	0.253349
control	A01	0.810457
control	A01	0.173445
control	A01	0.167446
control	A01	0.178272
control	A01	0.275827
control	A01	0.199336
control	A01	0.253512
control	A01	0.192194
control	A01	0.251224
control	A01	0.236732
control	A01	0.196183
control	A01	0.272377
control	A01	0.247486
control	A01	0.201788
control	A01	0.214963
control	A01	0.264451
control	A01	0.208885
control	A01	0.263917
control	A01	0.246368
control	A01	0.288949
control	A01	0.257722
control	A01	0.236502
control	A01	0.131882
control	A01	0.242311
control	A01	0.188896
control	A01	0.217403
control	A01	0.245417
control	A01	0.195024
control	A01	0.2707
control	A01	0.24388
control	A01	0.236858
control	A01	0.233218
control	A01	0.267607
control	A01	0.25358
control	A01	0.225901
control	A01	0.249831
control	A01	0.252191
control	A01	0.29368
control	A01	0.145134
control	A01	0.239212
control	A01	0.259084
control	A01	0.228996
control	A01	0.201272
control	A01	0.243049
control	A01	0.272067
control	A01	0.18645
control	A01	0.241146
control	A01	0.324416
control	A01	0.284875
control	A01	0.183669
control	A01	0.282339
control	A01	0.299642
control	A01	0.181673
control	A01	0.239902
control	A01	0.252
control	A01	0.263814
control	A01	0.137663
control	A01	0.204417
control	A01	0.241143
control	A01	0.290677
control	A01	0.253441
control	A01	0.276322
control	A01	0.227569
control	A01	0.20151
control	A01	0.247442
control	A01	0.0813387
control	A01	0.231906
control	A01	0.206417
control	A01	0.206997
control	A01	0.231932
control	A01	0.20624
control	A01	0.202465
control	A01	0.234944
control	A01	0.187846
control	A01	0.235384
control	A01	0.186782
control	A01	0.240832
control	A01	0.0742184
control	A01	0.138288
control	A01	0.26487
control	A01	0.212677
control	A01	0.224451
control	A01	0.230137
control	A01	0.253596
control	A01	0.217433
control	A01	0.207921
control	A01	0.230181
control	A01	0.241285
control	A01	0.252617
control	A01	0.184318
control	A01	0.291718
control	A01	0.0653905
control	A01	0.185149
control	A01	0.266917
control	A01	0.133044
control	A01	0.233561
control	A01	0.210784
control	A01	0.236677
control	A01	0.256917
control	A01	0.252974
control	A01	0.279226
control	A01	0
control	A01	0.189231
control	A01	0
control	A01	0.129888
control	A01	0.264635
control	A01	0.208347
control	A01	0.22104
control	A01	0.172726
control	A01	0.233405
control	A01	0.240159
control	A01	0.148767
control	A01	0.223188
control	A01	0.181329
control	A01	0.276088
control	A01	0.206779
control	A01	0.223206
control	A01	0.135728
control	A01	0.232463
control	A01	0.23034
control	A01	0.230234
control	A01	0.206051
control	A01	0.190871
control	A01	0.360238
control	A01	0.124089
control	A01	0.28282
control	A01	0.181099
control	A01	0.211097
control	A01	0.240438
control	A01	0.225199
control	A01	0.239277
control	A01	0.198308
control	A01	0.223765
control	A01	0.213135
control	A01	0.294308
control	A01	0.20635
control	A01	0.209828
control	A01	0.305361
control	A01	0.248347
control	A01	0.213195
control	A01	0.250653
control	A01	0.155657
control	A01	0.276322
control	A01	0.260864
control	A01	0.244443
control	A01	0.243666
control	A01	0.153744
control	A01	0.266657
control	A01	0.260793
control	A01	0.269208
control	A01	0.220935
control	A01	0.207347
control	A01	0.148483
control	A01	0.262408
control	A01	0.92862
control	A01	0.108829
control	A01	0.250209
control	A01	0.210004
control	A01	0.251521
control	A01	0.25627
control	A01	0.258999
control	A01	0.225744
control	A01	0.212591
control	A01	0.227546
control	A01	0.169544
control	A01	0.245259
control	A01	0.243157
control	A01	0.226436
control	A01	0.206605
control	A01	0.150913
control	A01	0.242566
control	A01	0.230546
control	A01	0.224614
control	A01	0.205813
control	A01	0.219478
control	A01	0.216373
control	A01	0.266683
control	A01	0.219612
control	A01	0.18887
control	A01	0.193028
control	A01	0.280418
control	A01	0.217657
control	A01	0.277872
control	A01	0.226954
control	A01	0.228021
control	A01	0.177101
control	A01	0.15419
control	A01	0.118498
control	A01	0.206589
control	A01	0.200772
control	A01	0
control	A01	0.223004
control	A01	0.246441
control	A01	0.234391
control	A01	0.209623
control	A01	0.184507
control	A01	0.290427
control	A01	0.688639
control	A01	0.299625
control	A01	0.280431
control	A01	0.224906
control	A01	0.181875
control	A01	0.225984
control	A01	0.252691
control	A01	0.239899
control	A01	0.228448
control	A01	0.209668
control	A01	0.317336
control	A01	0.0425015
control	A01	0.196299
control	A01	0.245132
control	A01	0.220268
control	A01	0.188607
control	A01	0.231748
control	A01	0.249488
control	A01	0.245197
control	A01	0.294458
control	A01	0.177348
control	A01	0.334844
control	A01	0.226408
control	A01	0.238846
control	A01	0.186895
control	A01	0.193611
control	A01	0.231407
control	A01	0.221603
control	A01	0.206298
control	A01	0.19906
control	A01	0.280458
control	A01	0.213316
control	A01	0.187007
control	A01	0.250307
control	A01	0.180825
control	A01	0.206876
control	A01	0.187384
control	A01	0.247326
control	A01	0.276165
control	A01	0.200219
control	A01	0.209187
control	A01	0.2642
control	A01	0.307184
control	A01	0.233024
control	A01	0.250136
control	A01	0.232934
control	A01	0.184507
control	A01	0.27737
control	A01	0.266947
control	A01	0.195875
control	A01	0.238463
control	A01	0.242462
control	A01	0.16267
control	A01	0.281702
control	A01	0.250966
control	A01	0.252815
control	A01	0.264264
control	A01	0.269155
control	A01	0.286988
control	A01	0.200609
control	A01	0.242113
control	A01	0.208012
control	A01	0.172326
control	A01	1.0021
control	A01	0.0823992
control	A01	0.184056
control	A01	0.210378
control	A01	0.227027
control	A01	0.151509
control	A01	0.156961
control	A01	0.285829
control	A01	0.253459
control	A01	0.180604
control	A01	0.806782
control	A01	0.232476
control	A01	0.264578
control	A01	0.246629
control	A01	0.161875
control	A01	0.194122
control	A01	0.224229
control	A01	0.249987
control	A01	0.235775
control	A01	0.179587
control	A01	0.209091
control	A01	0.170165
control	A01	0.210006
control	A01	0.202191
control	A01	0.244465
control	A01	0.183232
control	A01	0.225624
control	A01	0.1368
control	A01	0.2055
control	A01	0.248139
control	A01	0.126199
control	A01	0.190537
control	A01	0.273842
control	A01	0.193337
control	A01	0.246345
control	A01	0.291321
control	A01	0.248327
control	A01	0.216235
control	A01	0.116741
control	A01	0.224919
control	A01	0.244953
control	A01	0.218475
control	A01	0.21841
control	A01	0.26133
control	A01	0.233204
control	A01	0.173184
control	A01	0.172639
control	A01	0.206417
control	A01	0.179956
control	A01	0.193028
control	A01	0.145911
control	A01	0.156744
control	A01	0.266392
control	A01	0.23478
control	A01	0.209137
control	A01	0.200263
control	A01	0.16415
control	A01	0.222581
control	A01	0.249418
control	A01	0.103479
control	A01	0.251521
control	A01	0.230201
control	A01	0.238117
control	A01	0.221764
control	A01	0.214475
control	A01	0.175044
control	A01	0.271802
control	A01	0.306393
control	A01	0.247486
control	A01	0.186123
control	A01	0.274287
control	A01	0.308618
control	A01	0.251752
control	A01	0.275529
control	A01	0.173548
control	A01	0.318088
control	A01	0.25085
control	A01	0.230585
control	A01	0.189828
control	A01	0.193028
control	A01	0.254219
control	A01	0.19716
control	A01	0.207208
control	A01	0.265885
control	A01	0.16182
control	A01	0.225332
control	A01	0.174671
control	A01	0.449085
control	A01	0.213563
control	A01	0.231407
control	A01	0.261866
control	A01	0.232232
control	A01	0.709565
control	A01	0.224694
control	A01	0.113546
control	A01	0.211625
control	A01	0.256636
control	A01	0.198751
control	A01	0.266575
control	A01	0.206047
control	A01	0.108887
control	A01	0.193028
control	A01	0.254329
control	A01	0.276595
control	A01	0.212796
control	A01	0.0469771
control	A01	0.24089
control	A01	0.239857
control	A01	0.240184
control	A01	0.238192
control	A01	0.236765
control	A01	0.240023
control	A01	0.197135
control	A01	0.194822
control	A01	0.183192
control	A01	0.234039
control	A01	0.236216
control	A01	0.25737
control	A01	0.310727
control	A01	0.203311
control	A01	0.678445
control	A01	0.180159
control	A01	0.278574
control	A01	0.246745
control	A01	0.196689
control	A01	0.246086
control	A01	0.199291
control	A01	0.220457
control	A01	0.189719
control	A01	0.163925
control	A01	0.187098
control	A01	0.244065
control	A01	0.177433
control	A01	0.221121
control	A01	0.232511
control	A01	0.155364
control	A01	0.213033
control	A01	0.246465
control	A01	0.15609
control	A01	0.20644
control	A01	0.203187
control	A01	0.267354
control	A01	0.254717
control	A01	0.2659
[truncated: 238,001+ more rows]

## Sheet: fig3_figSB
temperature	plasmid	biological_replicate	cost_of_yEVenus
30C	pGPP1	C6	0.129723
30C	pGPP1	C18	0.15538
30C	pGPP1	E10	0.130272
30C	pGPP1	E22	0.139414
30C	pGPP1	G14	0.109781
30C	pGPP1	I6	0.131858
30C	pGPP1	I18	0.128798
30C	pGPP1	K10	0.138794
30C	pGPP1	K22	0.134685
30C	pGPP1	M14	0.0855786
30C	pGPP1	C6	0.110076
30C	pGPP1	C18	0.127821
30C	pGPP1	E10	0.112415
30C	pGPP1	E22	0.0931953
30C	pGPP1	G14	0.0834634
30C	pGPP1	I6	0.117825
30C	pGPP1	I18	0.116127
30C	pGPP1	K10	0.137207
30C	pGPP1	K22	0.0614573
30C	pGPP1	M14	0.0617624
30C	pGPP1	C6	0.102205
30C	pGPP1	C18	0.144163
30C	pGPP1	E10	0.0733844
30C	pGPP1	E22	0.167601
30C	pGPP1	G14	0.107578
30C	pGPP1	I6	0.142247
30C	pGPP1	I18	0.0975417
30C	pGPP1	K10	0.135922
30C	pGPP1	K22	0.101009
30C	pGPP1	M14	0.116762
30C	pGPP1	C6	0.105337
30C	pGPP1	C18	0.0647372
30C	pGPP1	E10	0.11219
30C	pGPP1	E22	0.0332201
30C	pGPP1	G14	0.0979675
30C	pGPP1	I6	0.104618
30C	pGPP1	I18	0.130508
30C	pGPP1	K10	0.152334
30C	pGPP1	K22	0.0704851
30C	pGPP1	M14	0.129353
40C	pGPP1	C6	0.260722
40C	pGPP1	C18	0.181537
40C	pGPP1	E10	0.197135
40C	pGPP1	E22	0.158411
40C	pGPP1	G14	0.165889
40C	pGPP1	I6	0.226645
40C	pGPP1	I18	0.173798
40C	pGPP1	K10	0.208739
40C	pGPP1	K22	0.191605
40C	pGPP1	M14	0.240889
40C	pGPP1	C6	0.185211
40C	pGPP1	C18	0.187489
40C	pGPP1	E10	0.178245
40C	pGPP1	E22	0.186195
40C	pGPP1	G14	0.235097
40C	pGPP1	I6	0.176488
40C	pGPP1	I18	0.236261
40C	pGPP1	K10	0.200408
40C	pGPP1	K22	0.164263
40C	pGPP1	M14	0.208939
40C	pGPP1	C6	0.245904
40C	pGPP1	C18	0.236464
40C	pGPP1	E10	0.17048
40C	pGPP1	E22	0.17364
40C	pGPP1	G14	0.227893
40C	pGPP1	I6	0.189973
40C	pGPP1	I18	0.233186
40C	pGPP1	K10	0.184285
40C	pGPP1	K22	0.203018
40C	pGPP1	M14	0.244176
40C	pGPP1	C6	0.21781
40C	pGPP1	C18	0.102393
40C	pGPP1	E10	0.244147
40C	pGPP1	E22	0.193765
40C	pGPP1	G14	0.277771
40C	pGPP1	I6	0.209318
40C	pGPP1	I18	0.210789
40C	pGPP1	K10	0.172771
40C	pGPP1	K22	0.251839
40C	pGPP1	M14	0.234766
30C	pHSC82	C8	0.0671928
30C	pHSC82	C20	0.0458782
30C	pHSC82	E12	0.0727044
30C	pHSC82	G4	0.0924428
30C	pHSC82	G16	0.0664707
30C	pHSC82	I8	0.0998764
30C	pHSC82	I20	0.0399902
30C	pHSC82	K12	0.0732942
30C	pHSC82	M4	0.0610302
30C	pHSC82	M16	0.0791822
30C	pHSC82	C8	0.071057
30C	pHSC82	C20	0.0655148
30C	pHSC82	E12	0.0672944
30C	pHSC82	G4	0.056088
30C	pHSC82	G16	0.0449935
30C	pHSC82	I8	0.0588134
30C	pHSC82	I20	0.1037
30C	pHSC82	K12	0.0577456
30C	pHSC82	M4	0.0262619
30C	pHSC82	M16	0.0424817
30C	pHSC82	C8	0.0486188
30C	pHSC82	C20	0.0657002
30C	pHSC82	E12	0.0587967
30C	pHSC82	G4	0.123108
30C	pHSC82	G16	0.066126
30C	pHSC82	I8	0.12472
30C	pHSC82	I20	0.0554007
30C	pHSC82	K12	0.0522378
30C	pHSC82	M4	0.0691571
30C	pHSC82	M16	0.0815449
30C	pHSC82	C8	0.0680622
30C	pHSC82	C20	0.0763546
30C	pHSC82	E12	0.0630645
30C	pHSC82	G4	0.0852248
30C	pHSC82	G16	0.0675959
30C	pHSC82	I8	0.0448882
30C	pHSC82	I20	0.0824167
30C	pHSC82	K12	0.0537382
30C	pHSC82	M4	0.0672107
30C	pHSC82	M16	0.0822748
40C	pHSC82	C8	0.169502
40C	pHSC82	C20	0.199544
40C	pHSC82	E12	0.157096
40C	pHSC82	G4	0.132474
40C	pHSC82	G16	0.145754
40C	pHSC82	I8	0.166632
40C	pHSC82	I20	0.141086
40C	pHSC82	K12	0.194204
40C	pHSC82	M4	0.136108
40C	pHSC82	M16	0.257842
40C	pHSC82	C8	0.167515
40C	pHSC82	C20	0.20366
40C	pHSC82	E12	0.134723
40C	pHSC82	G4	0.221496
40C	pHSC82	G16	0.158782
40C	pHSC82	I8	0.189938
40C	pHSC82	I20	0.218144
40C	pHSC82	K12	0.197828
40C	pHSC82	M4	0.124424
40C	pHSC82	M16	0.124585
40C	pHSC82	C8	0.226234
40C	pHSC82	C20	0.233897
40C	pHSC82	E12	0.170737
40C	pHSC82	G4	0.17993
40C	pHSC82	G16	0.14758
40C	pHSC82	I8	0.194111
40C	pHSC82	I20	0.137498
40C	pHSC82	K12	0.142248
40C	pHSC82	M4	0.219874
40C	pHSC82	M16	0.176721
40C	pHSC82	C8	0.250338
40C	pHSC82	C20	0.178498
40C	pHSC82	E12	0.192225
40C	pHSC82	G4	0.204469
40C	pHSC82	G16	0.169473
40C	pHSC82	I8	0.210444
40C	pHSC82	I20	0.241451
40C	pHSC82	K12	0.267639
40C	pHSC82	M4	0.199038
40C	pHSC82	M16	0.194308
30C	pPDC1	C10	0.0138962
30C	pPDC1	C22	0.013042
30C	pPDC1	E14	0.0645793
30C	pPDC1	G6	0.0772094
30C	pPDC1	G18	0.0224281
30C	pPDC1	I10	0.0568914
30C	pPDC1	I22	0.00964545
30C	pPDC1	K14	0.0228145
30C	pPDC1	M6	0.00107285
30C	pPDC1	M18	0.0318651
30C	pPDC1	C10	0.0365531
30C	pPDC1	C22	0.0342345
30C	pPDC1	E14	0.0247467
30C	pPDC1	G6	0.0352616
30C	pPDC1	G18	0.0335532
30C	pPDC1	I10	0.0106522
30C	pPDC1	I22	0.0812364
30C	pPDC1	K14	0.0933478
30C	pPDC1	M6	0.0517153
30C	pPDC1	M18	0.0132962
30C	pPDC1	C10	0.0220589
30C	pPDC1	C22	0.0836636
30C	pPDC1	E14	0.0444523
30C	pPDC1	G6	0.127102
30C	pPDC1	G18	0.0314968
30C	pPDC1	I10	0.11807
30C	pPDC1	I22	0.00511937
30C	pPDC1	K14	0.0131684
30C	pPDC1	M6	0.0147803
30C	pPDC1	M18	0.0284353
30C	pPDC1	C10	0.0358457
30C	pPDC1	C22	0.0340413
30C	pPDC1	E14	0.0343251
30C	pPDC1	G6	0.0353084
30C	pPDC1	G18	0.0290537
30C	pPDC1	I10	0.00776522
30C	pPDC1	I22	0.0845456
30C	pPDC1	K14	0.0461453
30C	pPDC1	M6	0.0699579
30C	pPDC1	M18	-0.00166253
40C	pPDC1	C10	0.135937
40C	pPDC1	C22	0.115601
40C	pPDC1	E14	0.0736648
40C	pPDC1	G6	0.120319
40C	pPDC1	G18	0.105704
40C	pPDC1	I10	0.131922
40C	pPDC1	I22	0.0460016
40C	pPDC1	K14	0.0794062
40C	pPDC1	M6	0.0354121
40C	pPDC1	M18	0.106929
40C	pPDC1	C10	0.0842643
40C	pPDC1	C22	0.0830899
40C	pPDC1	E14	0.0959077
40C	pPDC1	G6	0.0990595
40C	pPDC1	G18	0.102653
40C	pPDC1	I10	0.0672107
40C	pPDC1	I22	0.184629
40C	pPDC1	K14	0.0668092
40C	pPDC1	M6	0.0936895
40C	pPDC1	M18	0.0362452
40C	pPDC1	C10	0.0776166
40C	pPDC1	C22	0.145813
40C	pPDC1	E14	0.0488017
40C	pPDC1	G6	0.162857
40C	pPDC1	G18	0.127307
40C	pPDC1	I10	0.0621229
40C	pPDC1	I22	0.126813
40C	pPDC1	K14	0.0436075
40C	pPDC1	M6	0.101553
40C	pPDC1	M18	0.0416819
40C	pPDC1	C10	0.138041
40C	pPDC1	C22	0.0792361
40C	pPDC1	E14	0.144795
40C	pPDC1	G6	0.00753454
40C	pPDC1	G18	0.146721
40C	pPDC1	I10	0.0909279
40C	pPDC1	I22	0.199186
40C	pPDC1	K14	0.116218
40C	pPDC1	M6	0.0594962
40C	pPDC1	M18	0.0526529
30C	pTAL1	C12	0.147855
30C	pTAL1	E4	0.111357
30C	pTAL1	E16	0.0944766
30C	pTAL1	G8	0.120479
30C	pTAL1	G20	0.0893005
30C	pTAL1	I12	0.0850803
30C	pTAL1	K4	0.0387089
30C	pTAL1	K16	0.0740468
30C	pTAL1	M8	0.0794263
30C	pTAL1	M20	0.051095
30C	pTAL1	C12	0.0901446
30C	pTAL1	E4	0.0819482
30C	pTAL1	E16	0.148058
30C	pTAL1	G8	0.0795585
30C	pTAL1	G20	0.0570948
30C	pTAL1	I12	0.0618539
30C	pTAL1	K4	0.0958596
30C	pTAL1	K16	0.0780636
30C	pTAL1	M8	0.0690537
30C	pTAL1	M20	0.102968
30C	pTAL1	C12	0.0631456
30C	pTAL1	E4	0.123047
30C	pTAL1	E16	0.0644331
30C	pTAL1	G8	0.0523291
30C	pTAL1	G20	0.0990927
30C	pTAL1	I12	0.162563
30C	pTAL1	K4	0.0282326
30C	pTAL1	K16	0.0314765
30C	pTAL1	M8	0.0842313
30C	pTAL1	M20	0.128866
30C	pTAL1	C12	0.0825384
30C	pTAL1	E4	0.0549648
30C	pTAL1	E16	0.101455
30C	pTAL1	G8	0.074834
30C	pTAL1	G20	0.0609965
30C	pTAL1	I12	0.091885
30C	pTAL1	K4	0.0976025
30C	pTAL1	K16	0.0609053
30C	pTAL1	M8	0.100745
30C	pTAL1	M20	0.0599625
40C	pTAL1	C12	0.106056
40C	pTAL1	E4	0.119717
40C	pTAL1	E16	0.107491
40C	pTAL1	G8	0.109659
40C	pTAL1	G20	0.110061
40C	pTAL1	I12	0.127957
40C	pTAL1	K4	0.102271
40C	pTAL1	K16	0.142542
40C	pTAL1	M8	0.105022
40C	pTAL1	M20	0.196262
40C	pTAL1	C12	0.152047
40C	pTAL1	E4	0.134853
40C	pTAL1	E16	0.242304
40C	pTAL1	G8	0.14756
40C	pTAL1	G20	0.1098
40C	pTAL1	I12	0.121814
40C	pTAL1	K4	0.212252
40C	pTAL1	K16	0.0918626
40C	pTAL1	M8	0.101719
40C	pTAL1	M20	0.0582974
40C	pTAL1	C12	0.117235
40C	pTAL1	E4	0.109206
40C	pTAL1	E16	0.129736
40C	pTAL1	G8	0.153387
40C	pTAL1	G20	0.105148
40C	pTAL1	I12	0.160901
40C	pTAL1	K4	0.101287
40C	pTAL1	K16	0.0910761
40C	pTAL1	M8	0.147541
40C	pTAL1	M20	0.149674
40C	pTAL1	C12	0.193331
40C	pTAL1	E4	0.161523
40C	pTAL1	E16	0.202959
40C	pTAL1	G8	0.125658
40C	pTAL1	G20	0.0868891
40C	pTAL1	I12	0.136718
40C	pTAL1	K4	0.225681
40C	pTAL1	K16	0.190299
40C	pTAL1	M8	0.0828997
40C	pTAL1	M20	0.164397
30C	pTDH3	C14	0.169617
30C	pTDH3	E6	0.153376
30C	pTDH3	E18	0.140614
30C	pTDH3	G10	0.128218
30C	pTDH3	G22	0.133496
30C	pTDH3	I14	0.149126
30C	pTDH3	K6	0.125401
30C	pTDH3	K18	0.128574
30C	pTDH3	M10	0.151048
30C	pTDH3	M22	0.130048
30C	pTDH3	C14	0.121954
30C	pTDH3	E6	0.156244
30C	pTDH3	E18	0.140472
30C	pTDH3	G10	0.114398
30C	pTDH3	G22	0.122442
30C	pTDH3	I14	0.148526
30C	pTDH3	K6	0.064742
30C	pTDH3	K18	0.165854
30C	pTDH3	M10	0.0956664
30C	pTDH3	M22	0.148312
30C	pTDH3	C14	0.13949
30C	pTDH3	E6	0.162046
30C	pTDH3	E18	0.109078
30C	pTDH3	G10	0.154088
30C	pTDH3	G22	0.12992
30C	pTDH3	I14	0.175528
30C	pTDH3	K6	0.101576
30C	pTDH3	K18	0.168422
30C	pTDH3	M10	0.124608
30C	pTDH3	M22	0.190187
30C	pTDH3	C14	0.105418
30C	pTDH3	E6	0.140402
30C	pTDH3	E18	0.12623
30C	pTDH3	G10	0.153743
30C	pTDH3	G22	0.138355
30C	pTDH3	I14	0.154463
30C	pTDH3	K6	0.0783415
30C	pTDH3	K18	0.10113
30C	pTDH3	M10	0.110102
30C	pTDH3	M22	0.163729
40C	pTDH3	C14	0.213797
40C	pTDH3	E6	0.177703
40C	pTDH3	E18	0.244131
40C	pTDH3	G10	0.289108
40C	pTDH3	G22	0.23326
40C	pTDH3	I14	0.283658
40C	pTDH3	K6	0.253777
40C	pTDH3	K18	0.289831
40C	pTDH3	M10	0.263945
40C	pTDH3	M22	0.26541
40C	pTDH3	C14	0.291939
40C	pTDH3	E6	0.297269
40C	pTDH3	E18	0.251147
40C	pTDH3	G10	0.246429
40C	pTDH3	G22	0.266133
40C	pTDH3	I14	0.271422
40C	pTDH3	K6	0.293435
40C	pTDH3	K18	0.291497
40C	pTDH3	M10	0.222028
40C	pTDH3	M22	0.210294
40C	pTDH3	C14	0.156843
40C	pTDH3	E6	0.161336
40C	pTDH3	E18	0.252402
40C	pTDH3	G10	0.22971
40C	pTDH3	G22	0.255977
40C	pTDH3	I14	0.202603
40C	pTDH3	K6	0.287251
40C	pTDH3	K18	0.243999
40C	pTDH3	M10	0.328073
40C	pTDH3	M22	0.216931
40C	pTDH3	C14	0.332685
40C	pTDH3	E6	0.290726
40C	pTDH3	E18	0.29203
40C	pTDH3	G10	0.235101
40C	pTDH3	G22	0.285068
40C	pTDH3	I14	0.25811
40C	pTDH3	K6	0.249054
40C	pTDH3	K18	0.244532
40C	pTDH3	M10	0.159647
40C	pTDH3	M22	0.263008
